# Supplementary material for: Effects of excess sugars and lipids on the growth and development of Caenorhabditis elegans
Source: Genes Nutr. 2020 Jan 29;15:1. doi: 10.1186/s12263-020-0659-1 (PMC6988283; doi:10.1186/s12263-020-0659-1)
Supplement: Supplementary file 2 — Additional file 2: File S1. Genes significantly up-regulated and down-regulated in nematodes after 400 mM sucrose treatment compared to the untreated group. [file 12263_2020_659_MOESM2_ESM.xls]

gene_name	#ID	control1_Count	control2_Count	control3_Count	suc-1_Count	suc-2_Count	suc-3_Count	control1_FPKM	control2_FPKM	control3_FPKM	suc-1_FPKM	suc-2_FPKM	suc-3_FPKM	FDR	log2FC	regulated	COG_class	COG_class_annotation	GO_annotation	KEGG_annotation	KEGG_pathway_annotation	KOG_class	KOG_class_annotation	Pfam_annotation	Swiss-Prot_annotation	eggNOG_class	eggNOG_class_annotation	NR_annotation
slc-36.4	gene2364	148	172	121	578	686	793	7.013629	8.384489	5.545389	27.67317	31.58915	37.94448	9.99180865598913e-18	2.21487101008989	up	--	--	--	--	--	[E]	Amino acid transport and metabolism	Transmembrane amino acid transporter protein	Protein H32K16.1 {ECO:0000313|EMBL:CAB10025.1} OS=Caenorhabditis elegans PE=4 SV=1	E	Amino acid transport and metabolism	Protein H32K16.1 [Caenorhabditis elegans]
grl-9	gene35047	5094	3696	1802	233	781	439	241.2094	156.9681	77.39583	8.45036	32.40275	17.23264	0.00197485897654517	-2.87280769599064	down	--	--	--	--	--	--	--	Ground-like domain	Protein GRL-9 {ECO:0000313|EMBL:CCD74346.1} OS=Caenorhabditis elegans PE=4 SV=1	R	General function prediction only	Protein GRL-9 [Caenorhabditis elegans]
tbcb-1	gene37952	2646	2367	1829	1042	1160	937	59.565169413	60.3927915810374	62.62766	51.2140243	51.593943	44.22109	9.47422133839819e-06	-1.13239037726443	down	[D]	Cell cycle control, cell division, chromosome partitioning	Molecular Function: protein binding (GO:0005515);;	K17262|6.13516e-166|cel:CELE_F53F4.3|F53F4.3; Protein F53F4.3; K17262 tubulin-folding cofactor B (A)	--	[O]	Posttranslational modification, protein turnover, chaperones	CAP-Gly domain;; Ubiquitin-like domain	Protein CBG11531 {ECO:0000313|EMBL:CAP30440.1} OS=Caenorhabditis briggsae PE=4 SV=1	S	Function unknown	Protein F53F4.3 [Caenorhabditis elegans]
Y18D10A.23	gene3633	798	725	440	244	220	188	29.6963095	26.20266322885	15.959688143	9.0307587466	7.90924724280013	6.77638440041444	0.00043212960079477	-1.59933537219514	down	--	--	Biological Process: amino acid transmembrane transport (GO:0003333);;	--	--	[E]	Amino acid transport and metabolism	Transmembrane amino acid transporter protein;; Tryptophan/tyrosine permease family	Protein Y18D10A.23 {ECO:0000313|EMBL:CAA22315.1} OS=Caenorhabditis elegans PE=4 SV=1	TV	Signal transduction mechanisms;; Defense mechanisms	Protein Y18D10A.23 [Caenorhabditis elegans]
fat-4	gene19074	5771	5862	6119	10929	13478	18996	266.4555035394	264.470683124	275.63824908	490.2499503444	602.2059206121	864.3596131502	0.00289010950125402	1.28406577839434	up	[I]	Lipid transport and metabolism	Biological Process: lipid metabolic process (GO:0006629);;	--	--	[I]	Lipid transport and metabolism	Fatty acid desaturase	CRE-FAT-4 protein {ECO:0000313|EMBL:EFP04845.1} OS=Caenorhabditis remanei (Caenorhabditis vulgaris) PE=4 SV=1	R	General function prediction only	Protein FAT-4, isoform a [Caenorhabditis elegans]
F35E12.2	gene37997	28	22	30	8	5	0	8.30277582644	5.513035906537	7.12684135876	1.380697	1.31824	0.0442067	7.4567520412371e-06	-2.63444462989294	down	--	--	--	--	--	--	--	CUB-like domain	Protein F35E12.2, isoform a {ECO:0000313|EMBL:CAB04270.2} OS=Caenorhabditis elegans PE=4 SV=2	R	General function prediction only	Protein F35E12.2, isoform a [Caenorhabditis elegans]
col-40	gene4556	40722	33440	12250	2090	4773	3986	1956.792	1464.938	549.565	101.06	213.1437	181.9944	0.00391195485747002	-3.00078315070676	down	--	--	Molecular Function: structural constituent of cuticle (GO:0042302);;	--	--	[W]	Extracellular structures	Nematode cuticle collagen N-terminal domain;; Collagen triple helix repeat (20 copies)	Uncharacterized protein {ECO:0000313|EnsemblMetazoa:CJA03171} OS=Caenorhabditis japonica PE=4 SV=1	W	Extracellular structures	Protein COL-40 [Caenorhabditis elegans]
tag-96	gene331	266	275	274	100	118	95	14.91219	14.82298	14.74965	6.1351	6.0030881955	5.44731	2.19687591682389e-06	-1.38805622676044	down	[G]	Carbohydrate transport and metabolism	Molecular Function: ATP binding (GO:0005524);; Molecular Function: galactose binding (GO:0005534);;	K18674|0|cel:CELE_M01D7.4|tag-96; Protein TAG-96; K18674 N-acetylgalactosamine kinase [EC:2.7.1.157] (A)	--	[G]	Carbohydrate transport and metabolism	Galactokinase galactose-binding signature;; GHMP kinases C terminal;; GHMP kinases N terminal domain	Protein TAG-96, isoform a {ECO:0000313|EMBL:CCD67952.1} OS=Caenorhabditis elegans PE=3 SV=3	R	General function prediction only	Protein TAG-96 [Caenorhabditis elegans]
C35A5.11	gene36526	1601	1380	723	232	377	226	309.63770242875	231.77150133821	130.897671	45.494035	68.0656100019406	42.63822	0.000980812799039708	-2.15753479524594	down	--	--	--	--	--	[G]	Carbohydrate transport and metabolism	--	Protein C35A5.11, isoform a {ECO:0000313|EMBL:CAI46564.1} OS=Caenorhabditis elegans PE=4 SV=1	CG	Energy production and conversion;; Carbohydrate transport and metabolism	Protein C35A5.11, isoform a [Caenorhabditis elegans]
Y22D7AL.11	gene9797	31	50	36	76	75	104	1.34687700016	1.98271410000064	1.36113175	2.7730145546408	2.88402316	3.80305500061603	0.00586831161725568	1.11760253120767	up	--	--	--	--	--	--	--	LicD family	Protein Y22D7AL.11 {ECO:0000313|EMBL:CCD73752.1} OS=Caenorhabditis elegans PE=4 SV=2	S	Function unknown	Protein Y22D7AL.11 [Caenorhabditis elegans]
col-50	gene723	14255	11730	4164	696	1685	1400	483.2	384.971	138.5567	23.71944	55.2946	45.8932	0.0048006395358264	-3.0022801741348	down	--	--	Molecular Function: structural constituent of cuticle (GO:0042302);;	--	--	[W]	Extracellular structures	Nematode cuticle collagen N-terminal domain;; Collagen triple helix repeat (20 copies)	Protein COL-50 {ECO:0000313|EMBL:CCD68366.1} OS=Caenorhabditis elegans PE=4 SV=1	G	Carbohydrate transport and metabolism	Protein COL-50 [Caenorhabditis elegans]
gst-22	gene39092	71	75	108	150	176	243	9.78935	9.80395	14.3884	20.7268	23.3433	33.0836	0.00470307957937964	1.15828032148337	up	--	--	Molecular Function: protein binding (GO:0005515);;	--	--	[O]	Posttranslational modification, protein turnover, chaperones	Glutathione S-transferase, N-terminal domain;; Glutathione S-transferase, N-terminal domain;; Glutathione S-transferase, C-terminal domain	Protein GST-22 {ECO:0000313|EMBL:CAB07589.1} OS=Caenorhabditis elegans PE=3 SV=1	G	Carbohydrate transport and metabolism	Protein GST-22 [Caenorhabditis elegans]
mltn-11	gene39267	82	70	47	0	19	6	2.159359	1.977224	1.237831	0.03554695226	0.48615453464	0.216897	3.26430154209539e-07	-2.99719181718722	down	--	--	--	--	--	--	--	Moulting cycle	Protein MLTN-11 {ECO:0000313|EMBL:CAB05642.2} OS=Caenorhabditis elegans PE=4 SV=2	S	Function unknown	Protein MLTN-11 [Caenorhabditis elegans]
ddo-2	gene35332	400	349	647	2211	2594	2848	22.64718	18.211687	36.39994	121.299	141.2906	154.6734	9.95443573661784e-27	2.44892642340044	up	[E]	Amino acid transport and metabolism	Molecular Function: oxidoreductase activity (GO:0016491);; Biological Process: oxidation-reduction process (GO:0055114);;	K00272|0|cbr:CBG04460|Hypothetical protein CBG04460; K00272 D-aspartate oxidase [EC:1.4.3.1] (A)	Alanine, aspartate and glutamate metabolism (ko00250);; Peroxisome (ko04146)	[E]	Amino acid transport and metabolism	FAD dependent oxidoreductase	CRE-DDO-2 protein {ECO:0000313|EMBL:EFP00640.1} OS=Caenorhabditis remanei (Caenorhabditis vulgaris) PE=4 SV=1	R	General function prediction only	Protein DDO-2, isoform a [Caenorhabditis elegans]
Y34F4.4	gene9620	558	533	404	244	235	227	49.83560676542	43.4465420479	33.559847285	17.9678721410498	16.89273483847	14.5131693300001	2.81462368824031e-05	-1.09065681759079	down	--	--	--	--	--	--	--	Tight junction protein, Claudin-like	Protein Y34F4.4 {ECO:0000313|EMBL:CCD68898.2} OS=Caenorhabditis elegans PE=4 SV=3	D	Cell cycle control, cell division, chromosome partitioning	Protein Y34F4.4 [Caenorhabditis elegans]
F22E5.1	gene5108	1235	1244	1205	226	212	132	65.090136847	66.511566837	68.80606184	16.83747268	15.591628165387	10.074338096	1.31679785436053e-33	-2.70116881239305	down	--	--	--	--	--	--	--	Protein of unknown function (DUF1647)	Protein F22E5.1 {ECO:0000313|EMBL:CCD68448.1} OS=Caenorhabditis elegans PE=4 SV=1	S	Function unknown	Protein F22E5.1 [Caenorhabditis elegans]
clec-82	gene13861	500	463	370	964	1179	1471	45.4551014432	47.8275343867	39.6215149913	89.6522285946	108.9766137018	112.8431186358	8.17586654280505e-06	1.43220880772909	up	--	--	--	--	--	[TV]	Signal transduction mechanisms;; Defense mechanisms	Lectin C-type domain	Protein CLEC-82, isoform a {ECO:0000313|EMBL:CCD83494.1} OS=Caenorhabditis elegans PE=4 SV=1	TV	Signal transduction mechanisms;; Defense mechanisms	Protein CLEC-82, isoform a [Caenorhabditis elegans]
T05F1.9	gene2557	150	139	121	39	32	28	10.5193	9.87411	8.52998	2.82696	2.31776	2.01968	3.13097301945036e-09	-2.05906812809519	down	--	--	--	--	--	--	--	--	Protein T05F1.9 {ECO:0000313|EMBL:CAB04693.1} OS=Caenorhabditis elegans PE=4 SV=1	C	Energy production and conversion	Protein T05F1.9 [Caenorhabditis elegans]
C17H12.3	gene17794	107	181	175	73	81	63	4.996	8.262053826	8.0908990321	3.372496007	3.741701	2.8693247648	0.00478267428196088	-1.10031493755267	down	[T]	Signal transduction mechanisms	Molecular Function: protein tyrosine phosphatase activity (GO:0004725);; Biological Process: protein dephosphorylation (GO:0006470);;	--	--	[T]	Signal transduction mechanisms	Protein-tyrosine phosphatase;; Dual specificity phosphatase, catalytic domain	Protein C17H12.3 {ECO:0000313|EMBL:CCD64993.1} OS=Caenorhabditis elegans PE=4 SV=1	R	General function prediction only	Protein C17H12.3 [Caenorhabditis elegans]
math-10	gene4837	3	2	3	115	110	162	0.1054622	0.209159219423	0.27884718896	6.55372	6.49466	9.98102	1.90925736084431e-23	5.5896134609245	up	--	--	Molecular Function: protein binding (GO:0005515);;	--	--	--	--	MATH domain	Protein MATH-10 {ECO:0000313|EMBL:CCD64677.1} OS=Caenorhabditis elegans PE=4 SV=1	S	Function unknown	Protein MATH-10 [Caenorhabditis elegans]
Y67D8B.2	gene13937	13	19	12	39	41	47	0.841763701500058	1.201787145	0.758765503371	2.5364786049	2.58956145528722	2.971053	0.00173341295709007	1.5222079107729	up	--	--	Biological Process: regulation of transcription, DNA-templated (GO:0006355);; Biological Process: steroid hormone mediated signaling pathway (GO:0043401);;	--	--	[T]	Signal transduction mechanisms	Ligand-binding domain of nuclear hormone receptor	Protein Y67D8B.2 {ECO:0000313|EMBL:CCD73141.2} OS=Caenorhabditis elegans PE=4 SV=2	S	Function unknown	Protein Y67D8B.2 [Caenorhabditis elegans]
C13A2.5	gene35262	349	267	159	9	34	14	15.87833	12.20969	7.14291	0.510614	1.403968607	0.63995	5.65996733582501e-07	-3.77203194370976	down	--	--	--	--	--	[S]	Function unknown	Glycosyltransferase family 92	Protein C13A2.5 {ECO:0000313|EMBL:CCD63107.1} OS=Caenorhabditis elegans PE=4 SV=2	S	Function unknown	Protein C13A2.5 [Caenorhabditis elegans]
F32H2.11	gene2297	13	8	4	37	28	31	0.9891659173	0.6149207418	0.361255067	2.783998	2.144707	2.327802	0.000280050641467461	1.93099521031574	up	--	--	--	--	--	--	--	Protein of unknown function, DUF273;; galactosyl transferase GMA12/MNN10 family	Protein F32H2.11 {ECO:0000313|EMBL:CAH60774.1} OS=Caenorhabditis elegans PE=4 SV=1	S	Function unknown	Protein F32H2.11 [Caenorhabditis elegans]
R05A10.4	gene22243	53	89	38	123	149	141	55.9472	82.4365	36.6537	146.453	144.35	155.784	0.000717803107545199	1.19077288847802	up	--	--	--	--	--	--	--	Protein of unknown function (DUF1505)	Protein CBG22343 {ECO:0000313|EMBL:CAP38962.1} OS=Caenorhabditis briggsae PE=4 SV=1	R	General function prediction only	Protein R05A10.4 [Caenorhabditis elegans]
slc-25A10	gene42990	2063	2079	2162	5364	5232	6479	83.1185120045102	77.9920974783955	77.4498196410412	248.241324944	235.201070787	277.518826413	8.79525706919897e-14	1.43063184350751	up	--	--	--	K13577|0|cel:CELE_K11G12.5|K11G12.5; Protein K11G12.5; K13577 solute carrier family 25 (mitochondrial dicarboxylate transporter), member 10 (A)	--	[C]	Energy production and conversion	Mitochondrial carrier protein	Protein K11G12.5 {ECO:0000313|EMBL:CCD70797.1} OS=Caenorhabditis elegans PE=2 SV=1	S	Function unknown	Protein K11G12.5 [Caenorhabditis elegans]
spp-18	gene18994	1606	2011	1524	620	625	953	756.6100239639	864.81000904928	673.3700131126	327.48530268468	278.0488104559	458.8320234652	1.4594206446531e-06	-1.23220312627136	down	--	--	--	--	--	--	--	--	Protein SPP-18, isoform a {ECO:0000313|EMBL:CAA92462.1} OS=Caenorhabditis elegans PE=4 SV=1	V	Defense mechanisms	Protein SPP-18 [Caenorhabditis elegans]
F49F1.7	gene14225	996	1147	996	321	234	74	103.476988562	109.78698012	96.991260013	33.6967492906	24.5574	7.955063	5.63510005378267e-25	-2.33019434030564	down	--	--	--	--	--	--	--	ShK domain-like	Protein F49F1.7, isoform a {ECO:0000313|EMBL:CCD66749.1} OS=Caenorhabditis elegans PE=4 SV=1	S	Function unknown	Protein F49F1.7 [Caenorhabditis elegans]
Y48E1B.8	gene8940	65	61	82	313	211	162	3.86001	3.752109	4.98728	19.21049	12.71837	9.61084	0.00141964823200445	1.71236936260651	up	--	--	--	--	--	--	--	Nucleotide-diphospho-sugar transferase	Protein Y48E1B.8 {ECO:0000313|EMBL:CAB07694.1} OS=Caenorhabditis elegans PE=4 SV=1	TV	Signal transduction mechanisms;; Defense mechanisms	Protein Y48E1B.8 [Caenorhabditis elegans]
ztf-14	gene45735	147	135	85	231	228	341	3.69700843291486	3.637768494026	2.35041509506	5.31464061	5.79719110840033	8.3354599	0.00535765273486772	1.11695217467301	up	[R]	General function prediction only	--	--	--	[R]	General function prediction only	Zinc-finger double domain;; Zinc finger, C2H2 type;; C2H2-type zinc finger	Protein ZTF-14 {ECO:0000313|EMBL:CAB01893.4} OS=Caenorhabditis elegans PE=4 SV=4	S	Function unknown	Protein ZTF-14 [Caenorhabditis elegans]
T07D3.4	gene4474	311	292	259	130	137	102	16.9942579209	15.2256850397	12.8413494055	7.32896568	7.40421135164618	5.36539200056941	2.4312423948904e-05	-1.23243244012715	down	--	--	--	--	--	--	--	LicD family	Protein T07D3.4 {ECO:0000313|EMBL:CCD73269.1} OS=Caenorhabditis elegans PE=4 SV=1	I	Lipid transport and metabolism	Protein T07D3.4 [Caenorhabditis elegans]
T20D4.11	gene33918	1650	1469	716	248	287	473	124.4528	114.3861	44.19576	19.38734	19.08695	33.03723	0.00494795312510603	-1.93457778675683	down	--	--	--	--	--	--	--	Domain of unknown function (DUF19)	Protein T20D4.11 {ECO:0000313|EMBL:CCD62940.1} OS=Caenorhabditis elegans PE=4 SV=1	O	Posttranslational modification, protein turnover, chaperones	Protein T20D4.11 [Caenorhabditis elegans]
C31C9.2	gene8957	4621	4417	3694	11938	12519	17490	297.8163	273.2373	234.2564	792.1188	778.0123	1105.131	3.23439820693992e-07	1.71333800394326	up	[HE]	Coenzyme transport and metabolism;; Amino acid transport and metabolism	Molecular Function: phosphogluconate dehydrogenase (decarboxylating) activity (GO:0004616);; Biological Process: metabolic process (GO:0008152);; Molecular Function: oxidoreductase activity, acting on the CH-OH group of donors, NAD or NADP as acceptor (GO:0016616);; Molecular Function: NAD binding (GO:0051287);; Biological Process: oxidation-reduction process (GO:0055114);;	K00058|0|cel:CELE_C31C9.2|C31C9.2; Protein C31C9.2; K00058 D-3-phosphoglycerate dehydrogenase [EC:1.1.1.95] (A)	Glycine, serine and threonine metabolism (ko00260);; Carbon metabolism (ko01200);; Biosynthesis of amino acids (ko01230)	[E]	Amino acid transport and metabolism	D-isomer specific 2-hydroxyacid dehydrogenase, NAD binding domain;; D-isomer specific 2-hydroxyacid dehydrogenase, catalytic domain;; NAD binding domain of 6-phosphogluconate dehydrogenase;; Acetohydroxy acid isomeroreductase, catalytic domain	Protein C31C9.2 {ECO:0000313|EMBL:CAB05694.1} OS=Caenorhabditis elegans PE=1 SV=1	R	General function prediction only	Protein C31C9.2 [Caenorhabditis elegans]
Y51H7C.12	gene4671	51	57	51	17	19	27	2.972258292665	3.100298763	2.81802277606865	0.9591440591055	1.083062320226	1.5266910514031	0.00318196618133136	-1.34173582037654	down	--	--	--	--	--	--	--	Nucleotide-diphospho-sugar transferase	Protein Y51H7C.12, isoform a {ECO:0000313|EMBL:CCU83346.1} OS=Caenorhabditis elegans PE=4 SV=1	A	RNA processing and modification	Y51H7C.12, isoform a [Caenorhabditis elegans]
dac-1	gene9556	74	83	63	169	193	234	3.66459125700709	4.05245935115157	2.57012645782158	7.11380935760011	8.15630579817503	9.71308601	6.16247922453408e-06	1.43104699675091	up	--	--	--	--	--	[K]	Transcription	SKI/SNO/DAC family	Protein DAC-1, isoform a {ECO:0000313|EMBL:CCD61864.1} OS=Caenorhabditis elegans PE=4 SV=1	J	Translation, ribosomal structure and biogenesis	Protein DAC-1, isoform a [Caenorhabditis elegans]
clec-28	gene39348	61	57	76	167	166	126	3.03613758062	2.7029008595	3.52619450258	7.860616	7.733175	5.93714248335	0.000296429315875328	1.23460682357038	up	--	--	--	--	--	[TV]	Signal transduction mechanisms;; Defense mechanisms	Lectin C-type domain	Protein CLEC-28, isoform a {ECO:0000313|EMBL:CAB04417.2} OS=Caenorhabditis elegans PE=4 SV=2	TV	Signal transduction mechanisms;; Defense mechanisms	Protein CLEC-28, isoform a [Caenorhabditis elegans]
ttr-37	gene41026	91	133	60	192	258	276	13.518629621	20.28276	9.15178	30.77678	39.314619	40.91470127	0.00012090867648	1.34722195460001	up	--	--	Cellular Component: extracellular space (GO:0005615);;	--	--	--	--	Transthyretin-like family	Protein TTR-37 {ECO:0000313|EMBL:CCD69803.1} OS=Caenorhabditis elegans PE=4 SV=1	S	Function unknown	Protein TTR-37 [Caenorhabditis elegans]
srr-3	gene39216	33	19	27	89	83	89	2.401629	1.393106	1.928499	6.34959	5.92222	6.35395	1.12076306590602e-05	1.71615352989298	up	--	--	--	--	--	--	--	Caenorhabditis protein of unknown function, DUF267	Protein SRR-3 {ECO:0000313|EMBL:CAB04315.1} OS=Caenorhabditis elegans PE=4 SV=1	S	Function unknown	Protein SRR-3 [Caenorhabditis elegans]
F23F12.13	gene11151	101	101	105	184	248	224	4.04200898661	4.728860209	4.962707	9.612668776	13.9560337	13.0358	0.000577988454577693	1.08877888984475	up	[GEPR]	Carbohydrate transport and metabolism;; Amino acid transport and metabolism;; Inorganic ion transport and metabolism;; General function prediction only	Cellular Component: integral component of membrane (GO:0016021);; Molecular Function: transmembrane transporter activity (GO:0022857);; Biological Process: transmembrane transport (GO:0055085);;	--	--	[R]	General function prediction only	Sugar (and other) transporter;; Major Facilitator Superfamily	Protein F23F12.13 {ECO:0000313|EMBL:CCD69932.1} OS=Caenorhabditis elegans PE=4 SV=1	R	General function prediction only	Protein F23F12.13 [Caenorhabditis elegans]
cut-5	gene44314	561	479	334	127	192	105	29.86782267	24.30671515	17.30011949	6.754136435	10.04155061	5.53828547	4.80975218721245e-05	-1.70459357803033	down	--	--	--	--	--	--	--	Zona pellucida-like domain	Protein CUT-5, isoform a {ECO:0000313|EMBL:CAA89068.3} OS=Caenorhabditis elegans PE=4 SV=3	S	Function unknown	Protein CUT-5, isoform a [Caenorhabditis elegans]
cut-1	gene8268	20843	16356	8078	841	2692	1505	853.527226	644.1229	321.4224	34.19730802	106.46539121	59.3998016	0.00018601100868366	-3.17474952012337	down	--	--	--	--	--	--	--	Zona pellucida-like domain	Protein CBR-CUT-1 {ECO:0000313|EMBL:CAP23673.1} OS=Caenorhabditis briggsae PE=4 SV=1	U	Intracellular trafficking, secretion, and vesicular transport	Protein CUT-1 [Caenorhabditis elegans]
C17H12.6	gene17819	530	628	369	35	37	59	39.22663	43.43419	24.45416	2.4725123	2.40982246461356	5.895556	2.6757486581482e-13	-3.54957438948375	down	--	--	--	--	--	--	--	CUB-like domain	Protein C17H12.6, isoform a {ECO:0000313|EMBL:CDK13470.1} OS=Caenorhabditis elegans PE=4 SV=1	R	General function prediction only	C17H12.6, isoform a [Caenorhabditis elegans]
clec-73	gene14170	435	528	368	140	132	173	13.5315	16.197	11.288	4.37532	4.05405	5.34427	3.7550401574915e-09	-1.58783012780877	down	--	--	--	--	--	--	--	Lectin C-type domain	Protein CLEC-73 {ECO:0000313|EMBL:CCD71963.1} OS=Caenorhabditis elegans PE=4 SV=1	TV	Signal transduction mechanisms;; Defense mechanisms	Protein CLEC-73 [Caenorhabditis elegans]
hphd-1	gene8830	973	1053	1053	4373	5707	7626	35.67541	38.20912	37.85522	163.615	207.9391	281.67	1.38677277727073e-07	2.51802034381205	up	[C]	Energy production and conversion	Molecular Function: oxidoreductase activity (GO:0016491);; Molecular Function: metal ion binding (GO:0046872);; Biological Process: oxidation-reduction process (GO:0055114);;	K11173|0|cel:CELE_Y38F1A.6|Y38F1A.6; Protein Y38F1A.6; K11173 hydroxyacid-oxoacid transhydrogenase [EC:1.1.99.24] (A)	--	[C]	Energy production and conversion	Iron-containing alcohol dehydrogenase;; Iron-containing alcohol dehydrogenase	Putative uncharacterized protein {ECO:0000313|EMBL:EGT36044.1} OS=Caenorhabditis brenneri (Nematode worm) PE=4 SV=1	C	Energy production and conversion	Protein Y38F1A.6 [Caenorhabditis elegans]
clec-19	gene4787	308	300	92	6	39	19	16.7243	15.9233	4.96623	0.363479	2.07215	1.03994	0.00201960190697403	-3.45725602101637	down	--	--	--	--	--	[TV]	Signal transduction mechanisms;; Defense mechanisms	Lectin C-type domain;; CUB domain;; UL45 protein	Protein CLEC-19 {ECO:0000313|EMBL:CCD63740.1} OS=Caenorhabditis elegans PE=4 SV=2	S	Function unknown	Protein CLEC-19 [Caenorhabditis elegans]
twk-28	gene42040	216	251	211	92	93	114	9.3787	10.80738	9.05947	4.08129	3.96698	4.9209	0.000127873193875344	-1.18806786657311	down	[P]	Inorganic ion transport and metabolism	--	K05323|0|cel:CELE_C52B9.6|twk-28; Protein TWK-28; K05323 potassium channel subfamily K, invertebrate (A)	--	[P]	Inorganic ion transport and metabolism	Ion channel;; Ion transport protein	Protein TWK-28 {ECO:0000313|EMBL:CCD65414.1} OS=Caenorhabditis elegans PE=3 SV=4	K	Transcription	Protein TWK-28 [Caenorhabditis elegans]
fbxa-69	gene38875	384	515	389	167	179	231	24.61431	32.16401	24.52623	10.88938	11.204022	14.70538	1.29205358159521e-05	-1.16500616435852	down	--	--	Molecular Function: protein binding (GO:0005515);;	--	--	--	--	FTH domain;; F-box domain	Protein FBXA-69 {ECO:0000313|EMBL:CAB07625.1} OS=Caenorhabditis elegans PE=4 SV=1	R	General function prediction only	Protein FBXA-69 [Caenorhabditis elegans]
C49G7.7	gene34130	283	340	330	158	135	157	21.0417	24.3374	23.6867	11.451	9.78925	11.4468	0.000156649387085023	-1.08994553716664	down	--	--	--	--	--	--	--	--	Protein C49G7.7 {ECO:0000313|EMBL:CCD67694.1} OS=Caenorhabditis elegans PE=4 SV=1	S	Function unknown	Protein C49G7.7 [Caenorhabditis elegans]
Y82E9BL.12	gene9706	40	30	24	11	11	9	1.30358276	0.9820962286	0.77714803	0.36400758	0.485598175	0.310596489	0.00258258576862206	-1.6092886603117	down	--	--	--	--	--	--	--	Methyltransferase FkbM domain	Protein Y82E9BL.12 {ECO:0000313|EMBL:CCD73897.1} OS=Caenorhabditis elegans PE=4 SV=1	S	Function unknown	Protein Y82E9BL.12 [Caenorhabditis elegans]
srh-2	gene33106	14	9	20	159	195	189	0.663621717090401	0.71636616001623	0.861809887100001	7.0771226046	8.79209585030453	9.36456378316403	3.97538772830945e-24	3.65236114460359	up	--	--	--	--	--	--	--	Serpentine type 7TM GPCR chemoreceptor Srh	Protein SRH-2, isoform c {ECO:0000313|EMBL:CCD63244.1} OS=Caenorhabditis elegans PE=4 SV=1	R	General function prediction only	Protein SRH-2, isoform c [Caenorhabditis elegans]
pudl-1	gene13859	59	34	45	19	9	7	15.4611	8.18187	11.2689	5.12913	2.28152	2.00262	0.000141252810027541	-1.99081044375224	down	--	--	--	--	--	--	--	--	Protein PUDL-1 {ECO:0000313|EMBL:CCD83531.1} OS=Caenorhabditis elegans PE=4 SV=1	TV	Signal transduction mechanisms;; Defense mechanisms	Protein PUDL-1 [Caenorhabditis elegans]
M05D6.8	gene7302	478	348	548	44	51	134	7.43855	6.75583	8.79658	1.0798404	1.73465	1.728578	3.9450621903245e-10	-2.58898117644408	down	--	--	--	--	--	--	--	ShK domain-like	Protein M05D6.8, isoform b {ECO:0000313|EMBL:CBX53331.1} OS=Caenorhabditis elegans PE=4 SV=1	T	Signal transduction mechanisms	Protein M05D6.8, isoform b [Caenorhabditis elegans]
dos-3	gene9563	98	85	37	13	13	18	2.36235	2.06756	0.895062	0.318508	0.33589	0.443268	0.00489411833057308	-2.32993124930591	down	--	--	--	--	--	--	--	--	Protein DOS-3 {ECO:0000313|EMBL:CCD61881.1} OS=Caenorhabditis elegans PE=4 SV=2	S	Function unknown	Protein DOS-3 [Caenorhabditis elegans]
T28A11.20	gene33867	63	62	47	7	5	7	2.73556	2.6849	2.03119	0.33184	0.239882	0.337672	2.48397390281772e-11	-3.18659330452744	down	--	--	--	--	--	--	--	Peptidase family M13	Protein C17B7.10 {ECO:0000313|EMBL:CCD62957.1} OS=Caenorhabditis elegans PE=4 SV=1	R	General function prediction only	Protein C17B7.10 [Caenorhabditis elegans]
lec-7	gene44147	55	71	39	134	164	180	9.40908	11.2606	6.37322	22.7713	26.2347	29.9542	4.61127987195828e-06	1.52751017985446	up	--	--	Molecular Function: carbohydrate binding (GO:0030246);;	--	--	[W]	Extracellular structures	Galactoside-binding lectin	Galectin {ECO:0000256|RuleBase:RU102079} OS=Caenorhabditis brenneri (Nematode worm) PE=4 SV=1	R	General function prediction only	Protein LEC-7 [Caenorhabditis elegans]
F01D5.1	gene9076	2501	3545	2316	955	730	392	394.002806	530.466387060828	357.38729	161.55176	114.95292420272	69.871909	6.51740651140863e-07	-2.01940973314111	down	--	--	--	--	--	--	--	ShK domain-like	Protein F01D5.1 {ECO:0000313|EMBL:CAB04039.1} OS=Caenorhabditis elegans PE=4 SV=1	R	General function prediction only	Protein F01D5.1 [Caenorhabditis elegans]
bgnt-1.3	gene39105	28	33	34	91	72	79	1.45153	1.66961	1.71699	4.59388	3.60176	3.98705	0.000868918331437894	1.34122818217419	up	--	--	--	--	--	[G]	Carbohydrate transport and metabolism	Glycosyl-transferase for dystroglycan	Protein F21H7.10 {ECO:0000313|EMBL:CAB07595.1} OS=Caenorhabditis elegans PE=4 SV=1	G	Carbohydrate transport and metabolism	Protein F21H7.10 [Caenorhabditis elegans]
T20G5.13	gene12392	84	85	44	11	8	4	9.02214	9.75157	5.190482	1.350129	0.940599	0.487169	1.03189557125519e-06	-3.22239749139405	down	--	--	--	--	--	--	--	DB module	Protein T20G5.13 {ECO:0000313|EMBL:CAD27184.1} OS=Caenorhabditis elegans PE=4 SV=1	C	Energy production and conversion	Protein T20G5.13 [Caenorhabditis elegans]
cyp-29A3	gene32908	330	330	237	78	81	71	12.4877	12.3552	8.86583	2.95207	3.06356	2.7014	6.3768012819681e-12	-1.97170775221126	down	--	--	Molecular Function: iron ion binding (GO:0005506);; Molecular Function: oxidoreductase activity, acting on paired donors, with incorporation or reduction of molecular oxygen (GO:0016705);; Molecular Function: heme binding (GO:0020037);; Biological Process: oxidation-reduction process (GO:0055114);;	K17952|0|cel:CELE_Y38C9B.1|cyp-29A3; Protein CYP-29A3; K17952 cytochrome P450, family 29, subfamily A (A)	--	[QI]	Secondary metabolites biosynthesis, transport and catabolism;; Lipid transport and metabolism	Cytochrome P450	Protein CYP-29A3 {ECO:0000313|EMBL:CCD61789.1} OS=Caenorhabditis elegans PE=3 SV=2	R	General function prediction only	Protein CYP-29A3 [Caenorhabditis elegans]
mks-2	gene6436	617	636	427	139	171	169	16.68258203	17.568092	11.4026119707	4.073293	4.5107763685	5.267786	8.47095554420508e-09	-1.81775117428459	down	--	--	--	--	--	[S]	Function unknown	Predicted membrane protein	Protein MKS-2 {ECO:0000313|EMBL:CCD66141.1} OS=Caenorhabditis elegans PE=4 SV=2	T	Signal transduction mechanisms	Protein MKS-2 [Caenorhabditis elegans]
F58G6.9	gene19016	89	95	76	579	428	260	21.81538	19.70725919	21.776719	133.8685	99.81598	75.08907	0.000469658669082672	2.27473924670373	up	--	--	Molecular Function: copper ion transmembrane transporter activity (GO:0005375);; Cellular Component: integral component of membrane (GO:0016021);; Biological Process: copper ion transmembrane transport (GO:0035434);;	--	--	[P]	Inorganic ion transport and metabolism	Ctr copper transporter family	Protein F58G6.9, isoform a {ECO:0000313|EMBL:CAI59117.1} OS=Caenorhabditis elegans PE=4 SV=1	P	Inorganic ion transport and metabolism	Protein F58G6.9, isoform a [Caenorhabditis elegans]
cht-1	gene41735	1042	695	1541	2736	2812	2349	32.4215	21.6606	47.9766	86.4798	87.6257	73.0337	4.22967286682934e-07	1.26138234103892	up	[G]	Carbohydrate transport and metabolism	Cellular Component: extracellular region (GO:0005576);; Biological Process: carbohydrate metabolic process (GO:0005975);; Biological Process: chitin metabolic process (GO:0006030);; Molecular Function: chitin binding (GO:0008061);;	K01183|0|cel:CELE_C04F6.3|cht-1; Protein CHT-1; K01183 chitinase [EC:3.2.1.14] (A)	Amino sugar and nucleotide sugar metabolism (ko00520)	[G]	Carbohydrate transport and metabolism	Glycosyl hydrolases family 18;; Chitin binding Peritrophin-A domain	CBN-CHT-1 protein {ECO:0000313|EMBL:EGT30253.1} OS=Caenorhabditis brenneri (Nematode worm) PE=3 SV=1	I	Lipid transport and metabolism	Protein CHT-1 [Caenorhabditis elegans]
Y71A12C.2	gene3944	3470	3219	3115	7914	7135	6370	94.24435	83.25143	82.61132	215.93025	189.9299	166.1739	1.13227300872416e-08	1.11908610957574	up	[S]	Function unknown	--	--	--	[S]	Function unknown	SNARE associated Golgi protein	Protein Y71A12C.2 {ECO:0000313|EMBL:CAA19559.3} OS=Caenorhabditis elegans PE=4 SV=3	S	Function unknown	Protein Y71A12C.2 [Caenorhabditis elegans]
F31F4.11	gene33082	16	13	7	36	29	43	1.055162083	0.82076263099	0.462948868	2.301097	1.87365903471	2.80567846	0.00201960190697403	1.57652734357371	up	--	--	Biological Process: carbohydrate metabolic process (GO:0005975);; Molecular Function: galactoside 2-alpha-L-fucosyltransferase activity (GO:0008107);; Cellular Component: membrane (GO:0016020);;	--	--	--	--	Glycosyl transferase family 11	Protein F31F4.11 {ECO:0000313|EMBL:CCD70344.1} OS=Caenorhabditis elegans PE=4 SV=4	S	Function unknown	Protein F31F4.11 [Caenorhabditis elegans]
kri-1	gene2071	98	117	82	190	163	249	2.659737	3.1491029	2.084825186	4.918599833	4.286839	6.55064	0.00242281550866174	1.01220363519838	up	[R]	General function prediction only	Molecular Function: protein binding (GO:0005515);;	K17705|0|cel:CELE_ZK265.1|kri-1; Protein KRI-1, isoform A; K17705 Krev interaction trapped protein 1 (A)	--	--	--	Ankyrin repeats (3 copies);; Ankyrin repeats (many copies);; Ankyrin repeat;; Ankyrin repeats (many copies);; Ankyrin repeat;; FERM central domain	Protein KRI-1, isoform a {ECO:0000313|EMBL:CAB03514.2} OS=Caenorhabditis elegans PE=2 SV=1	W	Extracellular structures	Protein KRI-1, isoform a [Caenorhabditis elegans]
elo-5	gene15431	1356	1544	1433	6276	5719	6220	133.9558	149.5021	141.8022	603.762	569.519	602.442	1.9230115150981e-27	2.06418045345819	up	--	--	Cellular Component: integral component of membrane (GO:0016021);;	--	--	[I]	Lipid transport and metabolism	GNS1/SUR4 family	Elongation of very long chain fatty acids protein {ECO:0000256|RuleBase:RU361115} OS=Caenorhabditis elegans PE=3 SV=1	S	Function unknown	ELO-5, isoform b [Caenorhabditis elegans]
mltn-6	gene32965	197	151	70	8	23	2	3.90416	3.03369	1.41701	0.172613	0.471334	0.0585671	0.000211263305318749	-3.67225224723579	down	--	--	--	--	--	--	--	Moulting cycle	Protein MLTN-6 {ECO:0000313|EMBL:CCD74312.1} OS=Caenorhabditis elegans PE=4 SV=1	R	General function prediction only	Protein MLTN-6 [Caenorhabditis elegans]
ZK596.3	gene19522	61	58	52	213	232	227	4.59439632841764	4.118281646	3.6992635482	15.062034	16.6290031534	16.84761	1.53040106066457e-10	1.96694086030065	up	--	--	--	--	--	--	--	--	Protein ZK596.3 {ECO:0000313|EMBL:CAA93432.2} OS=Caenorhabditis elegans PE=4 SV=2	R	General function prediction only	Protein ZK596.3 [Caenorhabditis elegans]
drd-5	gene43619	350	315	236	165	150	130	24.7616	22.84406	17.01556	11.84901	10.90736	9.41428	0.000496773473357379	-1.02659082386574	down	[IQR]	Lipid transport and metabolism;; Secondary metabolites biosynthesis, transport and catabolism;; General function prediction only	--	--	--	[QR]	Secondary metabolites biosynthesis, transport and catabolism;; General function prediction only	short chain dehydrogenase;; Enoyl-(Acyl carrier protein) reductase	Protein F55E10.6 {ECO:0000313|EMBL:CCD70892.1} OS=Caenorhabditis elegans PE=4 SV=2	Q	Secondary metabolites biosynthesis, transport and catabolism	Protein F55E10.6 [Caenorhabditis elegans]
cyp-13A6	gene7787	1007	1480	1162	176	131	72	37.680178	55.85820155162	43.76290210866	6.75256250614	4.91561291382	2.73639211543	3.67589742581721e-20	-3.27702027511451	down	[Q]	Secondary metabolites biosynthesis, transport and catabolism	Molecular Function: iron ion binding (GO:0005506);; Molecular Function: oxidoreductase activity, acting on paired donors, with incorporation or reduction of molecular oxygen (GO:0016705);; Molecular Function: heme binding (GO:0020037);; Biological Process: oxidation-reduction process (GO:0055114);;	K17861|0|cel:CELE_T10B9.3|cyp-13A6; Protein CYP-13A6; K17861 cytochrome P450, family 13 (A)	--	[Q]	Secondary metabolites biosynthesis, transport and catabolism	Cytochrome P450	CRE-CYP-13A6 protein {ECO:0000313|EMBL:EFP13149.1} OS=Caenorhabditis remanei (Caenorhabditis vulgaris) PE=3 SV=1	Q	Secondary metabolites biosynthesis, transport and catabolism	Protein CYP-13A6 [Caenorhabditis elegans]
cyp-34A9	gene34103	1890	1903	1390	678	810	971	75.78944729	77.1205778	55.7707044	27.63207396	32.85698359	39.6832742	2.32103824146922e-05	-1.08260200617071	down	[Q]	Secondary metabolites biosynthesis, transport and catabolism	Molecular Function: iron ion binding (GO:0005506);; Molecular Function: oxidoreductase activity, acting on paired donors, with incorporation or reduction of molecular oxygen (GO:0016705);; Molecular Function: heme binding (GO:0020037);; Biological Process: oxidation-reduction process (GO:0055114);;	K17956|0|cbr:CBG01270|Hypothetical protein CBG01270; K17956 cytochrome P450, family 34, subfamily A (A)	--	[Q]	Secondary metabolites biosynthesis, transport and catabolism	Cytochrome P450	Protein CYP-34A9, isoform b {ECO:0000313|EMBL:CCD61364.1} OS=Caenorhabditis elegans PE=3 SV=1	S	Function unknown	Protein CYP-34A9, isoform b [Caenorhabditis elegans]
F45D11.14	gene4522	528	651	422	31	31	50	20.5732	25.8339	16.8049	1.26205	1.27232	2.03001	9.59958656218533e-21	-3.84386455104434	down	--	--	--	--	--	--	--	Protein of unknown function (DUF684)	Protein F45D11.14 {ECO:0000313|EMBL:CCD66368.1} OS=Caenorhabditis elegans PE=4 SV=1	S	Function unknown	Protein F45D11.14 [Caenorhabditis elegans]
C27H5.6	gene6843	16	8	13	40	76	67	1.40881298	0.708818	1.10666	3.54662187886	7.36162	5.81819000001342	4.25597075325113e-05	2.3000206113473	up	--	--	--	--	--	--	--	--	Protein C27H5.6 {ECO:0000313|EMBL:CCD65893.1} OS=Caenorhabditis elegans PE=4 SV=2	R	General function prediction only	Protein C27H5.6 [Caenorhabditis elegans]
fmo-1	gene19434	565	587	381	1145	1343	1744	20.64483	21.2291	13.77126	42.3475	50.2547	64.9087	2.06872258186627e-05	1.45813852877015	up	[P]	Inorganic ion transport and metabolism	Molecular Function: N,N-dimethylaniline monooxygenase activity (GO:0004499);; Molecular Function: oxidoreductase activity (GO:0016491);; Molecular Function: flavin adenine dinucleotide binding (GO:0050660);; Molecular Function: NADP binding (GO:0050661);; Biological Process: oxidation-reduction process (GO:0055114);;	K00485|0|cel:CELE_K08C7.2|fmo-1; Protein FMO-1; K00485 dimethylaniline monooxygenase (N-oxide forming) [EC:1.14.13.8] (A)	Drug metabolism - cytochrome P450 (ko00982)	[Q]	Secondary metabolites biosynthesis, transport and catabolism	Flavin-binding monooxygenase-like;; Pyridine nucleotide-disulphide oxidoreductase;; L-lysine 6-monooxygenase (NADPH-requiring);; Pyridine nucleotide-disulphide oxidoreductase;; Pyridine nucleotide-disulphide oxidoreductase;; NAD(P)-binding Rossmann-like domain	Dimethylaniline monooxygenase [N-oxide-forming] {ECO:0000256|PIRNR:PIRNR000332} OS=Caenorhabditis elegans PE=2 SV=1	Q	Secondary metabolites biosynthesis, transport and catabolism	Protein FMO-1 [Caenorhabditis elegans]
fat-1	gene20437	7461	7096	7624	12640	13603	18516	437.203608	412.19694	438.41675	711.425952	751.438814	1067.70143	0.000609077552014121	1.00650225517783	up	[I]	Lipid transport and metabolism	Biological Process: lipid metabolic process (GO:0006629);;	K10257|0|cel:CELE_Y67H2A.8|fat-1; Protein FAT-1; K10257 omega-3 fatty acid desaturase (delta-15 desaturase) [EC:1.14.19.-] (A)	Biosynthesis of unsaturated fatty acids (ko01040);; Fatty acid metabolism (ko01212)	--	--	Fatty acid desaturase	Protein CBR-FAT-1 {ECO:0000313|EMBL:CAP22846.1} OS=Caenorhabditis briggsae PE=4 SV=1	R	General function prediction only	Protein FAT-1 [Caenorhabditis elegans]
ugt-31	gene411	1445	1861	1817	513	476	566	58.5043	76.25256	73.91344	21.52607	19.62959	23.38415	6.25185560991795e-17	-1.72698175435331	down	[GC]	Carbohydrate transport and metabolism;; Energy production and conversion	Biological Process: metabolic process (GO:0008152);; Molecular Function: transferase activity, transferring hexosyl groups (GO:0016758);;	--	--	[GC]	Carbohydrate transport and metabolism;; Energy production and conversion	UDP-glucoronosyl and UDP-glucosyl transferase;; Glycosyltransferase family 28 C-terminal domain	Protein UGT-31 {ECO:0000313|EMBL:CCD69904.1} OS=Caenorhabditis elegans PE=4 SV=1	Z	Cytoskeleton	Protein UGT-31 [Caenorhabditis elegans]
T24C4.2	gene9574	509	740	889	393	306	302	43.3125532621	54.742417	61.3198948172854	20.796197	7.8278693	12.2688818	0.00517584706100143	-1.1023631714603	down	--	--	--	--	--	--	--	--	Protein T24C4.2 {ECO:0000313|EMBL:CCD69956.1} OS=Caenorhabditis elegans PE=4 SV=1	S	Function unknown	Protein T24C4.2 [Caenorhabditis elegans]
dod-19	gene32980	2970	4383	4044	2406	1757	1488	137.96	197.484	178.3316	105.2285	77.8287	67.1078	0.00093894541791184	-1.02069205295443	down	--	--	--	--	--	--	--	Transmembrane glycoprotein	Protein DOD-19 {ECO:0000313|EMBL:CCD74357.1} OS=Caenorhabditis elegans PE=4 SV=2	R	General function prediction only	Protein DOD-19 [Caenorhabditis elegans]
mpc-2	gene764	929	1048	1062	2096	2356	2352	162.02222363402	158.421442	146.06534481	319.5988	356.872600000014	387.783843046	1.24704889711069e-08	1.15592232395182	up	--	--	Cellular Component: mitochondrial inner membrane (GO:0005743);; Biological Process: mitochondrial pyruvate transport (GO:0006850);;	--	--	[S]	Function unknown	Uncharacterised protein family (UPF0041)	Putative uncharacterized protein {ECO:0000313|EMBL:EFP01380.1} OS=Caenorhabditis remanei (Caenorhabditis vulgaris) PE=4 SV=1	S	Function unknown	Protein F53F10.3 [Caenorhabditis elegans]
dhs-30	gene46611	529	545	587	1132	1197	1322	33.30677	32.73032	35.3067	71.8479	73.2314	81.2165	2.87464082602281e-07	1.12938666246837	up	[IQR]	Lipid transport and metabolism;; Secondary metabolites biosynthesis, transport and catabolism;; General function prediction only	Molecular Function: methylenetetrahydrofolate dehydrogenase (NADP+) activity (GO:0004488);;	--	--	[Q]	Secondary metabolites biosynthesis, transport and catabolism	short chain dehydrogenase;; Enoyl-(Acyl carrier protein) reductase;; KR domain;; NADH(P)-binding;; Fungal family of unknown function (DUF1776);; Tetrahydrofolate dehydrogenase/cyclohydrolase, NAD(P)-binding domain	Protein DHS-30 {ECO:0000313|EMBL:CCD74455.1} OS=Caenorhabditis elegans PE=3 SV=1	Q	Secondary metabolites biosynthesis, transport and catabolism	Protein DHS-30 [Caenorhabditis elegans]
clec-218	gene35670	26	23	42	83	75	61	1.57176	1.38695	2.46814	4.90216	4.47153	3.64166	0.00252578669204159	1.25947850229115	up	--	--	--	--	--	--	--	von Willebrand factor type A domain;; Lectin C-type domain	Protein CLEC-218 {ECO:0000313|EMBL:CCD69843.1} OS=Caenorhabditis elegans PE=4 SV=2	U	Intracellular trafficking, secretion, and vesicular transport	Protein CLEC-218 [Caenorhabditis elegans]
F36A4.5	gene14276	66	99	75	30	36	35	10.332534	11.17078	11.92918	5.96577	4.435802	7.801099	0.00195146209181134	-1.25540811335887	down	--	--	--	--	--	--	--	Caenorhabditis elegans protein of unknown function (DUF870)	Protein F36A4.5, isoform a {ECO:0000313|EMBL:CCD69530.1} OS=Caenorhabditis elegans PE=4 SV=2	R	General function prediction only	Protein F36A4.5 [Caenorhabditis elegans]
Y105C5B.15	gene28922	4796	5457	5240	1045	827	460	234.126227575	265.39676242	259.325696099	52.36691708	40.380155473	22.522583392	2.23906122121613e-45	-2.74159089756798	down	[R]	General function prediction only	Molecular Function: acid phosphatase activity (GO:0003993);; Molecular Function: hydrolase activity (GO:0016787);; Molecular Function: metal ion binding (GO:0046872);;	--	--	[G]	Carbohydrate transport and metabolism	Calcineurin-like phosphoesterase;; Iron/zinc purple acid phosphatase-like protein C;; Calcineurin-like phosphoesterase superfamily domain;; PhoD-like phosphatase	Purple acid phosphatase {ECO:0000256|RuleBase:RU361203} OS=Caenorhabditis elegans PE=3 SV=1	R	General function prediction only	Protein Y105C5B.15 [Caenorhabditis elegans]
F46F5.11	gene4446	35	29	30	12	6	12	0.8636843986	0.781221696	0.774226	0.322181735	0.1642075603	0.31831922248	0.00192034624705221	-1.65601669991608	down	--	--	--	--	--	--	--	Protein of unknown function, DUF288	Protein F46F5.11 {ECO:0000313|EMBL:CCD70109.1} OS=Caenorhabditis elegans PE=4 SV=2	S	Function unknown	Protein F46F5.11 [Caenorhabditis elegans]
F49C12.1	gene18866	4	3	2	84	98	71	0.269914	0.2372789	0.1741776	5.3133148	6.23652	4.6332939	1.30631827809986e-21	4.8041627459062	up	--	--	--	--	--	--	--	Nucleotide-diphospho-sugar transferase	Protein F49C12.1 {ECO:0000313|EMBL:CAA92506.2} OS=Caenorhabditis elegans PE=4 SV=2	S	Function unknown	Protein F49C12.1 [Caenorhabditis elegans]
Y39B6A.1	gene40194	9098	7423	6393	2536	2288	3666	144.8981166	107.54600211	94.012981159714	38.12932623	33.7671858697297	54.4310023900001	6.93972666772123e-07	-1.43951211570926	down	--	--	--	--	--	--	--	--	Protein Y39B6A.1 {ECO:0000313|EMBL:CAC51077.1} OS=Caenorhabditis elegans PE=4 SV=1	U	Intracellular trafficking, secretion, and vesicular transport	Protein Y39B6A.1 [Caenorhabditis elegans]
irg-5	gene38005	3903	7768	3838	439	309	166	249.401	492.673	243.83	27.30819	19.54453	10.32783	5.73902788794604e-06	-4.09503530939827	down	--	--	--	--	--	--	--	CUB-like domain	Protein F35E12.5 {ECO:0000313|EMBL:CAB04272.2} OS=Caenorhabditis elegans PE=4 SV=2	R	General function prediction only	Protein F35E12.5 [Caenorhabditis elegans]
sptl-3	gene38068	1142	1143	1186	2591	2429	2087	41.710333021	40.277716433	42.2054320635	96.763225844484	87.89990233484	77.0393400001749	5.27385655976996e-07	1.02582510378351	up	[H]	Coenzyme transport and metabolism	Biological Process: biosynthetic process (GO:0009058);; Molecular Function: pyridoxal phosphate binding (GO:0030170);;	--	--	[O]	Posttranslational modification, protein turnover, chaperones	Aminotransferase class I and II	Protein CBR-SPTL-3 {ECO:0000313|EMBL:CAP30518.2} OS=Caenorhabditis briggsae PE=3 SV=2	R	General function prediction only	Protein SPTL-3, isoform b [Caenorhabditis elegans]
col-115	gene18410	396	424	410	829	851	795	17.42444	18.26254	17.71137	35.97983	36.54486	34.1287	2.51684905026618e-05	1.00124749560912	up	--	--	--	--	--	[W]	Extracellular structures	Collagen triple helix repeat (20 copies)	Protein COL-115 {ECO:0000313|EMBL:CCD65704.1} OS=Caenorhabditis elegans PE=4 SV=1	T	Signal transduction mechanisms	Protein COL-115 [Caenorhabditis elegans]
B0261.6	gene1141	99	141	167	71	77	56	29.05498	36.70414	45.52639	21.52049	20.50641	16.392444	0.00705023825706656	-1.00360346183525	down	--	--	--	--	--	--	--	--	Protein B0261.6, isoform a {ECO:0000313|EMBL:CCD61574.1} OS=Caenorhabditis elegans PE=4 SV=2	R	General function prediction only	Protein B0261.6, isoform a [Caenorhabditis elegans]
gst-12	gene8950	1203	1157	1222	278	202	273	198.5049	181.8309	197.1289	46.6346	34.1827	44.33662	1.10929591199421e-24	-2.2578424987276	down	[O]	Posttranslational modification, protein turnover, chaperones	Molecular Function: protein binding (GO:0005515);;	--	--	[O]	Posttranslational modification, protein turnover, chaperones	Glutathione S-transferase, N-terminal domain;; Glutathione S-transferase, N-terminal domain;; Glutathione S-transferase, C-terminal domain	Protein GST-12 {ECO:0000313|EMBL:CAB02288.1} OS=Caenorhabditis elegans PE=3 SV=1	O	Posttranslational modification, protein turnover, chaperones	Protein GST-12 [Caenorhabditis elegans]
T02B11.4	gene33152	788	785	644	3473	4118	4786	89.252389	84.849507	71.7579199778	390.407100000105	447.596900098274	529.416500004518	6.41547407685754e-21	2.47414516680404	up	--	--	--	--	--	--	--	--	Protein T02B11.4 {ECO:0000313|EMBL:CCD72449.1} OS=Caenorhabditis elegans PE=4 SV=2	T	Signal transduction mechanisms	Protein T02B11.4 [Caenorhabditis elegans]
W02B12.1	gene8334	258	278	229	114	90	102	15.60463	17.10247	13.94612	7.07556	5.555249	6.347221	8.58663457686801e-06	-1.33014167400003	down	--	--	Molecular Function: hydrolase activity, acting on ester bonds (GO:0016788);;	--	--	[I]	Lipid transport and metabolism	GDSL-like Lipase/Acylhydrolase	Protein W02B12.1 {ECO:0000313|EMBL:CAA91393.2} OS=Caenorhabditis elegans PE=4 SV=2	I	Lipid transport and metabolism	Protein W02B12.1 [Caenorhabditis elegans]
ptps-1	gene984	427	432	288	202	192	155	142.1780497514	131.0590306639	90.8617310727	71.4100442056	60.2327412988	51.9962274907	0.00052801694557129	-1.07183690997598	down	[H]	Coenzyme transport and metabolism	--	K01737|2.85749e-97|cel:CELE_B0041.6|ptps-1; Protein PTPS-1, isoform B; K01737 6-pyruvoyltetrahydropterin/6-carboxytetrahydropterin synthase [EC:4.2.3.12 4.1.2.50] (A)	Folate biosynthesis (ko00790)	[H]	Coenzyme transport and metabolism	6-pyruvoyl tetrahydropterin synthase	CBN-PTPS-1 protein {ECO:0000313|EMBL:EGT38975.1} OS=Caenorhabditis brenneri (Nematode worm) PE=4 SV=1	K	Transcription	Protein PTPS-1, isoform a [Caenorhabditis elegans]
F21C10.11	gene35987	216	236	181	60	121	133	1594.47	1644.1	1343.73	623.138	870.653	1215.91	0.00151102760906103	-1.01682534864261	down	--	--	--	--	--	--	--	--	Protein F21C10.11, isoform a {ECO:0000313|EMBL:CCD61442.1} OS=Caenorhabditis elegans PE=4 SV=1	Z	Cytoskeleton	Protein F21C10.11, isoform a [Caenorhabditis elegans]
Y46G5A.38	gene8786	37	45	42	14	12	18	25.8281	28.0198	27.4228	10.9672	7.75219	13.1338	0.00210905313238016	-1.5014413089946	down	--	--	--	--	--	--	--	--	Protein Y46G5A.38 {ECO:0000313|EMBL:CCE72293.1} OS=Caenorhabditis elegans PE=4 SV=1	--	--	Protein Y46G5A.38 [Caenorhabditis elegans]
C54F6.18	gene35375	42	41	24	6	13	17	24.5357453161	10.9493831106	15.860649	11.8953232484003	16.9437021	21.75976487	0.00317434574843535	-1.57692026102366	down	--	--	--	--	--	--	--	--	Protein C54F6.18 {ECO:0000313|EMBL:CCQ25693.1} OS=Caenorhabditis elegans PE=4 SV=1	R	General function prediction only	Protein C54F6.18 [Caenorhabditis elegans]
fbxa-188	gene39569	63	76	56	109	133	159	3.04679	3.5851707	2.62407	5.29702	6.3711	7.7210348	0.00424309835630232	1.03362001939327	up	--	--	Molecular Function: protein binding (GO:0005515);;	--	--	--	--	FTH domain;; F-box domain	Protein FBXA-188 {ECO:0000313|EMBL:CAB07207.2} OS=Caenorhabditis elegans PE=4 SV=2	R	General function prediction only	Protein FBXA-188 [Caenorhabditis elegans]
bath-47	gene4721	169	191	170	326	440	560	3.12222000001742	3.764447	3.30039100118283	6.263444269	8.01074000000012	10.973157	0.000980812799039708	1.31718265129007	up	--	--	Molecular Function: protein binding (GO:0005515);;	--	--	--	--	BTB/POZ domain;; MATH domain	Protein BATH-46 {ECO:0000313|EMBL:CCD63704.1} OS=Caenorhabditis elegans PE=4 SV=2	TV	Signal transduction mechanisms;; Defense mechanisms	Protein BATH-47 [Caenorhabditis elegans]
F45D3.3	gene37565	9293	8090	8377	2687	3398	5587	888.52470333398	729.87900251677	784.448667	252.25636303871	302.32872344269	509.246098	8.85108013995447e-06	-1.14760847623017	down	--	--	--	--	--	--	--	--	Protein F45D3.3 {ECO:0000313|EMBL:CAB01502.1} OS=Caenorhabditis elegans PE=4 SV=1	S	Function unknown	Protein F45D3.3 [Caenorhabditis elegans]
T06C10.3	gene18366	98	126	129	42	42	65	3.60139	4.78837	4.86208	1.62362	1.62854	2.49289	0.000593915283920628	-1.2501569235494	down	[RTKL]	General function prediction only;; Signal transduction mechanisms;; Transcription;; Replication, recombination and repair	Molecular Function: protein kinase activity (GO:0004672);; Molecular Function: ATP binding (GO:0005524);; Biological Process: protein phosphorylation (GO:0006468);;	--	--	[T]	Signal transduction mechanisms	Protein tyrosine kinase;; Protein kinase domain;; SH2 domain	Protein T06C10.3 {ECO:0000313|EMBL:CCD63310.1} OS=Caenorhabditis elegans PE=4 SV=1	R	General function prediction only	Protein T06C10.3 [Caenorhabditis elegans]
W01B6.8	gene19216	38327	35763	12286	2031	5327	4169	1729.782	1474.231	521.6593	92.5285	223.8862	180.564	0.00348114618436886	-2.91238657555626	down	--	--	--	--	--	--	--	--	Protein W01B6.8 {ECO:0000313|EMBL:CAA92621.2} OS=Caenorhabditis elegans PE=4 SV=2	R	General function prediction only	Protein W01B6.8 [Caenorhabditis elegans]
cyp-35B2	gene34086	83	96	49	17	27	24	3.26542	3.76384	1.94477	0.683738	1.06551	0.969515	0.00111130399027501	-1.75245075565573	down	[Q]	Secondary metabolites biosynthesis, transport and catabolism	Molecular Function: iron ion binding (GO:0005506);; Molecular Function: oxidoreductase activity, acting on paired donors, with incorporation or reduction of molecular oxygen (GO:0016705);; Molecular Function: heme binding (GO:0020037);; Biological Process: oxidation-reduction process (GO:0055114);;	K17957|0|cel:CELE_K07C6.3|cyp-35B2; Protein CYP-35B2; K17957 cytochrome P450, family 35 (A)	--	[Q]	Secondary metabolites biosynthesis, transport and catabolism	Cytochrome P450	Protein CYP-35B2 {ECO:0000313|EMBL:CCD72732.1} OS=Caenorhabditis elegans PE=3 SV=1	R	General function prediction only	Protein CYP-35B2 [Caenorhabditis elegans]
Y116A8C.27	gene32449	1387	1486	1505	2915	3005	3306	131.613332	114.339083180038	129.663691898	232.233963599	252.41764	261.451169058001	8.96988600128674e-08	1.06844251644089	up	[O]	Posttranslational modification, protein turnover, chaperones	Biological Process: proton-transporting ATP synthase complex assembly (GO:0043461);;	K07556|2.82524e-174|cbr:CBG00425|Hypothetical protein CBG00425; K07556 ATP synthase mitochondrial F1 complex assembly factor 2 (A)	--	[C]	Energy production and conversion	ATP12 chaperone protein	Protein Y116A8C.27, isoform a {ECO:0000313|EMBL:CAB55134.2} OS=Caenorhabditis elegans PE=4 SV=2	T	Signal transduction mechanisms	Protein Y116A8C.27, isoform a [Caenorhabditis elegans]
Y47G6A.15	gene687	2041	2482	2668	1247	1114	1071	141.9521	171.6462	186.133	88.7803	78.04909	75.94288	1.26281792526856e-07	-1.07470484982455	down	--	--	--	--	--	--	--	--	Protein Y47G6A.15 {ECO:0000313|EMBL:CCD72560.1} OS=Caenorhabditis elegans PE=4 SV=1	S	Function unknown	Protein Y47G6A.15 [Caenorhabditis elegans]
F27D9.2	gene43382	185	211	144	598	580	587	8.931907	10.422094	6.661615	29.14851	28.283372	28.13408	5.2842692751719e-12	1.70068271505056	up	[GEPR]	Carbohydrate transport and metabolism;; Amino acid transport and metabolism;; Inorganic ion transport and metabolism;; General function prediction only	Cellular Component: integral component of membrane (GO:0016021);; Biological Process: transmembrane transport (GO:0055085);;	--	--	[R]	General function prediction only	Major Facilitator Superfamily	Protein F27D9.2 {ECO:0000313|EMBL:CCD67917.1} OS=Caenorhabditis elegans PE=4 SV=1	W	Extracellular structures	Protein F27D9.2 [Caenorhabditis elegans]
F53C11.1	gene38019	773	910	646	448	324	321	38.6102968617	44.2164711894	31.2074260639	21.90682947661	15.8303995625	15.8188475814066	2.01391963623242e-05	-1.10042359781405	down	--	--	--	--	--	--	--	CUB-like domain	Protein F53C11.1, isoform a {ECO:0000313|EMBL:CAB02120.2} OS=Caenorhabditis elegans PE=4 SV=2	S	Function unknown	Protein F53C11.1 [Caenorhabditis elegans]
NA	Caenorhabditis_elegans_newGene_570	94	108	52	19	13	16	3.35782	3.83264	1.82791	0.706057	0.458933	0.587366	0.000107512355920025	-2.41289216925924	down	--	--	--	--	--	[R]	General function prediction only	--	Protein F08F3.10 {ECO:0000313|EMBL:CCD65601.1} OS=Caenorhabditis elegans PE=4 SV=2	Q	Secondary metabolites biosynthesis, transport and catabolism	--
nlp-16	gene17240	648	609	442	1077	1233	1291	34.75904	31.64644	24.16378	58.576	64.6255	68.5643	1.18173003896955e-06	1.07618862920087	up	--	--	--	--	--	--	--	--	Protein NLP-16, isoform a {ECO:0000313|EMBL:CCD72058.1} OS=Caenorhabditis elegans PE=4 SV=2	S	Function unknown	Protein NLP-16 [Caenorhabditis elegans]
C14C6.8	gene33034	105	104	99	11	13	2	4.475936	4.411867	4.264678	0.480575	0.543233	0.1271219502	9.82673088387276e-18	-3.57651679785294	down	--	--	--	--	--	[S]	Function unknown	Glycosyltransferase family 92	Protein C14C6.8 {ECO:0000313|EMBL:CCD64464.2} OS=Caenorhabditis elegans PE=4 SV=3	K	Transcription	C14C6.8 [Caenorhabditis elegans]
cysl-2	gene9193	6024	5699	6162	17022	15406	25943	281.0349	267.905	298.298	815.061	737.144	1226.045	0.000234773382152988	1.70019202211827	up	[E]	Amino acid transport and metabolism	--	K01738|0|cel:CELE_K10H10.2|cysl-2; Protein CYSL-2; K01738 cysteine synthase A [EC:2.5.1.47] (A)	Cysteine and methionine metabolism (ko00270);; Sulfur metabolism (ko00920);; Carbon metabolism (ko01200);; Biosynthesis of amino acids (ko01230)	[E]	Amino acid transport and metabolism	Pyridoxal-phosphate dependent enzyme	Cysteine synthase {ECO:0000256|RuleBase:RU003985} OS=Caenorhabditis elegans PE=1 SV=1	R	General function prediction only	Protein CYSL-2 [Caenorhabditis elegans]
NA	Caenorhabditis_elegans_newGene_477	10	5	13	32	51	69	0.677031	0.3305507	0.866826	2.046535	3.123479	4.253079	0.000549627937475022	2.43588386329408	up	--	--	--	--	--	[O]	Posttranslational modification, protein turnover, chaperones	Eukaryotic aspartyl protease;; Eukaryotic aspartyl protease	Putative uncharacterized protein {ECO:0000313|EMBL:EGT60508.1} OS=Caenorhabditis brenneri (Nematode worm) PE=4 SV=1	O	Posttranslational modification, protein turnover, chaperones	PREDICTED: lysosomal aspartic protease-like isoform X1 [Musca domestica]
catp-2	gene34391	117	122	128	40	41	44	2.133858841	2.241166	2.3459357094	0.754505462	0.76669692	0.815931369	1.16436481368858e-05	-1.56091679997622	down	--	--	--	K01539|0|cel:CELE_C02E7.1|catp-2; Protein CATP-2; K01539 sodium/potassium-transporting ATPase subunit alpha [EC:3.6.3.9] (A)	--	[P]	Inorganic ion transport and metabolism	E1-E2 ATPase;; Cation transporting ATPase, C-terminus;; haloacid dehalogenase-like hydrolase;; Putative hydrolase of sodium-potassium ATPase alpha subunit;; Cation transporter/ATPase, N-terminus;; haloacid dehalogenase-like hydrolase;; haloacid dehalogenase-like hydrolase	Protein CATP-2 {ECO:0000313|EMBL:CCD62583.1} OS=Caenorhabditis elegans PE=3 SV=1	S	Function unknown	Protein CATP-2 [Caenorhabditis elegans]
F20G2.5	gene38018	577	767	391	124	95	167	27.0818	35.46881	17.78761	5.749252	4.387283	7.834501	0.00010235275205903	-2.17559863242714	down	--	--	--	--	--	--	--	CUB-like domain	Protein F20G2.5 {ECO:0000313|EMBL:CAB02085.4} OS=Caenorhabditis elegans PE=4 SV=4	O	Posttranslational modification, protein turnover, chaperones	Protein F20G2.5 [Caenorhabditis elegans]
clec-65	gene8806	6208	7549	7062	2525	2580	3175	348.816	417.819	393.233	143.34	142.623	176.793	4.06180711043065e-12	-1.33682986926913	down	--	--	--	--	--	--	--	von Willebrand factor type A domain;; von Willebrand factor type A domain;; Lectin C-type domain	Protein CLEC-65 {ECO:0000313|EMBL:CAB03057.1} OS=Caenorhabditis elegans PE=4 SV=1	R	General function prediction only	Protein CLEC-65 [Caenorhabditis elegans]
kin-5	gene19159	93	122	130	48	62	56	3.56993	4.68598	4.97991	1.92983	2.40773	2.18958	0.00450614360442619	-1.06173840494285	down	[RTKL]	General function prediction only;; Signal transduction mechanisms;; Transcription;; Replication, recombination and repair	Molecular Function: protein kinase activity (GO:0004672);; Molecular Function: ATP binding (GO:0005524);; Biological Process: protein phosphorylation (GO:0006468);;	--	--	[T]	Signal transduction mechanisms	Protein tyrosine kinase;; Protein kinase domain;; SH2 domain	Protein KIN-5 {ECO:0000313|EMBL:CAA93289.1} OS=Caenorhabditis elegans PE=4 SV=1	T	Signal transduction mechanisms	Protein KIN-5 [Caenorhabditis elegans]
K06H6.4	gene33043	29	37	37	4	3	2	1.18425	1.4672	1.46668	0.188605	0.146362	0.114995	1.5612096986901e-09	-3.52575284685034	down	--	--	--	--	--	[S]	Function unknown	Glycosyltransferase family 92	Protein K06H6.4 {ECO:0000313|EMBL:CCD64477.2} OS=Caenorhabditis elegans PE=4 SV=3	MW	Cell wall/membrane/envelope biogenesis;; Extracellular structures	Protein K06H6.4 [Caenorhabditis elegans]
K06H6.1	gene33049	270	237	254	27	12	7	15.4932	13.2193	14.2679	1.58115	0.674576	0.438753	2.16672095703056e-32	-4.06018029402236	down	--	--	--	--	--	--	--	Caenorhabditis protein of unknown function, DUF268	Protein K06H6.1 {ECO:0000313|EMBL:CCD64472.1} OS=Caenorhabditis elegans PE=4 SV=1	MW	Cell wall/membrane/envelope biogenesis;; Extracellular structures	Protein K06H6.1 [Caenorhabditis elegans]
F09C8.1	gene46312	1693	1963	1277	550	595	843	87.219	98.1843	64.98353	27.65786	30.1407	41.90305	6.61648994919355e-05	-1.31782205979614	down	--	--	Molecular Function: hydrolase activity, acting on ester bonds (GO:0016788);;	--	--	[I]	Lipid transport and metabolism	GDSL-like Lipase/Acylhydrolase;; GDSL-like Lipase/Acylhydrolase family	Protein F09C8.1 {ECO:0000313|EMBL:CAA92221.2} OS=Caenorhabditis elegans PE=4 SV=2	I	Lipid transport and metabolism	Protein F09C8.1 [Caenorhabditis elegans]
cest-1	gene38172	372	343	346	677	878	1075	11.93047	11.08015	11.12529	22.05423	28.82155	35.39067	8.54107045365044e-05	1.30343270658308	up	[I]	Lipid transport and metabolism	Biological Process: metabolic process (GO:0008152);; Molecular Function: hydrolase activity (GO:0016787);;	--	--	[R]	General function prediction only	Carboxylesterase family;; alpha/beta hydrolase fold	Protein T02B5.1 {ECO:0000313|EMBL:CAB03272.2} OS=Caenorhabditis elegans PE=3 SV=2	T	Signal transduction mechanisms	Protein T02B5.1 [Caenorhabditis elegans]
col-84	gene8504	21284	16440	8424	803	2782	1353	1260.794	930.075	469.727	49.2176	157.587	76.6825	0.000117134361191181	-3.23122139008791	down	--	--	Molecular Function: structural constituent of cuticle (GO:0042302);;	--	--	[W]	Extracellular structures	Nematode cuticle collagen N-terminal domain;; Collagen triple helix repeat (20 copies)	Protein COL-84 {ECO:0000313|EMBL:CAA88865.1} OS=Caenorhabditis elegans PE=4 SV=1	S	Function unknown	Protein COL-84 [Caenorhabditis elegans]
clec-57	gene38306	815	1020	805	2052	2074	1983	27.32446491592	34.1044916972	28.1579355394117	59.86869236	64.284995304	58.24935825	4.13985488464021e-09	1.20281179512437	up	--	--	--	--	--	[TV]	Signal transduction mechanisms;; Defense mechanisms	CUB domain;; Lectin C-type domain	Protein CLEC-57 {ECO:0000313|EMBL:CAB01148.2} OS=Caenorhabditis elegans PE=4 SV=2	S	Function unknown	Protein CLEC-57 [Caenorhabditis elegans]
C10C5.5	gene18899	8	7	16	38	35	36	0.458976	0.425708	0.957672	2.20163	2.01235	2.1208	0.000387299204154494	1.80757628325844	up	[E]	Amino acid transport and metabolism	Biological Process: metabolic process (GO:0008152);; Molecular Function: hydrolase activity (GO:0016787);;	K14677|0|cel:CELE_C10C5.5|C10C5.5; Protein C10C5.5; K14677 aminoacylase [EC:3.5.1.14] (A)	Arginine and proline metabolism (ko00330);; 2-Oxocarboxylic acid metabolism (ko01210);; Biosynthesis of amino acids (ko01230)	[E]	Amino acid transport and metabolism	Peptidase family M20/M25/M40;; Peptidase dimerisation domain	Aminoacylase-1 {ECO:0000256|PIRNR:PIRNR036696} OS=Caenorhabditis elegans PE=3 SV=2	S	Function unknown	Protein C10C5.5 [Caenorhabditis elegans]
F10A3.4	gene39048	78	126	113	292	265	382	2.6193816	3.82184919118	3.40937939600009	8.927618147	7.9348173	11.904620384	5.7867435520594e-07	1.56041952477835	up	--	--	--	--	--	--	--	CUB-like domain	Protein F10A3.4 {ECO:0000313|EMBL:CAD54131.1} OS=Caenorhabditis elegans PE=4 SV=1	R	General function prediction only	Protein F10A3.4 [Caenorhabditis elegans]
col-35	gene1854	4404	3644	1424	187	569	379	225.794	175.839	72.7725	9.68165	28.6998	19.0502	0.00195146209181134	-3.06781798486249	down	--	--	Molecular Function: structural constituent of cuticle (GO:0042302);;	--	--	[W]	Extracellular structures	Collagen triple helix repeat (20 copies);; Nematode cuticle collagen N-terminal domain	Protein COL-35 {ECO:0000313|EMBL:CAB01959.3} OS=Caenorhabditis elegans PE=4 SV=3	W	Extracellular structures	Protein COL-35 [Caenorhabditis elegans]
msp-10	gene19088	108	190	193	71	74	72	51.3394	81.0084	86.5193	36.2742	33.2508	34.4413	0.00627875175433618	-1.1845466214406	down	--	--	--	--	--	--	--	MSP (Major sperm protein) domain	Major sperm protein {ECO:0000256|RuleBase:RU003425} OS=Caenorhabditis remanei (Caenorhabditis vulgaris) PE=2 SV=1	B	Chromatin structure and dynamics	Protein MSP-10 [Caenorhabditis elegans]
F58D2.2	gene20404	182	241	272	104	121	116	5.54422	7.32657	8.25108	3.2132	3.67556	3.54182	0.000947629379259123	-1.03365082985957	down	--	--	--	--	--	--	--	--	Protein F58D2.2 {ECO:0000313|EMBL:CAB03147.2} OS=Caenorhabditis elegans PE=4 SV=2	R	General function prediction only	Protein F58D2.2 [Caenorhabditis elegans]
clec-43	gene4495	7	1	2	39	29	53	0.241474	0.0606727	0.0908197	1.30097	0.963347	1.72815	7.66763983015469e-08	3.58751573153059	up	--	--	--	--	--	[TV]	Signal transduction mechanisms;; Defense mechanisms	Lectin C-type domain	Protein CLEC-43 {ECO:0000313|EMBL:CCD66376.1} OS=Caenorhabditis elegans PE=4 SV=3	S	Function unknown	Protein CLEC-43 [Caenorhabditis elegans]
F55A12.6	gene1168	27	27	29	7	7	5	0.819619	0.91834	0.893435	0.35864476	0.20235349	0.1342672428879	0.000144871696922186	-2.13533229345078	down	--	--	--	--	--	--	--	--	Protein F55A12.6 {ECO:0000313|EMBL:CCD65441.1} OS=Caenorhabditis elegans PE=4 SV=2	S	Function unknown	Protein F55A12.6 [Caenorhabditis elegans]
F17B5.1	gene3714	691	586	542	1163	1257	1581	14.38673	12.82953	11.61581	24.86404	27.23095	34.4765	2.03651560416142e-06	1.13019456576692	up	--	--	Biological Process: cell redox homeostasis (GO:0045454);;	--	--	[R]	General function prediction only	Thioredoxin-like;; Thioredoxin;; AhpC/TSA family	Protein F17B5.1, isoform a {ECO:0000313|EMBL:CAB02969.1} OS=Caenorhabditis elegans PE=4 SV=1	S	Function unknown	Protein F17B5.1, isoform a [Caenorhabditis elegans]
cpt-4	gene34420	687	460	701	340	299	263	18.93548	12.58357	17.554291	8.822553	8.169439	7.33406	0.000804734692077496	-1.04305091729158	down	--	--	Molecular Function: transferase activity, transferring acyl groups (GO:0016746);;	--	--	[I]	Lipid transport and metabolism	Choline/Carnitine o-acyltransferase	Protein CPT-4 {ECO:0000313|EMBL:CCD64399.1} OS=Caenorhabditis elegans PE=3 SV=1	S	Function unknown	Protein CPT-4 [Caenorhabditis elegans]
cnc-8	gene44301	41	46	23	76	105	86	677.894	789.463	414.061	1928.69	1795.14	1895.45	0.00123226899130047	1.27160793985305	up	--	--	--	--	--	--	--	--	Protein CNC-8 {ECO:0000313|EMBL:CAA92131.1} OS=Caenorhabditis elegans PE=4 SV=1	S	Function unknown	Protein CNC-8 [Caenorhabditis elegans]
H20E11.3	gene17821	389	527	295	166	149	67	27.15461	37.00668	20.0986	11.64236	10.36795	4.886801	0.000859262553301954	-1.67463225591357	down	--	--	--	--	--	--	--	CUB-like domain	Protein H20E11.3, isoform b {ECO:0000313|EMBL:CCD63086.1} OS=Caenorhabditis elegans PE=4 SV=1	R	General function prediction only	Protein H20E11.3, isoform b [Caenorhabditis elegans]
col-37	gene37367	33042	27272	9443	1905	4169	3522	1506.94	1203.17	424.236	87.0264	186.599	156.391	0.00743414873871433	-2.86907185023512	down	--	--	Molecular Function: structural constituent of cuticle (GO:0042302);;	--	--	[W]	Extracellular structures	Nematode cuticle collagen N-terminal domain;; Collagen triple helix repeat (20 copies)	Protein COL-37 {ECO:0000313|EMBL:CAB01457.1} OS=Caenorhabditis elegans PE=4 SV=1	R	General function prediction only	Protein COL-37 [Caenorhabditis elegans]
mdh-2	gene11179	6643	6327	6858	18865	17822	17708	430.817	395.853	429.713	1215.54	1135.5	1128.73	2.6757486581482e-13	1.44826738586078	up	[C]	Energy production and conversion	Molecular Function: oxidoreductase activity (GO:0016491);; Molecular Function: oxidoreductase activity, acting on the CH-OH group of donors, NAD or NADP as acceptor (GO:0016616);; Biological Process: oxidation-reduction process (GO:0055114);;	K00026|0|cel:CELE_F20H11.3|mdh-2; Protein MDH-2; K00026 malate dehydrogenase [EC:1.1.1.37] (A)	Citrate cycle (TCA cycle) (ko00020);; Cysteine and methionine metabolism (ko00270);; Pyruvate metabolism (ko00620);; Glyoxylate and dicarboxylate metabolism (ko00630);; Carbon metabolism (ko01200)	[C]	Energy production and conversion	lactate/malate dehydrogenase, alpha/beta C-terminal domain;; lactate/malate dehydrogenase, NAD binding domain	Malate dehydrogenase {ECO:0000256|RuleBase:RU003405} OS=Caenorhabditis briggsae PE=3 SV=1	T	Signal transduction mechanisms	Protein MDH-2 [Caenorhabditis elegans]
NA	Caenorhabditis_elegans_newGene_547	21	29	27	0	0	0	0.949101	1.26911	1.16065	0.0409155	0.039501	0	2.56012071857403e-13	-Inf	down	--	--	--	--	--	[S]	Function unknown	Glycosyltransferase family 92;; Glycosyltransferase family 92	Protein C14C6.7 {ECO:0000313|EMBL:CCD64463.1} OS=Caenorhabditis elegans PE=4 SV=2	K	Transcription	--
nas-3	gene36112	49	55	19	334	299	192	3.7796	4.1338	1.486902	24.99586	22.1136	14.24863	9.17971521825125e-09	2.73550880422159	up	--	--	Molecular Function: metalloendopeptidase activity (GO:0004222);; Biological Process: proteolysis (GO:0006508);;	K08076|0|cel:CELE_K06A4.1|nas-3; Protein NAS-3; K08076 astacin [EC:3.4.24.21] (A)	--	[O]	Posttranslational modification, protein turnover, chaperones	Astacin (Peptidase family M12A)	Metalloendopeptidase {ECO:0000256|RuleBase:RU361183} OS=Caenorhabditis remanei (Caenorhabditis vulgaris) PE=3 SV=1	S	Function unknown	Protein NAS-3 [Caenorhabditis elegans]
nac-1	gene45890	649	643	479	1257	1358	1459	16.9261792743	19.78739344294	13.72285168276	43.56258	47.39128	47.8737	2.94938257231735e-08	1.19436073646286	up	[P]	Inorganic ion transport and metabolism	Molecular Function: transporter activity (GO:0005215);; Biological Process: sodium ion transport (GO:0006814);; Cellular Component: membrane (GO:0016020);; Cellular Component: integral component of membrane (GO:0016021);; Biological Process: transmembrane transport (GO:0055085);;	K14445|0|cel:CELE_F31F6.6|nac-1; Protein NAC-1; K14445 solute carrier family 13 (sodium-dependent dicarboxylate transporter), member 2/3/5 (A)	--	[P]	Inorganic ion transport and metabolism	Sodium:sulfate symporter transmembrane region;; Citrate transporter	CBN-NAC-1 protein {ECO:0000313|EMBL:EGT40345.1} OS=Caenorhabditis brenneri (Nematode worm) PE=4 SV=1	T	Signal transduction mechanisms	Protein NAC-1 [Caenorhabditis elegans]
nhr-101	gene37099	556	613	528	1164	1391	1692	29.792797	32.63407216527	28.296729	63.18135	75.2762000000001	92.7101037	9.33319359661471e-07	1.31702298905902	up	--	--	Molecular Function: sequence-specific DNA binding transcription factor activity (GO:0003700);; Cellular Component: nucleus (GO:0005634);; Biological Process: regulation of transcription, DNA-templated (GO:0006355);; Molecular Function: zinc ion binding (GO:0008270);; Biological Process: steroid hormone mediated signaling pathway (GO:0043401);; Molecular Function: sequence-specific DNA binding (GO…	--	--	[T]	Signal transduction mechanisms	Zinc finger, C4 type (two domains);; Ligand-binding domain of nuclear hormone receptor	Protein NHR-101, isoform a {ECO:0000313|EMBL:CAC42310.2} OS=Caenorhabditis elegans PE=3 SV=2	R	General function prediction only	Protein NHR-101, isoform a [Caenorhabditis elegans]
F07G11.3	gene35270	171	138	66	5	21	5	5.67061	4.24962000054709	2.408613	0.235242	0.729302	0.224795	7.23518229814281e-05	-3.6040881037071	down	--	--	--	--	--	[S]	Function unknown	Glycosyltransferase family 92	Protein F07G11.3 {ECO:0000313|EMBL:CCD64331.1} OS=Caenorhabditis elegans PE=4 SV=1	G	Carbohydrate transport and metabolism	Protein F07G11.3 [Caenorhabditis elegans]
npax-3	gene19486	36	55	26	10	6	13	5.1682	7.71173	3.6625	1.48968	0.907188	1.93598	0.00372463815126718	-2.01983489500309	down	--	--	Molecular Function: DNA binding (GO:0003677);; Biological Process: regulation of transcription, DNA-templated (GO:0006355);;	--	--	[K]	Transcription	'Paired box' domain;; Homeodomain-like domain;; Helix-turn-helix domain	Protein NPAX-3 {ECO:0000313|EMBL:CAA97441.2} OS=Caenorhabditis elegans PE=4 SV=2	K	Transcription	Protein NPAX-3 [Caenorhabditis elegans]
F32D8.11	gene36702	1498	1451	1580	4695	5123	5664	77.0132016001313	79.321348225	83.6868231332815	203.063268510179	207.31357857031	228.330402000002	1.60138883322376e-20	1.76649733691785	up	--	--	--	--	--	--	--	--	Protein F32D8.11 {ECO:0000313|EMBL:CBH29659.1} OS=Caenorhabditis elegans PE=4 SV=1	S	Function unknown	Protein F32D8.11 [Caenorhabditis elegans]
alh-1	gene10722	9020	8313	9241	24941	26293	33780	346.0877340556	324.7778331313	357.1701561607	980.4490490123	1029.9400435379	1318.6660376077	1.47454907079436e-11	1.67110310121572	up	[C]	Energy production and conversion	Biological Process: metabolic process (GO:0008152);; Molecular Function: oxidoreductase activity (GO:0016491);; Biological Process: oxidation-reduction process (GO:0055114);;	K00128|0|cbr:CBG23008|Cbr-alh-1; C. briggsae CBR-ALH-1 protein; K00128 aldehyde dehydrogenase (NAD+) [EC:1.2.1.3] (A)	Glycolysis / Gluconeogenesis (ko00010);; Pentose and glucuronate interconversions (ko00040);; Ascorbate and aldarate metabolism (ko00053);; Fatty acid degradation (ko00071);; Valine, leucine and isoleucine degradation (ko00280);; Lysine degradation (ko00310);; Arginine and proline metabolism (ko00330);; Histidine metabolism (ko00340);; Tryptophan metabolism (ko00380);; beta-Alanine metabolism (ko…	[C]	Energy production and conversion	Aldehyde dehydrogenase family	Protein ALH-1, isoform a {ECO:0000313|EMBL:CCD67408.1} OS=Caenorhabditis elegans PE=1 SV=3	W	Extracellular structures	Protein ALH-1, isoform a [Caenorhabditis elegans]
nhr-161	gene35144	136	116	152	267	282	296	8.144569	7.393747	8.77099810568	16.8905780277	17.6378560569923	17.61011091	0.000392104176426241	1.05761595572992	up	--	--	Molecular Function: sequence-specific DNA binding transcription factor activity (GO:0003700);; Cellular Component: nucleus (GO:0005634);; Biological Process: regulation of transcription, DNA-templated (GO:0006355);; Molecular Function: zinc ion binding (GO:0008270);; Biological Process: steroid hormone mediated signaling pathway (GO:0043401);; Molecular Function: sequence-specific DNA binding (GO…	--	--	[T]	Signal transduction mechanisms	Ligand-binding domain of nuclear hormone receptor;; Zinc finger, C4 type (two domains)	Protein NHR-161 {ECO:0000313|EMBL:CCD66536.1} OS=Caenorhabditis elegans PE=3 SV=2	S	Function unknown	Protein NHR-161 [Caenorhabditis elegans]
asm-3	gene13327	380	466	218	32	46	41	11.468116	13.62845	6.468444	0.938489	1.352292	1.2257676	2.55013333776215e-06	-3.16779926326748	down	--	--	Molecular Function: hydrolase activity (GO:0016787);;	K12350|0|cel:CELE_W03G1.7|asm-3; Protein ASM-3, isoform A; K12350 sphingomyelin phosphodiesterase [EC:3.1.4.12] (A)	Sphingolipid metabolism (ko00600);; Lysosome (ko04142)	[I]	Lipid transport and metabolism	Calcineurin-like phosphoesterase	Sphingomyelin phosphodiesterase {ECO:0000256|PIRNR:PIRNR000948} OS=Caenorhabditis elegans PE=3 SV=1	S	Function unknown	Protein ASM-3, isoform a [Caenorhabditis elegans]
col-36	gene6836	47047	36300	19440	1828	6094	2882	2553.0012	1884.9484	1006.3157	100.157661	314.70352	150.72908	4.88990339648056e-05	-3.25704790405385	down	--	--	Molecular Function: structural constituent of cuticle (GO:0042302);;	--	--	[W]	Extracellular structures	Nematode cuticle collagen N-terminal domain;; Collagen triple helix repeat (20 copies)	Putative uncharacterized protein {ECO:0000313|EMBL:EGT55763.1} OS=Caenorhabditis brenneri (Nematode worm) PE=4 SV=1	R	General function prediction only	Protein COL-36 [Caenorhabditis elegans]
C35C5.8	gene44702	286	290	277	761	915	1468	14.2105140000009	13.065600000014	12.659225031	34.7594300105073	42.07613	64.49315	0.00173792764766332	1.87636922479048	up	--	--	--	--	--	--	--	--	Protein C35C5.8, isoform a {ECO:0000313|EMBL:CAC42263.1} OS=Caenorhabditis elegans PE=4 SV=1	S	Function unknown	Protein C35C5.8, isoform a [Caenorhabditis elegans]
C50F4.8	gene36128	780	878	854	1654	2129	2771	42.2545228	49.24205	45.768175	92.398404	120.702581	158.335641	0.000355565335109181	1.37776024317251	up	--	--	--	--	--	--	--	--	Protein C50F4.8 {ECO:0000313|EMBL:CAA94743.1} OS=Caenorhabditis elegans PE=4 SV=1	R	General function prediction only	Protein C50F4.8 [Caenorhabditis elegans]
K08C7.4	gene19437	88	74	71	472	531	738	3.99485	3.41908	3.820543	25.79567	24.3366595	37.74531	1.61732234536405e-11	2.89495457006106	up	--	--	--	--	--	--	--	--	Protein K08C7.4 {ECO:0000313|EMBL:CAA94294.2} OS=Caenorhabditis elegans PE=4 SV=2	Q	Secondary metabolites biosynthesis, transport and catabolism	Protein K08C7.4 [Caenorhabditis elegans]
clec-76	gene14174	516	648	243	14	8	7	28.5615	33.44625	12.05592	0.531849	0.4576417776	0.38131752354	2.86272039794147e-08	-5.61139496014771	down	--	--	--	--	--	[TV]	Signal transduction mechanisms;; Defense mechanisms	Lectin C-type domain	Protein CLEC-76 {ECO:0000313|EMBL:CCD71387.1} OS=Caenorhabditis elegans PE=4 SV=2	TV	Signal transduction mechanisms;; Defense mechanisms	Protein CLEC-76 [Caenorhabditis elegans]
col-89	gene10583	1275	1211	563	212	353	254	75.22972	66.1781378324	31.091969928	12.110822	19.4282384425	14.2950807114	0.0048502857876268	-1.9042109852326	down	--	--	Molecular Function: structural constituent of cuticle (GO:0042302);;	--	--	[W]	Extracellular structures	Collagen triple helix repeat (20 copies);; Nematode cuticle collagen N-terminal domain	Protein COL-89 {ECO:0000313|EMBL:CAA84800.1} OS=Caenorhabditis elegans PE=4 SV=1	F	Nucleotide transport and metabolism	Protein COL-89 [Caenorhabditis elegans]
T19D12.4	gene6625	7913	9776	6878	4495	3716	4124	144.588910867	178.638883618	122.155929918	81.294437153	67.368459094	75.119194626	3.5640684845195e-05	-1.00207704162231	down	--	--	--	--	--	--	--	von Willebrand factor type A domain	Protein T19D12.4, isoform a {ECO:0000313|EMBL:CCD71842.1} OS=Caenorhabditis elegans PE=4 SV=1	G	Carbohydrate transport and metabolism	Protein T19D12.4, isoform a [Caenorhabditis elegans]
srh-237	gene39449	11	6	8	40	48	47	5.4838729	2.8686026	0.62079285471	5.907319	6.740318	4.72139	6.04835888823932e-07	2.42539911451685	up	--	--	--	--	--	--	--	Serpentine type 7TM GPCR chemoreceptor Srh;; Serpentine type 7TM GPCR chemoreceptor Sri;; Serpentine type 7TM GPCR chemoreceptor Str	Protein SRH-237, isoform a {ECO:0000313|EMBL:CCM09376.2} OS=Caenorhabditis elegans PE=4 SV=2	T	Signal transduction mechanisms	hypothetical protein T05E12.7 - Caenorhabditis elegans
B0379.7	gene2716	225	259	323	136	86	153	8.6083519412	9.6572039132	12.0030239953	5.19276944496	3.2379084403	5.76838973213	0.000288858584870044	-1.11254894357585	down	--	--	--	--	--	--	--	--	Protein B0379.7 {ECO:0000313|EMBL:CAB54186.1} OS=Caenorhabditis elegans PE=4 SV=1	S	Function unknown	Protein B0379.7 [Caenorhabditis elegans]
col-95	gene12757	2199	1672	2745	7419	6662	4645	112.251	78.3883	130.045	356.458	315.187	219.135	1.88235910595765e-05	1.49262286187455	up	--	--	Molecular Function: structural constituent of cuticle (GO:0042302);;	--	--	[W]	Extracellular structures	Nematode cuticle collagen N-terminal domain;; Collagen triple helix repeat (20 copies)	Protein COL-95 {ECO:0000313|EMBL:CAD66222.1} OS=Caenorhabditis elegans PE=4 SV=1	U	Intracellular trafficking, secretion, and vesicular transport	Protein COL-95 [Caenorhabditis elegans]
C05C8.8	gene35255	271	220	110	30	48	27	12.982521025	9.5545905	5.2298674	1.1889672012	1.654749	0.937791436	0.00106120463868382	-2.52561243283531	down	--	--	--	--	--	[S]	Function unknown	Glycosyltransferase family 92	Protein C05C8.8 {ECO:0000313|EMBL:CCD63097.1} OS=Caenorhabditis elegans PE=4 SV=2	S	Function unknown	Protein C05C8.8 [Caenorhabditis elegans]
cpr-1	gene37291	5493	5132	5703	11359	13572	17375	347.311	315.92	348.162	715.388	835.6	1070.26	1.36873354828576e-05	1.36736107962412	up	--	--	Biological Process: proteolysis (GO:0006508);; Molecular Function: cysteine-type peptidase activity (GO:0008234);;	K01363|0|cel:CELE_C52E4.1|cpr-1; Protein CPR-1; K01363 cathepsin B [EC:3.4.22.1] (A)	Lysosome (ko04142)	[O]	Posttranslational modification, protein turnover, chaperones	Papain family cysteine protease	Protein CBR-CPR-1 {ECO:0000313|EMBL:CAP39674.1} OS=Caenorhabditis briggsae PE=3 SV=1	G	Carbohydrate transport and metabolism	Protein CPR-1 [Caenorhabditis elegans]
pmp-5	gene35017	257	265	236	1022	1185	1492	7.9484897	8.37923	7.189197	32.45218	37.845863	46.649617	4.53255865389503e-13	2.28036727996999	up	[R]	General function prediction only	Molecular Function: ATP binding (GO:0005524);; Biological Process: transport (GO:0006810);; Cellular Component: integral component of membrane (GO:0016021);; Molecular Function: ATPase activity (GO:0016887);; Molecular Function: ATPase activity, coupled to transmembrane movement of substances (GO:0042626);; Biological Process: transmembrane transport (GO:0055085);;	--	--	[IR]	Lipid transport and metabolism;; General function prediction only	ABC transporter transmembrane region 2;; ABC transporter;; NACHT domain	Protein PMP-5, isoform a {ECO:0000313|EMBL:CCD71212.1} OS=Caenorhabditis elegans PE=3 SV=1	U	Intracellular trafficking, secretion, and vesicular transport	Protein PMP-5, isoform a [Caenorhabditis elegans]
F36G3.2	gene44129	162	163	190	440	380	404	8.82291976859915	9.0682244606571	11.009562403	25.49654754	21.079316802	22.643548246	4.03496482263748e-06	1.24136949763422	up	[KR]	Transcription;; General function prediction only	--	--	--	--	--	Acetyltransferase (GNAT) domain	Protein CBG01897 {ECO:0000313|EMBL:CAP23096.2} OS=Caenorhabditis briggsae PE=4 SV=2	R	General function prediction only	Protein F36G3.2 [Caenorhabditis elegans]
kat-1	gene6806	5184	5035	5368	13603	13854	15078	179.24	176.0218	199.2192	487.1597	524.7189	563.3977	1.8988381806715e-13	1.44116240835978	up	[I]	Lipid transport and metabolism	Biological Process: metabolic process (GO:0008152);; Molecular Function: transferase activity, transferring acyl groups other than amino-acyl groups (GO:0016747);;	K00626|0|cel:CELE_T02G5.8|kat-1; Protein KAT-1; K00626 acetyl-CoA C-acetyltransferase [EC:2.3.1.9] (A)	Fatty acid degradation (ko00071);; Synthesis and degradation of ketone bodies (ko00072);; Valine, leucine and isoleucine degradation (ko00280);; Lysine degradation (ko00310);; Tryptophan metabolism (ko00380);; Pyruvate metabolism (ko00620);; Glyoxylate and dicarboxylate metabolism (ko00630);; Propanoate metabolism (ko00640);; Butanoate metabolism (ko00650);; Terpenoid backbone biosynthesis (ko009…	[I]	Lipid transport and metabolism	Thiolase, N-terminal domain;; Thiolase, C-terminal domain;; Beta-ketoacyl synthase, N-terminal domain	Protein KAT-1 {ECO:0000313|EMBL:CCD69179.1} OS=Caenorhabditis elegans PE=3 SV=2	C	Energy production and conversion	Protein KAT-1 [Caenorhabditis elegans]
pho-1	gene6014	1089	1123	892	2481	2085	1955	54.9136	56.0712	44.3026	124.881	103.711	98.3124	2.31349899585106e-07	1.06233403545253	up	--	--	Molecular Function: acid phosphatase activity (GO:0003993);;	--	--	[I]	Lipid transport and metabolism	Histidine phosphatase superfamily (branch 2)	Protein PHO-1 {ECO:0000313|EMBL:CCD66681.1} OS=Caenorhabditis elegans PE=4 SV=1	S	Function unknown	Protein PHO-1 [Caenorhabditis elegans]
ZK488.5	gene33051	49	38	48	10	4	0	1.92088	1.44645	1.83432	0.40536	0.176343	0.0376002	2.96185454677458e-10	-3.28391732088226	down	--	--	--	--	--	[S]	Function unknown	Glycosyltransferase family 92	Protein ZK488.5 {ECO:0000313|EMBL:CCD71524.1} OS=Caenorhabditis elegans PE=4 SV=1	R	General function prediction only	Protein ZK488.5 [Caenorhabditis elegans]
F17A9.4	gene34803	1422	1251	1371	3350	3193	3569	48.00708	42.28445	46.97868	129.9168	121.10311	136.56336	1.61321177532207e-11	1.31477736745099	up	[C]	Energy production and conversion	Molecular Function: FMN binding (GO:0010181);; Molecular Function: oxidoreductase activity (GO:0016491);; Biological Process: oxidation-reduction process (GO:0055114);;	--	--	[CR]	Energy production and conversion;; General function prediction only	NADH:flavin oxidoreductase / NADH oxidase family	Protein F17A9.4 {ECO:0000313|EMBL:CCD69357.1} OS=Caenorhabditis elegans PE=4 SV=1	C	Energy production and conversion	Protein F17A9.4 [Caenorhabditis elegans]
clec-4	gene8726	1246	1999	2013	229	180	167	51.6868	77.8487	78.8581	9.5294	7.00392	6.61735	4.76264457088275e-13	-3.19820304310733	down	--	--	--	--	--	[TV]	Signal transduction mechanisms;; Defense mechanisms	Lectin C-type domain;; CUB domain	Protein CLEC-4 {ECO:0000313|EMBL:CAB54396.2} OS=Caenorhabditis elegans PE=4 SV=2	S	Function unknown	Protein CLEC-4 [Caenorhabditis elegans]
spp-14	gene43402	2066	2733	1298	3407	4524	4542	3532.9	4227.28	2124.88	7134.6	7358.2	8381.92	0.0017625917445813	1.0254875334329	up	--	--	--	--	--	--	--	--	Protein SPP-14 {ECO:0000313|EMBL:CCD67566.1} OS=Caenorhabditis elegans PE=4 SV=1	R	General function prediction only	Protein SPP-14 [Caenorhabditis elegans]
fbxa-128	gene12635	239	251	262	120	104	105	17.7713725588	20.7694833697	21.3378146413	10.6456863604	8.9039639562	9.0649142092	7.16814923036714e-05	-1.20048254890015	down	--	--	--	--	--	--	--	FTH domain	Protein FBXA-128 {ECO:0000313|EMBL:CAB55092.1} OS=Caenorhabditis elegans PE=4 SV=1	T	Signal transduction mechanisms	Protein FBXA-128 [Caenorhabditis elegans]
K09D9.9	gene34115	106	87	35	4	6	3	9.95252	8.2019	3.31474	0.442681	0.60477	0.363827	0.000149040945089855	-4.14174349941945	down	--	--	--	--	--	--	--	--	Protein K09D9.9 {ECO:0000313|EMBL:CCD61375.1} OS=Caenorhabditis elegans PE=4 SV=1	S	Function unknown	Protein K09D9.9 [Caenorhabditis elegans]
C25A11.1	gene43950	37	37	50	85	104	107	3.740163676107	2.7455440149	4.44653716	9.7181903253374	6.4167483	6.92641159	0.00112045402894144	1.24906244189109	up	--	--	--	--	--	--	--	--	Protein C25A11.1 {ECO:0000313|EMBL:CCD62267.1} OS=Caenorhabditis elegans PE=4 SV=2	Z	Cytoskeleton	Protein C25A11.1 [Caenorhabditis elegans]
Y53C10A.10	gene3346	104	111	138	50	55	62	0.8278054	0.8766823	1.0782184	0.379251	0.427621	0.4802844	0.00332763032694509	-1.0861675317255	down	--	--	--	--	--	--	--	--	Protein Y53C10A.10 {ECO:0000313|EMBL:CAA22144.3} OS=Caenorhabditis elegans PE=4 SV=3	Q	Secondary metabolites biosynthesis, transport and catabolism	Protein Y53C10A.10 [Caenorhabditis elegans]
ZK185.4	gene14376	246	180	106	13	39	12	25.1571453043	17.8510798786	11.241235417	1.5041559805	3.9457922075	2.147775	0.000103375680353633	-3.06316209296236	down	--	--	--	--	--	[T]	Signal transduction mechanisms	Frag1/DRAM/Sfk1 family	Protein ZK185.4, isoform a {ECO:0000313|EMBL:CCD70162.1} OS=Caenorhabditis elegans PE=4 SV=1	R	General function prediction only	Protein ZK185.4 [Caenorhabditis elegans]
pyk-2	gene19526	1095	1106	1039	2445	2535	2682	42.251621539	42.888939065	40.928569545	98.72563572	100.671442543	107.436532911	6.64192826001856e-10	1.23442222547367	up	[G]	Carbohydrate transport and metabolism	Molecular Function: magnesium ion binding (GO:0000287);; Molecular Function: catalytic activity (GO:0003824);; Molecular Function: pyruvate kinase activity (GO:0004743);; Biological Process: glycolytic process (GO:0006096);; Molecular Function: potassium ion binding (GO:0030955);;	K00873|0|cbr:CBG05956|Hypothetical protein CBG05956; K00873 pyruvate kinase [EC:2.7.1.40] (A)	Glycolysis / Gluconeogenesis (ko00010);; Purine metabolism (ko00230);; Pyruvate metabolism (ko00620);; Carbon metabolism (ko01200);; Biosynthesis of amino acids (ko01230)	[G]	Carbohydrate transport and metabolism	Pyruvate kinase, barrel domain;; Pyruvate kinase, alpha/beta domain;; HpcH/HpaI aldolase/citrate lyase family	Pyruvate kinase {ECO:0000256|RuleBase:RU000504} OS=Caenorhabditis elegans PE=3 SV=2	G	Carbohydrate transport and metabolism	Protein PYK-2, isoform a [Caenorhabditis elegans]
pals-31	gene33070	94	88	73	164	193	208	5.6789985953	5.890585518441	5.396123454	10.2650372847	12.922439	13.218270864033	0.000478371584509693	1.14059772076368	up	--	--	--	--	--	--	--	--	Protein F48G7.2, isoform b {ECO:0000313|EMBL:CCD70360.1} OS=Caenorhabditis elegans PE=4 SV=1	R	General function prediction only	Protein F48G7.2, isoform b [Caenorhabditis elegans]
T24C4.8	gene9577	31	39	34	10	11	20	3.377875	4.5602108	3.513379	1.072793533	1.11671	2.121499	0.00980680787298092	-1.34820513527842	down	--	--	--	--	--	--	--	Tight junction protein, Claudin-like	Protein T24C4.8 {ECO:0000313|EMBL:CCD69962.1} OS=Caenorhabditis elegans PE=4 SV=1	S	Function unknown	Protein T24C4.8 [Caenorhabditis elegans]
K02E11.7	gene38200	46	35	20	4	7	9	22.4084	15.2718	9.29758	2.4573	3.35024	4.71237	0.00178452418889321	-2.34269438547766	down	--	--	--	--	--	--	--	--	Protein K02E11.7 {ECO:0000313|EMBL:CAB01224.2} OS=Caenorhabditis elegans PE=4 SV=2	G	Carbohydrate transport and metabolism	Protein K02E11.7 [Caenorhabditis elegans]
R06C7.2	gene1802	982	1090	1066	270	274	191	37.1234226392	44.2918600242569	37.736573536164	8.66668602707	9.0578426287	6.1692730515806	5.40899572033532e-21	-2.10223406505577	down	--	--	--	--	--	[DR]	Cell cycle control, cell division, chromosome partitioning;; General function prediction only	--	Protein R06C7.2 {ECO:0000313|EMBL:CAA95841.2} OS=Caenorhabditis elegans PE=4 SV=2	K	Transcription	Protein R06C7.2 [Caenorhabditis elegans]
grd-2	gene40641	214	223	184	75	97	81	4.2248	4.35586	3.62914	1.48752	1.91813	1.59373	3.39609945623331e-05	-1.30277145885197	down	--	--	Biological Process: proteolysis (GO:0006508);; Molecular Function: peptidase activity (GO:0008233);;	--	--	--	--	Ground-like domain;; Hint module	Protein GRD-2 {ECO:0000313|EMBL:CAB04405.2} OS=Caenorhabditis elegans PE=4 SV=2	R	General function prediction only	Protein GRD-2 [Caenorhabditis elegans]
M70.1	gene13710	112	119	137	55	56	72	2.371536	2.60909156761	2.9715037639	1.208496	1.2579440728	1.599827	0.00612906034672129	-1.01425137263438	down	--	--	--	--	--	--	--	Domain of unknown function	Protein M70.1, isoform b {ECO:0000313|EMBL:CDH93481.1} OS=Caenorhabditis elegans PE=4 SV=1	S	Function unknown	M70.1, isoform b [Caenorhabditis elegans]
C04E12.5	gene33904	606	595	369	1038	1168	1305	25.615798	21.048109	10.032386	26.7526375	30.072332	34.14957495	1.748261240029e-07	1.15356202683318	up	--	--	--	--	--	--	--	Domain of unknown function (DUF750)	Protein C04E12.5 {ECO:0000313|EMBL:CCD62923.1} OS=Caenorhabditis elegans PE=4 SV=2	R	General function prediction only	Protein C04E12.5 [Caenorhabditis elegans]
F55G11.8	gene20329	1991	2096	1470	509	382	400	151.791	159.874	111.567	39.6966	29.2476	30.9121	1.31948562766968e-13	-2.11473279504932	down	--	--	--	--	--	--	--	CUB-like domain	Protein F55G11.8 {ECO:0000313|EMBL:CAB05220.1} OS=Caenorhabditis elegans PE=4 SV=1	R	General function prediction only	Protein F55G11.8 [Caenorhabditis elegans]
ilys-2	gene13760	3	0	0	87	145	228	1.2708	0	0	39.0624	56.4395	95.8002	1.13227300872416e-08	7.2506090206841	up	--	--	Molecular Function: lysozyme activity (GO:0003796);;	--	--	--	--	Destabilase	Protein ILYS-2 {ECO:0000313|EMBL:CCD65530.1} OS=Caenorhabditis elegans PE=4 SV=1	S	Function unknown	Protein ILYS-2 [Caenorhabditis elegans]
col-185	gene45400	6042	5705	2067	423	907	729	324.7222	284.25411	105.67079	22.3610026846	45.67573	37.6150088582	0.00324087278228521	-2.75325093238663	down	--	--	Molecular Function: structural constituent of cuticle (GO:0042302);;	--	--	[W]	Extracellular structures	Collagen triple helix repeat (20 copies);; Nematode cuticle collagen N-terminal domain	Protein COL-185 {ECO:0000313|EMBL:CAE11316.1} OS=Caenorhabditis elegans PE=4 SV=1	D	Cell cycle control, cell division, chromosome partitioning	Protein COL-185 [Caenorhabditis elegans]
folt-2	gene33710	289	332	238	2439	2327	2015	15.7814945596428	17.7418340407703	12.533384746823	130.004305245258	120.777991156587	105.12233034449	4.7821554177508e-46	2.97242918189958	up	--	--	Biological Process: transport (GO:0006810);; Cellular Component: membrane (GO:0016020);;	--	--	[H]	Coenzyme transport and metabolism	Reduced folate carrier	Putative uncharacterized protein {ECO:0000313|EMBL:EGT30842.1} OS=Caenorhabditis brenneri (Nematode worm) PE=4 SV=1	R	General function prediction only	Protein FOLT-2 [Caenorhabditis elegans]
F02C12.1	gene45354	493	425	425	812	856	1145	10.34909	9.03939	8.97848	17.42079	18.16417	24.39306	0.000100911330827818	1.05988004563042	up	--	--	--	--	--	--	--	Zinc finger, ZZ type	Protein F02C12.1 {ECO:0000313|EMBL:CAA91022.4} OS=Caenorhabditis elegans PE=4 SV=5	R	General function prediction only	Protein F02C12.1 [Caenorhabditis elegans]
Y71G12B.18	gene284	358	271	328	53	32	4	27.9045103303	20.31590762136	24.50610477716	4.18908329858	2.4384425327	0.4517376366	6.31811337658182e-29	-3.43937850188039	down	--	--	--	--	--	--	--	Methyltransferase FkbM domain	Protein Y71G12B.18, isoform a {ECO:0000313|EMBL:CCD67988.1} OS=Caenorhabditis elegans PE=4 SV=3	V	Defense mechanisms	Protein Y71G12B.18 [Caenorhabditis elegans]
Y53G8AM.5	gene10145	6839	6456	4197	184	142	142	916.62	825.749	541.866	24.8007	18.3563	18.7884	1.12959729068308e-24	-5.23327480089654	down	--	--	--	--	--	--	--	Domain of unknown function (DUF19)	Protein Y53G8AM.5 {ECO:0000313|EMBL:CCD73804.1} OS=Caenorhabditis elegans PE=4 SV=1	R	General function prediction only	Protein Y53G8AM.5 [Caenorhabditis elegans]
F54B8.4	gene38876	1197	1889	1409	212	268	227	914.038800000003	1330.8031	1090.4345	181.004	196.5626	170.5379	1.61321177532207e-11	-2.67538991829604	down	--	--	--	--	--	--	--	Death-associated protein	Protein F54B8.4, isoform b {ECO:0000313|EMBL:CCG28143.1} OS=Caenorhabditis elegans PE=4 SV=1	R	General function prediction only	Protein F54B8.4, isoform b [Caenorhabditis elegans]
NA	Caenorhabditis_elegans_newGene_326	61	85	83	44	22	34	1.2656271754168	2.056354509	1.8195710207	0.993348	0.5073424556	0.773981	0.00358994701320143	-1.20374002986636	down	--	--	--	--	--	--	--	--	Protein Y54G2A.13 {ECO:0000313|EMBL:CCD83501.2} OS=Caenorhabditis elegans PE=4 SV=3	R	General function prediction only	--
best-7	gene19657	81	112	83	191	224	230	3.139247	4.13665	3.13422	7.3768	8.64495	8.53897	0.000105609119984449	1.21781007146066	up	--	--	--	--	--	[R]	General function prediction only	Bestrophin, RFP-TM, chloride channel	Protein BEST-7 {ECO:0000313|EMBL:CAA92730.2} OS=Caenorhabditis elegans PE=4 SV=2	S	Function unknown	Protein BEST-7 [Caenorhabditis elegans]
idh-1	gene18916	5127	5691	6315	15264	14056	14574	196.32604	213.6638	242.29928	594.62602	538.4369	557.13985	6.99881732414603e-12	1.3499049670654	up	[C]	Energy production and conversion	Molecular Function: oxidoreductase activity, acting on the CH-OH group of donors, NAD or NADP as acceptor (GO:0016616);; Biological Process: oxidation-reduction process (GO:0055114);;	K00031|0|cbr:CBG21657|Hypothetical protein CBG21657; K00031 isocitrate dehydrogenase [EC:1.1.1.42] (A)	Citrate cycle (TCA cycle) (ko00020);; Glutathione metabolism (ko00480);; Carbon metabolism (ko01200);; 2-Oxocarboxylic acid metabolism (ko01210);; Biosynthesis of amino acids (ko01230);; Peroxisome (ko04146)	[C]	Energy production and conversion	Isocitrate/isopropylmalate dehydrogenase	Isocitrate dehydrogenase [NADP] {ECO:0000256|PIRNR:PIRNR000108} OS=Caenorhabditis elegans PE=3 SV=1	C	Energy production and conversion	Protein IDH-1, isoform b [Caenorhabditis elegans]
C14C6.5	gene33029	4779	7328	4978	1958	1835	1517	1149.0000371624	1611.0400563867	1116.0400534338	482.5150629763	412.6030523709	359.2730694329	7.72741719975687e-06	-1.69409266712108	down	--	--	--	--	--	--	--	ShK domain-like;; CC domain	Protein C14C6.5 {ECO:0000313|EMBL:CCD64469.1} OS=Caenorhabditis elegans PE=4 SV=2	K	Transcription	Protein C14C6.5 [Caenorhabditis elegans]
cat-4	gene36557	4442	4319	2569	1421	1301	937	335.90206	328.777	197.35100724331	112.76213	100.058130501	72.0404	0.000203933630685055	-1.6401168370423	down	[H]	Coenzyme transport and metabolism	--	K01495|3.35098e-165|cel:CELE_F32G8.6|cat-4; Protein CAT-4; K01495 GTP cyclohydrolase I [EC:3.5.4.16] (A)	Folate biosynthesis (ko00790)	[H]	Coenzyme transport and metabolism	GTP cyclohydrolase I;; QueF-like protein	CBN-CAT-4 protein {ECO:0000313|EMBL:EGT48556.1} OS=Caenorhabditis brenneri (Nematode worm) PE=3 SV=1	S	Function unknown	Protein CAT-4 [Caenorhabditis elegans]
dgat-2	gene39686	300	264	167	479	430	647	20.5561	17.4543	11.2959	33.3804	28.8817	43.8681	0.00351195888352897	1.08225062236954	up	--	--	Molecular Function: transferase activity, transferring acyl groups other than amino-acyl groups (GO:0016747);;	--	--	[I]	Lipid transport and metabolism	Diacylglycerol acyltransferase	Protein DGAT-2 {ECO:0000313|EMBL:CAB04533.1} OS=Caenorhabditis elegans PE=4 SV=1	S	Function unknown	Protein DGAT-2 [Caenorhabditis elegans]
K11H12.4	gene13374	325	390	443	32	13	13	17.6295	20.5309	23.3198	1.70827	0.739863	0.723119	1.12900032809014e-42	-4.32992992018377	down	--	--	--	--	--	--	--	Transmembrane glycoprotein	Protein K11H12.4 {ECO:0000313|EMBL:CCD70973.1} OS=Caenorhabditis elegans PE=4 SV=1	T	Signal transduction mechanisms	Protein K11H12.4 [Caenorhabditis elegans]
NA	Caenorhabditis_elegans_newGene_251	13	13	13	34	52	65	0.60146253153	0.61789266174	0.5634718721	1.602168	2.58182	3.26536	0.000261974464762025	1.94747390536879	up	--	--	--	K00036|2.97942e-11|cel:CELE_B0035.5|gspd-1; Protein GSPD-1; K00036 glucose-6-phosphate 1-dehydrogenase [EC:1.1.1.49] (A)	Pentose phosphate pathway (ko00030);; Glutathione metabolism (ko00480);; Carbon metabolism (ko01200)	--	--	--	Glucose-6-phosphate 1-dehydrogenase {ECO:0000256|RuleBase:RU000497} OS=Caenorhabditis briggsae PE=3 SV=1	O	Posttranslational modification, protein turnover, chaperones	--
ttr-22	gene37405	20	27	20	75	89	106	7.69197	9.35079	7.18663	29.6879	31.0629	39.9748	2.477550902243e-07	2.00430548148303	up	--	--	Cellular Component: extracellular space (GO:0005615);;	--	--	--	--	Transthyretin-like family	Protein TTR-22 {ECO:0000313|EMBL:CAB01580.1} OS=Caenorhabditis elegans PE=4 SV=1	R	General function prediction only	Protein TTR-22 [Caenorhabditis elegans]
T05G5.5	gene12215	3217	3235	3398	6007	6635	7661	169.39888	166.04826	176.5981	344.60155	371.17759	438.4658	1.66454335477804e-07	1.03683071289676	up	[H]	Coenzyme transport and metabolism	Molecular Function: dephospho-CoA kinase activity (GO:0004140);; Molecular Function: ATP binding (GO:0005524);; Biological Process: coenzyme A biosynthetic process (GO:0015937);;	K00859|9.74084e-154|cbr:CBG10005|Hypothetical protein CBG10005; K00859 dephospho-CoA kinase [EC:2.7.1.24] (A)	Pantothenate and CoA biosynthesis (ko00770)	[H]	Coenzyme transport and metabolism	Dephospho-CoA kinase	Dephospho-CoA kinase 2 OS=Caenorhabditis elegans PE=3 SV=1	D	Cell cycle control, cell division, chromosome partitioning	Protein T05G5.5, isoform d [Caenorhabditis elegans]
gln-3	gene29888	4184	3155	3696	9762	11220	14239	178.4562531374	125.3806020955	153.566480048814	425.799870026422	453.5743002311	579.56034362367	2.03093325256752e-08	1.66774506072991	up	[E]	Amino acid transport and metabolism	Molecular Function: glutamate-ammonia ligase activity (GO:0004356);; Biological Process: glutamine biosynthetic process (GO:0006542);; Biological Process: nitrogen compound metabolic process (GO:0006807);;	K01915|0|cbr:CBG13820|Cbr-gln-3; C. briggsae CBR-GLN-3 protein; K01915 glutamine synthetase [EC:6.3.1.2] (A)	Alanine, aspartate and glutamate metabolism (ko00250);; Arginine and proline metabolism (ko00330);; Glyoxylate and dicarboxylate metabolism (ko00630);; Nitrogen metabolism (ko00910);; Biosynthesis of amino acids (ko01230)	[E]	Amino acid transport and metabolism	Glutamine synthetase, catalytic domain;; Glutamine synthetase, beta-Grasp domain	Glutamine synthetase {ECO:0000256|RuleBase:RU004356} OS=Caenorhabditis elegans PE=3 SV=1	R	General function prediction only	Protein GLN-3, isoform a [Caenorhabditis elegans]
ugt-13	gene34378	1682	1982	1617	465	470	418	64.2677	75.574	61.3051	17.8726	17.8734	15.9623	1.37402473109464e-21	-1.97247011420471	down	[GC]	Carbohydrate transport and metabolism;; Energy production and conversion	Biological Process: metabolic process (GO:0008152);; Molecular Function: transferase activity, transferring hexosyl groups (GO:0016758);;	--	--	[GC]	Carbohydrate transport and metabolism;; Energy production and conversion	UDP-glucoronosyl and UDP-glucosyl transferase;; Glycosyltransferase family 28 C-terminal domain;; Glycosyl transferase family 1	Protein UGT-13 {ECO:0000313|EMBL:CCD62606.1} OS=Caenorhabditis elegans PE=4 SV=2	CG	Energy production and conversion;; Carbohydrate transport and metabolism	Protein UGT-13 [Caenorhabditis elegans]
clec-31	gene39343	5	12	15	41	57	79	0.344383	0.814212	0.987246	2.784694	3.810916	5.291835	7.16814923036714e-05	2.46369572978297	up	--	--	--	--	--	[TV]	Signal transduction mechanisms;; Defense mechanisms	Lectin C-type domain	Protein CLEC-31 {ECO:0000313|EMBL:CAB04414.2} OS=Caenorhabditis elegans PE=4 SV=2	TV	Signal transduction mechanisms;; Defense mechanisms	Protein CLEC-31 [Caenorhabditis elegans]
NA	Caenorhabditis_elegans_newGene_31	0	0	0	22	29	31	0	0.0432618	0	1.255829	1.3832266977	1.450902034	8.0219300697499e-14	Inf	up	--	--	--	--	--	--	--	Domain of unknown function (DUF316)	Protein F15H9.1 {ECO:0000313|EMBL:CAB04116.1} OS=Caenorhabditis elegans PE=4 SV=1	S	Function unknown	--
elo-6	gene15453	2202	2364	1858	9735	10916	12068	225.81120980923	236.930259744627	183.678422754	1016.09024072275	1106.40016876005	1250.93172000919	5.86122477898107e-34	2.34148853935934	up	--	--	Cellular Component: integral component of membrane (GO:0016021);;	--	--	[I]	Lipid transport and metabolism	GNS1/SUR4 family	Elongation of very long chain fatty acids protein {ECO:0000256|RuleBase:RU361115} OS=Caenorhabditis remanei (Caenorhabditis vulgaris) PE=3 SV=1	S	Function unknown	Protein ELO-6 [Caenorhabditis elegans]
daf-28	gene40413	198	194	96	494	508	487	22.09344054	20.1188996854	12.49261	55.2128362333	54.4477449686	53.10900371215	3.5561689413882e-10	1.60081744891521	up	--	--	--	--	--	--	--	Nematode insulin-related peptide beta type	Protein DAF-28 {ECO:0000313|EMBL:CAB61047.2} OS=Caenorhabditis elegans PE=4 SV=1	O	Posttranslational modification, protein turnover, chaperones	Protein DAF-28 [Caenorhabditis elegans]
Y53G8AM.4	gene10144	67	76	70	11	10	3	6.90015	7.60991	6.83408	1.14653	1.02169	0.393798	1.56763663111878e-12	-3.15995812120095	down	--	--	--	--	--	[O]	Posttranslational modification, protein turnover, chaperones	Zinc finger, C3HC4 type (RING finger)	Protein Y53G8AM.4 {ECO:0000313|EMBL:CCD73803.1} OS=Caenorhabditis elegans PE=4 SV=1	R	General function prediction only	Protein Y53G8AM.4 [Caenorhabditis elegans]
F43C9.1	gene42234	95	101	74	208	203	263	4.990089	4.459628	3.019885	8.80968	8.44586	10.36452	2.10386238945153e-05	1.31253427258925	up	--	--	Molecular Function: protein binding (GO:0005515);;	--	--	--	--	F-box domain	Protein F43C9.1 {ECO:0000313|EMBL:CCD67082.1} OS=Caenorhabditis elegans PE=4 SV=1	T	Signal transduction mechanisms	Protein F43C9.1 [Caenorhabditis elegans]
T28A11.19	gene33865	470	431	165	15	23	72	75.1962	65.7929	25.8165	2.44902	3.62634	11.6098	0.000658228447519972	-3.28123902365607	down	--	--	--	--	--	--	--	Domain of unknown function (DUF19)	Protein T28A11.19 {ECO:0000313|EMBL:CCD70575.1} OS=Caenorhabditis elegans PE=4 SV=1	S	Function unknown	Protein T28A11.19 [Caenorhabditis elegans]
C03G6.5	gene35299	515	492	353	174	201	262	71.451	65.1354	47.2628	24.3682	26.6506	35.9273	0.000277201435600146	-1.10112382466217	down	--	--	--	--	--	--	--	Domain of unknown function (DUF19)	Protein C36C5.14 {ECO:0000313|EMBL:CCD66865.1} OS=Caenorhabditis elegans PE=4 SV=1	S	Function unknown	Protein C03G6.5 [Caenorhabditis elegans]
Y46D2A.2	gene5374	293	360	315	148	129	79	15.535459	18.177754	15.913264	7.732261	6.51905993103	4.13867500001351	2.44174396570453e-07	-1.45220302042971	down	--	--	--	--	--	--	--	Transmembrane glycoprotein	Protein Y46D2A.2 {ECO:0000313|EMBL:CCD69508.2} OS=Caenorhabditis elegans PE=4 SV=5	R	General function prediction only	Protein Y46D2A.2 [Caenorhabditis elegans]
T01G5.1	gene38551	209	220	182	90	93	83	8.4315700975	8.90523806457077	7.25680398533	3.65658212832423	3.69972300009935	3.3950520285	0.000145531593243995	-1.20764652591286	down	--	--	Molecular Function: protein kinase activity (GO:0004672);; Molecular Function: ATP binding (GO:0005524);; Biological Process: protein phosphorylation (GO:0006468);;	--	--	[T]	Signal transduction mechanisms	Protein tyrosine kinase;; Protein kinase domain	Protein T01G5.1 {ECO:0000313|EMBL:CAB03265.2} OS=Caenorhabditis elegans PE=4 SV=2	CG	Energy production and conversion;; Carbohydrate transport and metabolism	Protein T01G5.1 [Caenorhabditis elegans]
K04G2.7	gene2036	79	72	38	137	149	122	6.4783373624	6.12084727220003	3.6580802	11.9759779863001	12.5903108	10.4982664462	0.00196412157993607	1.10136199180612	up	--	--	--	--	--	--	--	Tc5 transposase DNA-binding domain	Protein K04G2.7, isoform a {ECO:0000313|EMBL:CAB00044.2} OS=Caenorhabditis elegans PE=4 SV=2	S	Function unknown	Protein K04G2.7, isoform a [Caenorhabditis elegans]
T10C6.15	gene38999	236	214	161	44	54	84	18.23902	16.71851	12.61664	3.717791	4.725642	6.8893	9.13873549040182e-08	-1.75344912462243	down	--	--	Molecular Function: protein binding (GO:0005515);;	--	--	--	--	FTH domain	Protein T10C6.15, isoform a {ECO:0000313|EMBL:CBO25482.1} OS=Caenorhabditis elegans PE=4 SV=1	B	Chromatin structure and dynamics	Protein T10C6.15, isoform a [Caenorhabditis elegans]
aqp-3	gene19548	47	50	45	10	12	5	2.813942	2.982561152	2.59262294447	0.5877050155322	0.7341128687	0.35429701179936	4.70038965199738e-07	-2.40371248969454	down	[G]	Carbohydrate transport and metabolism	Molecular Function: transporter activity (GO:0005215);; Biological Process: transport (GO:0006810);; Cellular Component: membrane (GO:0016020);;	K09886|0|cel:CELE_Y69E1A.7|aqp-3; Protein AQP-3; K09886 aquaglyceroporin related protein, invertebrate (A)	--	[G]	Carbohydrate transport and metabolism	Major intrinsic protein	Protein AQP-3, isoform a {ECO:0000313|EMBL:CAA22259.1} OS=Caenorhabditis elegans PE=3 SV=1	G	Carbohydrate transport and metabolism	Protein AQP-3 [Caenorhabditis elegans]
Y49G5A.1	gene34503	742	678	225	106	46	35	121.573	104.233	35.7428	17.599	7.2839	5.76696	0.00304737906792401	-3.14999840661395	down	--	--	Molecular Function: serine-type endopeptidase inhibitor activity (GO:0004867);;	--	--	[O]	Posttranslational modification, protein turnover, chaperones	Kunitz/Bovine pancreatic trypsin inhibitor domain	Protein Y49G5A.1 {ECO:0000313|EMBL:CCD61496.1} OS=Caenorhabditis elegans PE=4 SV=1	O	Posttranslational modification, protein turnover, chaperones	Protein Y49G5A.1 [Caenorhabditis elegans]
cyp-13A12	gene13024	46	18	33	310	258	227	1.900778	0.71426703922	1.28528987608	12.81973	10.23717	9.02075	3.26997036847652e-22	3.02566201133864	up	[Q]	Secondary metabolites biosynthesis, transport and catabolism	Molecular Function: iron ion binding (GO:0005506);; Molecular Function: oxidoreductase activity, acting on paired donors, with incorporation or reduction of molecular oxygen (GO:0016705);; Molecular Function: heme binding (GO:0020037);; Biological Process: oxidation-reduction process (GO:0055114);;	K17861|0|cel:CELE_F14F7.3|cyp-13A12; Protein CYP-13A12; K17861 cytochrome P450, family 13 (A)	--	[Q]	Secondary metabolites biosynthesis, transport and catabolism	Cytochrome P450	Protein CYP-13A12 {ECO:0000313|EMBL:CAB04113.1} OS=Caenorhabditis elegans PE=3 SV=1	Q	Secondary metabolites biosynthesis, transport and catabolism	Protein CYP-13A12 [Caenorhabditis elegans]
C10G11.6	gene1492	1852	1854	2093	3677	4305	4827	77.3094978668681	78.2457277337722	85.87163034074	150.3106321	169.122334185378	190.183169800001	6.23093212984656e-09	1.13684850397876	up	--	--	--	--	--	--	--	--	Protein C10G11.6, isoform b {ECO:0000313|EMBL:CCD64189.1} OS=Caenorhabditis elegans PE=4 SV=1	R	General function prediction only	Protein C10G11.6, isoform b [Caenorhabditis elegans]
clec-198	gene32823	214	257	119	59	71	70	5.96989	6.72833	3.08223	1.50244	1.82587	1.81167	0.0076688992665172	-1.56841658288054	down	--	--	--	--	--	[TV]	Signal transduction mechanisms;; Defense mechanisms	Lectin C-type domain	Protein CLEC-198 {ECO:0000313|EMBL:CAB05164.3} OS=Caenorhabditis elegans PE=4 SV=3	S	Function unknown	Protein CLEC-198 [Caenorhabditis elegans]
math-15	gene4835	56	54	61	344	342	328	3.6878955304	3.656222182333	4.16804260041	22.1154809021	22.79018285728	22.46519381085	3.95581898889939e-19	2.56050668835664	up	--	--	Molecular Function: protein binding (GO:0005515);;	--	--	--	--	MATH domain	Protein MATH-15 {ECO:0000313|EMBL:CCD64669.1} OS=Caenorhabditis elegans PE=4 SV=2	S	Function unknown	Protein MATH-15 [Caenorhabditis elegans]
T13F3.6	gene39111	32	30	21	89	149	199	8.0439	6.90098	4.95613	22.0802	34.4091	48.1826	0.000583272512986649	2.39066529670642	up	--	--	--	--	--	--	--	Domain of unknown function (DUF19)	Protein T13F3.6 {ECO:0000313|EMBL:CAB07673.2} OS=Caenorhabditis elegans PE=4 SV=2	R	General function prediction only	Protein T13F3.6 [Caenorhabditis elegans]
gly-1	gene8131	51	74	70	29	35	14	2.121437	2.814176363	2.6659354374	0.888471	0.7933706	0.7915473976	0.00192474148905042	-1.33024937773136	down	--	--	Molecular Function: acetylglucosaminyltransferase activity (GO:0008375);; Cellular Component: membrane (GO:0016020);;	--	--	[G]	Carbohydrate transport and metabolism	Core-2/I-Branching enzyme	Protein GLY-1 {ECO:0000313|EMBL:CAA85457.1} OS=Caenorhabditis elegans PE=2 SV=1	R	General function prediction only	Protein GLY-1 [Caenorhabditis elegans]
F32D8.8	gene36711	76	74	24	5	10	1	4.92423155674	4.821332	1.57311282445	0.37227258107	0.670440792879	0.128217259512	0.00201213391713479	-3.45312307935659	down	--	--	--	--	--	--	--	Caenorhabditis protein of unknown function, DUF268	Protein F32D8.8 {ECO:0000313|EMBL:CAA98451.2} OS=Caenorhabditis elegans PE=4 SV=2	S	Function unknown	Protein F32D8.8 [Caenorhabditis elegans]
NA	Caenorhabditis_elegans_newGene_557	45	64	28	115	136	122	2.6385678751	3.692716762	1.599322634	6.793243805	7.9260965179	7.1391253545	5.51569498583674e-05	1.43719457374541	up	--	--	Molecular Function: protein binding (GO:0005515);;	--	--	--	--	BTB/POZ domain	Protein BTB-21 {ECO:0000313|EMBL:CCD64884.1} OS=Caenorhabditis elegans PE=4 SV=1	K	Transcription	PREDICTED: speckle-type POZ protein A-like [Fopius arisanus]
ugt-19	gene16953	1693	2635	2141	1177	745	443	66.4737	102.8432	82.8076	46.75487	29.07982	17.21702771	0.000354720112257854	-1.46181534980605	down	[GC]	Carbohydrate transport and metabolism;; Energy production and conversion	Biological Process: metabolic process (GO:0008152);; Molecular Function: transferase activity, transferring hexosyl groups (GO:0016758);;	--	--	[GC]	Carbohydrate transport and metabolism;; Energy production and conversion	UDP-glucoronosyl and UDP-glucosyl transferase;; Glycosyltransferase family 28 C-terminal domain	Protein UGT-19 {ECO:0000313|EMBL:CCD72378.1} OS=Caenorhabditis elegans PE=4 SV=2	R	General function prediction only	Protein UGT-19 [Caenorhabditis elegans]
nas-28	gene11045	587	552	240	64	112	88	23.0929	21.445	9.28711	2.5332	4.35018	3.41468	0.00178106783170063	-2.39257148359621	down	--	--	Molecular Function: metalloendopeptidase activity (GO:0004222);; Biological Process: proteolysis (GO:0006508);;	K08076|0|cel:CELE_F42A10.8|nas-28; Protein NAS-28; K08076 astacin [EC:3.4.24.21] (A)	--	[O]	Posttranslational modification, protein turnover, chaperones	Astacin (Peptidase family M12A)	Metalloendopeptidase {ECO:0000256|RuleBase:RU361183} OS=Caenorhabditis remanei (Caenorhabditis vulgaris) PE=3 SV=1	S	Function unknown	Protein NAS-28 [Caenorhabditis elegans]
R03D7.5	gene8145	9498	9444	8054	3374	2656	2109	1198.634	1244.2813	1087.5534	457.36466	380.96506	297.03876	1.02333126566074e-19	-1.73907903617083	down	[RTKL]	General function prediction only;; Signal transduction mechanisms;; Transcription;; Replication, recombination and repair	Molecular Function: protein kinase activity (GO:0004672);; Molecular Function: ATP binding (GO:0005524);; Biological Process: protein phosphorylation (GO:0006468);;	K03083|0|cel:CELE_R03D7.5|R03D7.5; Protein R03D7.5; K03083 glycogen synthase kinase 3 beta [EC:2.7.11.26] (A)	ErbB signaling pathway (ko04012);; Wnt signaling pathway (ko04310);; Hedgehog signaling pathway (ko04340)	[G]	Carbohydrate transport and metabolism	Protein kinase domain;; Protein tyrosine kinase;; Kinase-like	Putative uncharacterized protein {ECO:0000313|EMBL:EGT40906.1} OS=Caenorhabditis brenneri (Nematode worm) PE=4 SV=1	A	RNA processing and modification	Protein R03D7.5 [Caenorhabditis elegans]
col-7	gene1861	282	398	363	209	138	149	10.06306	14.43437	13.30003	7.44143	4.60372838	5.175294	0.000133957898161451	-1.08077261305576	down	--	--	Molecular Function: structural constituent of cuticle (GO:0042302);;	--	--	[W]	Extracellular structures	Collagen triple helix repeat (20 copies);; Nematode cuticle collagen N-terminal domain	Protein COL-62 {ECO:0000313|EMBL:CAB01958.1} OS=Caenorhabditis elegans PE=4 SV=1	W	Extracellular structures	Protein COL-7 [Caenorhabditis elegans]
C50F7.3	gene18308	24	35	42	14	14	7	2.11687	2.98011	3.57062	1.23466	1.26319	0.669114	0.00324255630332185	-1.5371103314522	down	--	--	--	--	--	[S]	Function unknown	--	Protein C50F7.3 {ECO:0000313|EMBL:CCD67451.1} OS=Caenorhabditis elegans PE=4 SV=1	S	Function unknown	Protein C50F7.3 [Caenorhabditis elegans]
T23F6.5	gene20256	415	390	226	58	96	55	12.0594	11.0975	6.53852	1.71392	2.74957	1.57826	9.80348556032095e-06	-2.31052567716649	down	--	--	--	--	--	--	--	--	Protein T23F6.5 {ECO:0000313|EMBL:CAB05628.3} OS=Caenorhabditis elegans PE=4 SV=1	A	RNA processing and modification	Protein T23F6.5 [Caenorhabditis elegans]
F11C7.2	gene46657	311	343	147	30	35	45	92.974	94.4052	43.3263	9.89863	10.0897	13.702	0.000119921145467765	-2.8716139038322	down	--	--	--	--	--	--	--	Thrombospondin type 1 domain	Protein F11C7.2 {ECO:0000313|EMBL:CCD66910.1} OS=Caenorhabditis elegans PE=4 SV=1	W	Extracellular structures	Protein F11C7.2 [Caenorhabditis elegans]
spe-27	gene16438	497	400	278	99	176	118	77.0707000097484	55.5328	43.23402322391	13.7831376259	22.4198300003031	13.25945627132	0.000668114877987673	-1.58759858169149	down	--	--	--	--	--	--	--	--	CRE-SPE-27 protein {ECO:0000313|EMBL:EFO87373.1} OS=Caenorhabditis remanei (Caenorhabditis vulgaris) PE=4 SV=1	H	Coenzyme transport and metabolism	Protein SPE-27 [Caenorhabditis elegans]
C13A2.4	gene35263	535	467	188	13	66	45	41.19248	36.04351	14.28133	1.074409	5.032843	3.58185	0.000550039973913516	-3.26831295763446	down	--	--	--	--	--	--	--	Methyltransferase FkbM domain	Protein C13A2.4 {ECO:0000313|EMBL:CCD63105.1} OS=Caenorhabditis elegans PE=4 SV=2	S	Function unknown	Protein C13A2.4 [Caenorhabditis elegans]
ugt-36	gene35227	47	72	30	200	213	225	2.056439	3.1570416256	1.3145597848	8.616911	9.23515	9.7289402519	2.14197467263192e-11	2.09056066036242	up	[GC]	Carbohydrate transport and metabolism;; Energy production and conversion	Biological Process: metabolic process (GO:0008152);; Molecular Function: transferase activity, transferring hexosyl groups (GO:0016758);;	--	--	[GC]	Carbohydrate transport and metabolism;; Energy production and conversion	UDP-glucoronosyl and UDP-glucosyl transferase;; Glycosyltransferase family 28 C-terminal domain	Protein UGT-36 {ECO:0000313|EMBL:CCD64426.1} OS=Caenorhabditis elegans PE=4 SV=2	P	Inorganic ion transport and metabolism	Protein UGT-36 [Caenorhabditis elegans]
F59A7.2	gene33432	245	272	260	648	957	944	124.4159	125.8051	130.9076	372.9039	419.8553	488.2157	3.93432541982229e-08	1.70780990902078	up	--	--	--	--	--	--	--	--	Protein F59A7.2 {ECO:0000313|EMBL:CCD72096.1} OS=Caenorhabditis elegans PE=4 SV=1	R	General function prediction only	Protein F59A7.2 [Caenorhabditis elegans]
alh-5	gene33425	907	1021	1082	2067	2304	2647	42.34953	46.8155	47.05406	95.0141	104.0389	118.3851	1.78190674881675e-09	1.21485443558496	up	[C]	Energy production and conversion	Biological Process: metabolic process (GO:0008152);; Molecular Function: oxidoreductase activity (GO:0016491);; Biological Process: oxidation-reduction process (GO:0055114);;	K00129|0|cel:CELE_T08B1.3|alh-5; Protein ALH-5; K00129 aldehyde dehydrogenase (NAD(P)+) [EC:1.2.1.5] (A)	Glycolysis / Gluconeogenesis (ko00010);; Histidine metabolism (ko00340);; Tyrosine metabolism (ko00350);; Phenylalanine metabolism (ko00360);; beta-Alanine metabolism (ko00410);; Metabolism of xenobiotics by cytochrome P450 (ko00980);; Drug metabolism - cytochrome P450 (ko00982)	[C]	Energy production and conversion	Aldehyde dehydrogenase family;; Acyl-CoA reductase (LuxC)	Aldehyde dehydrogenase {ECO:0000256|PIRNR:PIRNR036492} OS=Caenorhabditis elegans PE=3 SV=1	Z	Cytoskeleton	Protein ALH-5 [Caenorhabditis elegans]
sqst-1	gene19992	15448	11754	16450	6144	6112	9636	397.9530988697	304.600112427	419.155116048	159.060835709	158.3512994319	248.728310623	0.0007505486197995	-1.00176143885157	down	--	--	Molecular Function: zinc ion binding (GO:0008270);;	--	--	[R]	General function prediction only	Zinc finger, ZZ type	Protein SQST-1, isoform a {ECO:0000313|EMBL:CAA92982.2} OS=Caenorhabditis elegans PE=4 SV=2	R	General function prediction only	Protein T12G3.1, isoform a [Caenorhabditis elegans]
F18E3.11	gene35321	127	153	161	220	364	307	349.033	368.221	409.492	736.877	925.029	936.066	0.00504957603385347	1.00877012028305	up	--	--	--	--	--	--	--	--	Protein F18E3.11 {ECO:0000313|EMBL:CCD69665.1} OS=Caenorhabditis elegans PE=4 SV=1	R	General function prediction only	Protein F18E3.11 [Caenorhabditis elegans]
fat-3	gene19075	2633	2608	2634	5269	6443	9568	126.18424544	126.62179783	125.74323716	249.60080721	307.51663326	459.52605232	0.00358994701320143	1.4284186209079	up	[I]	Lipid transport and metabolism	Biological Process: lipid metabolic process (GO:0006629);;	--	--	[I]	Lipid transport and metabolism	Fatty acid desaturase;; Cytochrome b5-like Heme/Steroid binding domain	CBN-FAT-3 protein {ECO:0000313|EMBL:EGT37896.1} OS=Caenorhabditis brenneri (Nematode worm) PE=4 SV=1	S	Function unknown	Protein FAT-3, isoform a [Caenorhabditis elegans]
glb-19	gene19429	82	127	61	169	176	215	5.71741003429537	8.75991933192719	4.24457590000003	11.2168284865	11.8979292471605	14.356262311233	0.0015718566862102	1.04529176988692	up	--	--	Molecular Function: oxygen binding (GO:0019825);; Molecular Function: heme binding (GO:0020037);;	--	--	[C]	Energy production and conversion	Globin	Protein GLB-19, isoform a {ECO:0000313|EMBL:CAX65059.1} OS=Caenorhabditis elegans PE=3 SV=1	R	General function prediction only	Protein GLB-19, isoform a [Caenorhabditis elegans]
C08E8.10	gene39916	229	242	194	77	76	150	68.6455	54.880891	48.10928	28.8143	15.8702616663	32.615038349	0.000265856878593308	-1.13987517081304	down	--	--	--	--	--	--	--	--	Protein C08E8.10 {ECO:0000313|EMBL:CAQ35016.1} OS=Caenorhabditis elegans PE=4 SV=1	S	Function unknown	Protein C08E8.10 [Caenorhabditis elegans]
T08H10.1	gene34272	2727	2779	2229	5273	5593	5804	174.83724781	174.9009024379	142.59505896	342.21948965	350.382046372	368.51197	1.86494014734825e-08	1.10026457186443	up	[R]	General function prediction only	--	--	--	[R]	General function prediction only	Aldo/keto reductase family	Protein T08H10.1 {ECO:0000313|EMBL:CCD72269.1} OS=Caenorhabditis elegans PE=4 SV=2	R	General function prediction only	Protein T08H10.1 [Caenorhabditis elegans]
gst-15	gene8948	745	608	402	170	148	251	69.601905	53.03313	38.87304	16.4863013	14.355363950639	23.703633	0.000856287309677504	-1.6324349219251	down	[O]	Posttranslational modification, protein turnover, chaperones	Molecular Function: protein binding (GO:0005515);;	--	--	[O]	Posttranslational modification, protein turnover, chaperones	Glutathione S-transferase, N-terminal domain;; Glutathione S-transferase, N-terminal domain;; Glutathione S-transferase, C-terminal domain	Protein GST-15 {ECO:0000313|EMBL:CAB02290.1} OS=Caenorhabditis elegans PE=3 SV=1	O	Posttranslational modification, protein turnover, chaperones	Protein GST-15 [Caenorhabditis elegans]
Y17D7C.2	gene40047	35	34	27	65	83	102	2.403514	2.482382378432	1.809330149307	4.929881186965	6.131640398108	7.209480565656	0.000571243534765148	1.37428116410568	up	--	--	--	--	--	--	--	--	Protein Y17D7C.2 {ECO:0000313|EMBL:CAA16296.4} OS=Caenorhabditis elegans PE=4 SV=4	K	Transcription	Protein Y17D7C.2 [Caenorhabditis elegans]
ZK742.3	gene35484	563	713	525	296	258	154	28.2773	36.1653	26.6231	15.45	13.0976	7.92994	2.02442770090272e-06	-1.35632588227598	down	[C]	Energy production and conversion	Molecular Function: FMN binding (GO:0010181);; Molecular Function: oxidoreductase activity (GO:0016491);; Biological Process: oxidation-reduction process (GO:0055114);;	--	--	[CR]	Energy production and conversion;; General function prediction only	NADH:flavin oxidoreductase / NADH oxidase family	Protein ZK742.3 {ECO:0000313|EMBL:CCD65779.1} OS=Caenorhabditis elegans PE=4 SV=1	U	Intracellular trafficking, secretion, and vesicular transport	Protein ZK742.3 [Caenorhabditis elegans]
col-163	gene40636	1283	1059	439	51	178	43	27.02	21.8804	9.05032	1.0792	3.6871	0.898061	0.000562172998422928	-3.36194991611318	down	--	--	--	--	--	--	--	Collagen triple helix repeat (20 copies)	Protein COL-163 {ECO:0000313|EMBL:CAD89742.1} OS=Caenorhabditis elegans PE=4 SV=1	R	General function prediction only	Protein COL-163 [Caenorhabditis elegans]
C47E12.9	gene19164	33	32	20	13	9	8	4.98559	4.60152	2.94715	1.94404	1.31741	1.27411	0.00649399650234948	-1.51247646445317	down	--	--	--	--	--	--	--	--	Protein C47E12.9 {ECO:0000313|EMBL:CAA93103.2} OS=Caenorhabditis elegans PE=4 SV=2	J	Translation, ribosomal structure and biogenesis	Protein C47E12.9 [Caenorhabditis elegans]
clec-74	gene14171	2456	2702	1202	29	37	4	119.2514	128.0606	56.2345	1.418118	1.767469	0.235738392672	1.31448895160207e-13	-6.51658190636543	down	--	--	--	--	--	[TV]	Signal transduction mechanisms;; Defense mechanisms	Lectin C-type domain	Protein CLEC-74 {ECO:0000313|EMBL:CCD71968.1} OS=Caenorhabditis elegans PE=4 SV=2	TV	Signal transduction mechanisms;; Defense mechanisms	Protein CLEC-74 [Caenorhabditis elegans]
C16E9.1	gene43065	613	544	493	1053	1174	1344	17.71789114	16.9807500012471	15.133987	31.8927200000301	34.2359647	40.39146	5.62549133460179e-07	1.1067342899479	up	--	--	--	--	--	[WV]	Extracellular structures;; Defense mechanisms	von Willebrand factor type A domain;; von Willebrand factor type A domain;; VWA domain containing CoxE-like protein	Protein C16E9.1 {ECO:0000313|EMBL:CCD64766.1} OS=Caenorhabditis elegans PE=4 SV=2	S	Function unknown	Protein C16E9.1 [Caenorhabditis elegans]
F40G12.10	gene38214	84	105	148	59	52	39	3.85517	4.95792	6.90976	2.82919	2.46764	1.87939	0.00894336767303607	-1.1755059805671	down	--	--	Molecular Function: protein tyrosine phosphatase activity (GO:0004725);; Biological Process: protein dephosphorylation (GO:0006470);;	--	--	[T]	Signal transduction mechanisms	Protein-tyrosine phosphatase	Protein F40G12.10 {ECO:0000313|EMBL:CAB01189.1} OS=Caenorhabditis elegans PE=4 SV=1	T	Signal transduction mechanisms	Protein F40G12.10 [Caenorhabditis elegans]
C33G8.13	gene35160	705	599	308	30	82	18	53.1706	45.3715	23.2993	2.29279	6.2663	1.40732	2.54236746319392e-06	-3.64068580244845	down	--	--	--	--	--	--	--	Methyltransferase FkbM domain	Protein C33G8.13 {ECO:0000313|EMBL:CCD66537.1} OS=Caenorhabditis elegans PE=4 SV=2	S	Function unknown	Protein C33G8.13 [Caenorhabditis elegans]
K08D8.6	gene20295	2562	2994	2165	951	801	608	101.762157	122.5387844721	83.822959735047	38.8071496631368	32.0840875537	24.9282200892	6.38222885806506e-12	-1.71909090151475	down	--	--	--	--	--	--	--	CUB-like domain	Protein K08D8.6, isoform a {ECO:0000313|EMBL:CAA97438.2} OS=Caenorhabditis elegans PE=4 SV=1	R	General function prediction only	Protein K08D8.6 [Caenorhabditis elegans]
gst-32	gene9358	10	10	4	26	27	42	1.5228	1.47052	0.677637	4.04452	3.90049	6.30105	0.000219369181548813	1.97750493435136	up	[O]	Posttranslational modification, protein turnover, chaperones	Molecular Function: protein binding (GO:0005515);;	--	--	[O]	Posttranslational modification, protein turnover, chaperones	Glutathione S-transferase, N-terminal domain;; Glutathione S-transferase, N-terminal domain;; Glutathione S-transferase, C-terminal domain;; Glutathione S-transferase, N-terminal domain	Protein GST-32 {ECO:0000313|EMBL:CAB97240.2} OS=Caenorhabditis elegans PE=3 SV=2	S	Function unknown	Protein GST-32 [Caenorhabditis elegans]
thn-2	gene20130	197	141	299	2244	2826	4271	21.8098511816	14.923452	31.45762	244.8173	293.682	446.2924	6.92880245633049e-09	3.86942456581724	up	--	--	--	--	--	--	--	Thaumatin family	Protein THN-2 {ECO:0000313|EMBL:CAA94600.1} OS=Caenorhabditis elegans PE=4 SV=1	R	General function prediction only	Protein THN-2 [Caenorhabditis elegans]
aco-2	gene11602	17876	16468	17494	36989	35627	38613	376.841	347.703	365.707	782.995	754.768	814.545	4.29418540845771e-07	1.09399600508977	up	[C]	Energy production and conversion	Biological Process: metabolic process (GO:0008152);;	K01681|0|cbr:CBG22943|Cbr-aco-2; C. briggsae CBR-ACO-2 protein; K01681 aconitate hydratase [EC:4.2.1.3] (A)	Citrate cycle (TCA cycle) (ko00020);; Glyoxylate and dicarboxylate metabolism (ko00630);; Carbon metabolism (ko01200);; 2-Oxocarboxylic acid metabolism (ko01210);; Biosynthesis of amino acids (ko01230)	[CE]	Energy production and conversion;; Amino acid transport and metabolism	Aconitase family (aconitate hydratase);; Aconitase C-terminal domain	CBN-ACO-2 protein {ECO:0000313|EMBL:EGT51594.1} OS=Caenorhabditis brenneri (Nematode worm) PE=4 SV=1	R	General function prediction only	Protein ACO-2, isoform a [Caenorhabditis elegans]
C17F4.8	gene5330	20	23	20	61	46	45	0.642784	2.389594	1.556622	2.921304	1.839205	2.80733	0.00674555519897645	1.26204454499405	up	--	--	Molecular Function: protein binding (GO:0005515);; Biological Process: protein homooligomerization (GO:0051260);;	--	--	[P]	Inorganic ion transport and metabolism	BTB/POZ domain;; BTB/POZ domain	Protein C17F4.8 {ECO:0000313|EMBL:CCD64912.1} OS=Caenorhabditis elegans PE=4 SV=2	R	General function prediction only	Protein C17F4.8 [Caenorhabditis elegans]
W03G1.2	gene13329	32	43	41	19	14	14	1.61761	2.14963	2.04533	0.993127	0.73452	0.721861	0.00957751694582355	-1.31162369133534	down	--	--	--	--	--	--	--	Protein of unknown function (DUF851)	Protein W03G1.2 {ECO:0000313|EMBL:CCD69082.1} OS=Caenorhabditis elegans PE=4 SV=1	S	Function unknown	Protein W03G1.2 [Caenorhabditis elegans]
fbxa-79	gene9705	462	562	460	247	212	253	40.9197	49.3076	40.8155	22.49954	18.71417	22.89136	4.46797427574646e-05	-1.06710195976776	down	--	--	Molecular Function: protein binding (GO:0005515);;	--	--	--	--	FTH domain;; F-box domain	Protein FBXA-79 {ECO:0000313|EMBL:CCD73898.1} OS=Caenorhabditis elegans PE=4 SV=3	R	General function prediction only	Protein FBXA-79 [Caenorhabditis elegans]
srd-64	gene9811	822	958	859	420	388	330	38.0650656557	42.1176600000005	34.7811310664621	20.188501	20.203549	18.5471330585	1.13976486844008e-07	-1.22162073732492	down	--	--	--	K08473|0|cel:CELE_Y22D7AR.8|srd-64; Protein SRD-64; K08473 nematode chemoreceptor (A)	--	--	--	Serpentine type 7TM GPCR chemoreceptor Srd	Protein SRD-64 {ECO:0000313|EMBL:CCD73763.1} OS=Caenorhabditis elegans PE=4 SV=1	C	Energy production and conversion	Protein SRD-64 [Caenorhabditis elegans]
Y57E12B.4	gene35131	1279	1273	497	90	214	142	77.506876000002	73.013311	27.3780570665307	4.98284915003381	12.0569021700011	8.0456068822132	0.00113037096053376	-2.78033465896897	down	--	--	--	--	--	--	--	--	Protein Y57E12B.4 {ECO:0000313|EMBL:CCD72908.1} OS=Caenorhabditis elegans PE=4 SV=2	I	Lipid transport and metabolism	Protein Y57E12B.4 [Caenorhabditis elegans]
C45E5.1	gene16145	9	15	11	350	381	261	0.724831	1.20439	0.850275	27.2287	29.008	20.4531	7.55146593261418e-34	4.81709536661496	up	[G]	Carbohydrate transport and metabolism	--	--	--	[P]	Inorganic ion transport and metabolism	Haloacid dehalogenase-like hydrolase;; haloacid dehalogenase-like hydrolase;; HAD-hyrolase-like;; Mitochondrial PGP phosphatase	Protein C45E5.1 {ECO:0000313|EMBL:CCD67369.1} OS=Caenorhabditis elegans PE=4 SV=2	R	General function prediction only	Protein C45E5.1 [Caenorhabditis elegans]
T20D4.12	gene33917	481	434	180	15	14	31	51.86048	44.3074	20.52965	1.3729	1.3170276	3.6907	9.49360668444953e-06	-4.19663116611579	down	--	--	--	--	--	--	--	Domain of unknown function (DUF19)	Protein T20D4.12 {ECO:0000313|EMBL:CCD62941.1} OS=Caenorhabditis elegans PE=4 SV=2	O	Posttranslational modification, protein turnover, chaperones	Protein T20D4.12 [Caenorhabditis elegans]
klo-2	gene9982	143	138	133	65	54	56	5.970378	5.530528	5.516508	2.714347	2.334445	2.603703	0.000352769332113315	-1.25048102068719	down	[G]	Carbohydrate transport and metabolism	Molecular Function: hydrolase activity, hydrolyzing O-glycosyl compounds (GO:0004553);; Biological Process: carbohydrate metabolic process (GO:0005975);;	--	--	[G]	Carbohydrate transport and metabolism	Glycosyl hydrolase family 1	Protein KLO-2 {ECO:0000313|EMBL:CCD68636.1} OS=Caenorhabditis elegans PE=3 SV=1	T	Signal transduction mechanisms	Protein KLO-2 [Caenorhabditis elegans]
bli-6	gene17347	3188	3780	3868	1843	1369	1226	199.469	220.62	229.195	111.725	81.0351	73.0777	2.68599320763735e-11	-1.29642696226979	down	--	--	Molecular Function: structural constituent of cuticle (GO:0042302);;	--	--	[W]	Extracellular structures	Collagen triple helix repeat (20 copies);; Nematode cuticle collagen N-terminal domain	Protein BLI-6 {ECO:0000313|EMBL:CCD74181.1} OS=Caenorhabditis elegans PE=4 SV=1	U	Intracellular trafficking, secretion, and vesicular transport	Protein BLI-6 [Caenorhabditis elegans]
C46H11.2	gene1091	316	372	239	652	606	715	16.48197	18.98375	12.264035	33.62449	31.815312	37.534737	1.09333611333909e-05	1.08203192070629	up	--	--	Molecular Function: N,N-dimethylaniline monooxygenase activity (GO:0004499);; Molecular Function: oxidoreductase activity (GO:0016491);; Molecular Function: flavin adenine dinucleotide binding (GO:0050660);; Molecular Function: NADP binding (GO:0050661);; Biological Process: oxidation-reduction process (GO:0055114);;	--	--	[Q]	Secondary metabolites biosynthesis, transport and catabolism	Flavin-binding monooxygenase-like;; Pyridine nucleotide-disulphide oxidoreductase;; FAD dependent oxidoreductase;; Pyridine nucleotide-disulphide oxidoreductase;; FAD-NAD(P)-binding;; HI0933-like protein;; L-lysine 6-monooxygenase (NADPH-requiring);; FAD binding domain;; Glucose inhibited division protein A;; Pyridine nucleotide-disulphide oxidoreductase;; Thi4 family;; NAD(P)-binding Rossmann-li…	Flavin-containing monooxygenase {ECO:0000256|RuleBase:RU361177} OS=Caenorhabditis elegans PE=3 SV=1	R	General function prediction only	Protein C46H11.2 [Caenorhabditis elegans]
Y54G2A.45	gene13851	2008	2284	1274	671	501	306	164.6750231855	180.7550116092	101.47900904671	56.61600460024	39.6631161683	24.70190955845	5.99475410317692e-05	-1.92345054017033	down	--	--	Biological Process: lipid metabolic process (GO:0006629);;	--	--	[I]	Lipid transport and metabolism	Lipase (class 3)	Protein Y54G2A.45, isoform a {ECO:0000313|EMBL:CCD83539.1} OS=Caenorhabditis elegans PE=4 SV=2	TV	Signal transduction mechanisms;; Defense mechanisms	Protein Y54G2A.45 [Caenorhabditis elegans]
C35A5.3	gene36525	419	398	309	1249	1437	1571	25.217828481	24.422191513	18.661678565	76.98616593	87.960170169	96.813244163	2.32803604466778e-19	1.91135982266396	up	--	--	Cellular Component: integral component of membrane (GO:0016021);; Biological Process: transmembrane transport (GO:0055085);;	--	--	[G]	Carbohydrate transport and metabolism	Major Facilitator Superfamily	Protein C35A5.3 {ECO:0000313|EMBL:CAA94906.3} OS=Caenorhabditis elegans PE=4 SV=3	CG	Energy production and conversion;; Carbohydrate transport and metabolism	Protein C35A5.3 [Caenorhabditis elegans]
NA	Caenorhabditis_elegans_newGene_607	55	61	59	114	155	158	2.86598	3.181	3.01729	5.98741	8.05982	8.29006	0.000225626731449307	1.28059114718733	up	--	--	Molecular Function: sequence-specific DNA binding transcription factor activity (GO:0003700);; Cellular Component: nucleus (GO:0005634);; Biological Process: regulation of transcription, DNA-templated (GO:0006355);; Molecular Function: zinc ion binding (GO:0008270);; Molecular Function: sequence-specific DNA binding (GO:0043565);;	--	--	[T]	Signal transduction mechanisms	Zinc finger, C4 type (two domains);; Ligand-binding domain of nuclear hormone receptor	Protein NHR-271 {ECO:0000313|EMBL:CAB07282.2} OS=Caenorhabditis elegans PE=3 SV=2	O	Posttranslational modification, protein turnover, chaperones	PREDICTED: hormone receptor 4 [Musca domestica]
nhr-271	gene39237	2	0	0	21	21	24	0.11985699698	0	0.06499612829493	1.193161103	1.12316985	1.6954459441413	1.03055412420153e-09	5.03204158686556	up	--	--	Molecular Function: sequence-specific DNA binding transcription factor activity (GO:0003700);; Cellular Component: nucleus (GO:0005634);; Biological Process: regulation of transcription, DNA-templated (GO:0006355);; Molecular Function: zinc ion binding (GO:0008270);; Biological Process: steroid hormone mediated signaling pathway (GO:0043401);; Molecular Function: sequence-specific DNA binding (GO…	--	--	[T]	Signal transduction mechanisms	Ligand-binding domain of nuclear hormone receptor;; Zinc finger, C4 type (two domains)	Protein NHR-271 {ECO:0000313|EMBL:CAB07282.2} OS=Caenorhabditis elegans PE=3 SV=2	O	Posttranslational modification, protein turnover, chaperones	Protein NHR-271 [Caenorhabditis elegans]
ZK1248.5	gene6268	58	92	81	36	29	41	4.2755	6.81704	5.97964	2.69987	2.2044	3.13157	0.00649371352090543	-1.13059857029071	down	--	--	--	--	--	--	--	Protein of unknown function (DUF1248)	Protein ZK1248.5 {ECO:0000313|EMBL:CCD72507.1} OS=Caenorhabditis elegans PE=4 SV=1	S	Function unknown	Protein ZK1248.5 [Caenorhabditis elegans]
best-24	gene11572	231	296	274	728	1031	1474	6.09385623700011	8.04077293	7.41535891812942	19.85820434	28.1461770000809	40.25972419	0.000757113211917777	2.00789063725333	up	--	--	--	--	--	[R]	General function prediction only	Bestrophin, RFP-TM, chloride channel	Putative uncharacterized protein {ECO:0000313|EMBL:EFP04239.1} OS=Caenorhabditis remanei (Caenorhabditis vulgaris) PE=4 SV=1	T	Signal transduction mechanisms	Protein BEST-24 [Caenorhabditis elegans]
dhs-3	gene2064	1218	1150	960	2064	2321	3152	99.3382094160001	94.1318888797	78.719812179	170.178186981	188.026707544	258.646448897	0.00044879122979893	1.17269073284784	up	[IQR]	Lipid transport and metabolism;; Secondary metabolites biosynthesis, transport and catabolism;; General function prediction only	--	K15734|0|cbr:CBG04146|Cbr-dhs-3; C. briggsae CBR-DHS-3 protein; K15734 all-trans-retinol dehydrogenase (NAD+) [EC:1.1.1.105] (A)	Retinol metabolism (ko00830)	[Q]	Secondary metabolites biosynthesis, transport and catabolism	short chain dehydrogenase;; KR domain;; Enoyl-(Acyl carrier protein) reductase	Protein DHS-3, isoform b {ECO:0000313|EMBL:CAN86611.1} OS=Caenorhabditis elegans PE=3 SV=1	T	Signal transduction mechanisms	Protein DHS-3, isoform b [Caenorhabditis elegans]
F13D12.6	gene8450	10424	11784	7933	4033	3123	1828	413.6119	455.7082	309.2382	161.1754	121.0362	70.9017	1.31215945677994e-07	-1.75645445359143	down	--	--	Molecular Function: serine-type carboxypeptidase activity (GO:0004185);; Biological Process: proteolysis (GO:0006508);;	K13289|0|cel:CELE_F13D12.6|F13D12.6; Protein F13D12.6; K13289 cathepsin A (carboxypeptidase C) [EC:3.4.16.5] (A)	Lysosome (ko04142)	[OE]	Posttranslational modification, protein turnover, chaperones;; Amino acid transport and metabolism	Serine carboxypeptidase	Protein CBG03132 {ECO:0000313|EMBL:CAP23514.1} OS=Caenorhabditis briggsae PE=4 SV=1	R	General function prediction only	Protein F13D12.6 [Caenorhabditis elegans]
D2023.1	gene37210	191	188	106	373	382	335	21.14073980805	19.3728401444384	12.1895440037555	33.155339842292	26.37523710498	24.5869113961415	2.98186353641865e-05	1.15962478295671	up	--	--	Biological Process: sensory perception of chemical stimulus (GO:0007606);; Cellular Component: integral component of membrane (GO:0016021);;	--	--	[C]	Energy production and conversion	C. elegans Sre G protein-coupled chemoreceptor;; Serpentine type 7TM GPCR receptor class ab chemoreceptor	Protein D2023.1, isoform f {ECO:0000313|EMBL:CBI63213.1} OS=Caenorhabditis elegans PE=4 SV=1	V	Defense mechanisms	Protein D2023.1, isoform f [Caenorhabditis elegans]
pqn-44	gene1184	8209	7059	8365	3067	2895	5718	247.74706585	203.97806326	256.72046315	85.2426538120079	79.0426455605365	167.31532603	0.000655126257254317	-1.0224527521459	down	--	--	--	--	--	[S]	Function unknown	Domain of unknown function (DUF1693)	Protein PQN-44, isoform a {ECO:0000313|EMBL:CCD65444.1} OS=Caenorhabditis elegans PE=4 SV=1	S	Function unknown	Protein PQN-44, isoform a [Caenorhabditis elegans]
ZC376.2	gene38175	120	146	115	268	310	312	3.66916	4.44353	3.453290276	8.2694546262	9.371087	9.899618	2.7817889212863e-05	1.21698432296352	up	[I]	Lipid transport and metabolism	Biological Process: metabolic process (GO:0008152);; Molecular Function: hydrolase activity (GO:0016787);;	--	--	[R]	General function prediction only	Carboxylesterase family;; alpha/beta hydrolase fold	Protein ZC376.2, isoform b {ECO:0000313|EMBL:CCG28268.1} OS=Caenorhabditis elegans PE=4 SV=1	R	General function prediction only	Protein ZC376.2, isoform b [Caenorhabditis elegans]
gst-38	gene38929	1262	1306	958	105	84	50	166.601	168.948	126.6	14.401	11.0381	6.64294	1.37409846516606e-36	-3.89297041202444	down	--	--	Molecular Function: protein binding (GO:0005515);;	K00799|3.36831e-154|cel:CELE_F35E8.8|gst-38; Protein GST-38; K00799 glutathione S-transferase [EC:2.5.1.18] (A)	Glutathione metabolism (ko00480);; Metabolism of xenobiotics by cytochrome P450 (ko00980);; Drug metabolism - cytochrome P450 (ko00982)	[O]	Posttranslational modification, protein turnover, chaperones	Glutathione S-transferase, N-terminal domain;; Glutathione S-transferase, N-terminal domain	Protein GST-38 {ECO:0000313|EMBL:CAB04293.1} OS=Caenorhabditis elegans PE=4 SV=1	R	General function prediction only	Protein GST-38 [Caenorhabditis elegans]
cng-1	gene38508	864	1073	883	89	132	93	20.445272	24.023679	20.42627981	2.4655890839	3.4648102	2.45706254137	5.61405852500717e-40	-3.1738386892401	down	--	--	--	--	--	[PT]	Inorganic ion transport and metabolism;; Signal transduction mechanisms	Cyclic nucleotide-binding domain;; Ion transport protein	Protein CNG-1, isoform b {ECO:0000313|EMBL:CAP16270.2} OS=Caenorhabditis elegans PE=4 SV=1	S	Function unknown	Protein CNG-1, isoform b [Caenorhabditis elegans]
C10H11.7	gene1004	3232	4324	4309	1425	1209	1009	126.237047716	175.8051238512	169.254836000083	56.824722828752	48.4329441190701	40.8170277152	1.69690764827762e-13	-1.71161336057179	down	--	--	--	--	--	[U]	Intracellular trafficking, secretion, and vesicular transport	MSP (Major sperm protein) domain	Major sperm protein {ECO:0000256|RuleBase:RU003425} OS=Caenorhabditis elegans PE=4 SV=1	U	Intracellular trafficking, secretion, and vesicular transport	Protein C10H11.7 [Caenorhabditis elegans]
got-2.2	gene42813	5861	5254	5475	12537	13258	15780	231.51174	203.3587035	211.55577325177	493.276246	518.3122132	619.71225	2.11724925104508e-11	1.31845400078687	up	[E]	Amino acid transport and metabolism	Biological Process: biosynthetic process (GO:0009058);; Molecular Function: pyridoxal phosphate binding (GO:0030170);;	K14455|0|cbr:CBG05011|Hypothetical protein CBG05011; K14455 aspartate aminotransferase, mitochondrial [EC:2.6.1.1] (A)	Alanine, aspartate and glutamate metabolism (ko00250);; Cysteine and methionine metabolism (ko00270);; Arginine and proline metabolism (ko00330);; Tyrosine metabolism (ko00350);; Phenylalanine metabolism (ko00360);; Phenylalanine, tyrosine and tryptophan biosynthesis (ko00400);; Carbon metabolism (ko01200);; 2-Oxocarboxylic acid metabolism (ko01210);; Biosynthesis of amino acids (ko01230)	[E]	Amino acid transport and metabolism	Aminotransferase class I and II	Aspartate aminotransferase {ECO:0000256|RuleBase:RU000480} OS=Caenorhabditis elegans PE=3 SV=1	R	General function prediction only	Protein GOT-2.2, isoform a [Caenorhabditis elegans]
F14F8.8	gene39288	2	0	3	26	49	38	29.2664	0	57.223	585.384	733.734	734.743	2.38437692764872e-09	4.49311413474211	up	--	--	--	--	--	--	--	--	Protein F14F8.8 {ECO:0000313|EMBL:CAB07183.1} OS=Caenorhabditis elegans PE=4 SV=1	S	Function unknown	Protein F14F8.8 [Caenorhabditis elegans]
ptr-22	gene40119	1702	1976	1496	272	268	420	36.0441296220025	40.7737091343743	30.8283706682932	5.7306560205595	5.5193459539966	8.73529332521922	3.53325476762233e-25	-2.43664034032608	down	--	--	Cellular Component: integral component of membrane (GO:0016021);;	--	--	[R]	General function prediction only	Patched family;; Sterol-sensing domain of SREBP cleavage-activation	Protein PTR-22, isoform a {ECO:0000313|EMBL:CCF23383.1} OS=Caenorhabditis elegans PE=4 SV=1	T	Signal transduction mechanisms	Protein PTR-22, isoform a [Caenorhabditis elegans]
asns-2	gene43802	4792	5294	4504	11373	12842	15643	152.17732803	165.117923669	141.731996112	359.688760144	403.175898786	490.929205439	8.77785546690164e-10	1.44325577331006	up	[E]	Amino acid transport and metabolism	Molecular Function: asparagine synthase (glutamine-hydrolyzing) activity (GO:0004066);; Biological Process: asparagine biosynthetic process (GO:0006529);;	K01953|0|cbr:CBG15441|Hypothetical protein CBG15441; K01953 asparagine synthase (glutamine-hydrolysing) [EC:6.3.5.4] (A)	Alanine, aspartate and glutamate metabolism (ko00250)	[E]	Amino acid transport and metabolism	Asparagine synthase;; Glutamine amidotransferase domain;; Glutamine amidotransferase domain;; Aluminium induced protein;; Glutamine amidotransferases class-II	Asparagine synthetase {ECO:0000256|PIRNR:PIRNR001589} OS=Caenorhabditis elegans PE=4 SV=1	S	Function unknown	Protein ASNS-2, isoform a [Caenorhabditis elegans]
Y105C5A.24	gene28491	255	272	204	430	469	580	8.304479	8.745683	6.512058	13.800201	14.863076731	18.38429	0.000128965162684956	1.00971502918038	up	[RTKL]	General function prediction only;; Signal transduction mechanisms;; Transcription;; Replication, recombination and repair	Molecular Function: protein kinase activity (GO:0004672);; Molecular Function: ATP binding (GO:0005524);; Biological Process: protein phosphorylation (GO:0006468);;	K04427|0|cel:CELE_Y105C5A.24|Y105C5A.24; Protein Y105C5A.24; K04427 mitogen-activated protein kinase kinase kinase 7 [EC:2.7.11.25] (A)	MAPK signaling pathway (ko04010);; Wnt signaling pathway (ko04310)	[T]	Signal transduction mechanisms	Protein kinase domain;; Protein tyrosine kinase	Protein Y105C5A.24 {ECO:0000313|EMBL:CAB55004.2} OS=Caenorhabditis elegans PE=4 SV=2	R	General function prediction only	Protein Y105C5A.24 [Caenorhabditis elegans]
amt-4	gene42164	659	695	582	373	295	117	26.38202	28.00469	23.65317	15.5149	11.9506	4.73326	2.18988778324267e-05	-1.31290092315261	down	[P]	Inorganic ion transport and metabolism	Molecular Function: ammonium transmembrane transporter activity (GO:0008519);; Biological Process: ammonium transport (GO:0015696);; Cellular Component: membrane (GO:0016020);;	--	--	[P]	Inorganic ion transport and metabolism	Ammonium Transporter Family	Protein AMT-4 {ECO:0000313|EMBL:CCD63266.1} OS=Caenorhabditis elegans PE=4 SV=3	S	Function unknown	Protein AMT-4 [Caenorhabditis elegans]
F17E9.2	gene18545	282	221	180	57	103	74	15.1521439865	11.7579627	9.497765	3.48483898	9.215129	4.756998032	3.34708074620561e-05	-1.55253218507846	down	--	--	--	--	--	--	--	--	Protein F17E9.2 {ECO:0000313|EMBL:CCD68526.1} OS=Caenorhabditis elegans PE=4 SV=1	T	Signal transduction mechanisms	Protein F17E9.2 [Caenorhabditis elegans]
dod-17	gene20336	3307	3665	1738	941	589	149	235.697	262.339	123.398	69.0468	42.1651	10.7805	0.000378648698287755	-2.38783768442037	down	--	--	--	--	--	--	--	CUB-like domain	Protein DOD-17 {ECO:0000313|EMBL:CAB03521.2} OS=Caenorhabditis elegans PE=4 SV=2	R	General function prediction only	Protein DOD-17 [Caenorhabditis elegans]
NA	Caenorhabditis_elegans_newGene_579	76	76	104	46	33	32	2.25916	2.29763	3.10175	1.4165	1.01087	0.995749	0.0023992919715327	-1.21385555488165	down	--	--	--	--	--	--	--	--	Protein K12B6.8 {ECO:0000313|EMBL:CCD70374.1} OS=Caenorhabditis elegans PE=4 SV=1	S	Function unknown	--
ttr-12	gene40640	25	44	34	17	2	14	6.30799526477	10.0361141847	8.1656856799	4.40398104128	0.64486614323	3.54390899544	0.00652505886525682	-1.65109353909688	down	--	--	Cellular Component: extracellular space (GO:0005615);;	--	--	--	--	Transthyretin-like family	Protein TTR-12, isoform a {ECO:0000313|EMBL:CAB04401.1} OS=Caenorhabditis elegans PE=4 SV=1	R	General function prediction only	Protein TTR-12, isoform a [Caenorhabditis elegans]
grl-3	gene37002	825	656	357	37	144	29	59.629927	43.854991	24.757482	2.599437174122	8.789443	2.0214450883001	5.11418133455012e-05	-3.13740825502212	down	--	--	--	--	--	--	--	Ground-like domain	Protein GRL-3 {ECO:0000313|EMBL:CAA98506.2} OS=Caenorhabditis elegans PE=4 SV=2	R	General function prediction only	Protein GRL-3 [Caenorhabditis elegans]
C49A9.1	gene17217	11	27	21	53	65	56	0.678372	1.60798	1.26168	3.18385	3.87792	3.39152	0.000420857411746578	1.55402911003657	up	--	--	--	--	--	--	--	Protein of unknown function (DUF272)	Protein C49A9.1 {ECO:0000313|EMBL:CCD67620.1} OS=Caenorhabditis elegans PE=4 SV=1	CG	Energy production and conversion;; Carbohydrate transport and metabolism	Protein C49A9.1 [Caenorhabditis elegans]
clec-125	gene5460	58	69	37	16	11	1	1.41486	1.71048	0.905053	0.395339	0.273802	0.047268	2.38814126594113e-05	-2.56312692537776	down	--	--	--	--	--	[TV]	Signal transduction mechanisms;; Defense mechanisms	Lectin C-type domain	Protein CLEC-125 {ECO:0000313|EMBL:CCD73659.2} OS=Caenorhabditis elegans PE=4 SV=3	T	Signal transduction mechanisms	Protein CLEC-125 [Caenorhabditis elegans]
mltn-7	gene32966	420	313	166	12	60	13	8.891579	6.7023	3.67297	0.2721845	1.2472735637	0.30413	0.000104795631909274	-3.41011579687852	down	--	--	--	--	--	--	--	Moulting cycle	Putative uncharacterized protein {ECO:0000313|EMBL:EFO95132.1} OS=Caenorhabditis remanei (Caenorhabditis vulgaris) PE=4 SV=1	R	General function prediction only	hypothetical protein CRE_09236 [Caenorhabditis remanei]
F14F7.4	gene13025	54	63	70	21	30	24	4.0814044	4.89599	5.51391	1.703825	2.623728	2.008676	0.00225087938155992	-1.32448587464833	down	--	--	--	--	--	--	--	--	Protein F14F7.4 {ECO:0000313|EMBL:CAB04110.2} OS=Caenorhabditis elegans PE=4 SV=2	Q	Secondary metabolites biosynthesis, transport and catabolism	Protein F14F7.4 [Caenorhabditis elegans]
vap-2	gene44454	411	432	493	104	125	223	17.8187268700004	19.0553174670219	21.7972574232	5.69187700000098	5.39652062800065	9.1703021078928	1.78190674881675e-09	-1.56847141140927	down	--	--	--	--	--	[S]	Function unknown	Cysteine-rich secretory protein family	Protein SCL-22 {ECO:0000313|EMBL:CAA92136.2} OS=Caenorhabditis elegans PE=4 SV=2	K	Transcription	Protein SCL-22 [Caenorhabditis elegans]
T12B3.3	gene18166	534	571	509	994	1108	1232	18.87576	22.87643	18.35921	33.1605315	40.704605713	46.4139255899	3.90770336689746e-06	1.03970582819109	up	[C]	Energy production and conversion	Biological Process: lipid metabolic process (GO:0006629);; Molecular Function: phosphoric diester hydrolase activity (GO:0008081);;	--	--	[C]	Energy production and conversion	Glycerophosphoryl diester phosphodiesterase family;; Putative transmembrane protein (PGPGW)	Protein T12B3.3 {ECO:0000313|EMBL:CCD67577.1} OS=Caenorhabditis elegans PE=4 SV=1	C	Energy production and conversion	Protein T12B3.3 [Caenorhabditis elegans]
F56D2.5	gene10847	719	772	610	313	312	260	28.545703	31.919445542	25.50852249	13.11565823	13.00079	10.9747750796246	1.60978668802332e-07	-1.25556833686351	down	--	--	Molecular Function: protein binding (GO:0005515);;	K11971|0|cel:CELE_F56D2.5|F56D2.5; Protein F56D2.5; K11971 E3 ubiquitin-protein ligase RNF14 [EC:6.3.2.19] (A)	--	[O]	Posttranslational modification, protein turnover, chaperones	IBR domain;; RWD domain	Protein F56D2.5 {ECO:0000313|EMBL:CCD63137.1} OS=Caenorhabditis elegans PE=4 SV=2	A	RNA processing and modification	Protein F56D2.5 [Caenorhabditis elegans]
aldo-2	gene10953	11334	10198	11927	21802	21863	25481	621.05286297	540.61543602	644.6049	1199.43466	1183.0069	1378.4088	6.93972666772123e-07	1.04026835473225	up	[G]	Carbohydrate transport and metabolism	Molecular Function: fructose-bisphosphate aldolase activity (GO:0004332);; Biological Process: glycolytic process (GO:0006096);;	K01623|0|cbr:CBG09060|Hypothetical protein CBG09060; K01623 fructose-bisphosphate aldolase, class I [EC:4.1.2.13] (A)	Glycolysis / Gluconeogenesis (ko00010);; Pentose phosphate pathway (ko00030);; Fructose and mannose metabolism (ko00051);; Carbon metabolism (ko01200);; Biosynthesis of amino acids (ko01230)	[G]	Carbohydrate transport and metabolism	Fructose-bisphosphate aldolase class-I	Fructose-bisphosphate aldolase {ECO:0000256|RuleBase:RU003994} OS=Caenorhabditis brenneri (Nematode worm) PE=3 SV=1	E	Amino acid transport and metabolism	Protein ALDO-2, isoform a [Caenorhabditis elegans]
col-44	gene45434	4224	3474	1515	238	546	449	210.3561	157.9063	69.5859	11.37967	24.97525	20.94931	0.00109511159791957	-2.90845374482937	down	--	--	Molecular Function: structural constituent of cuticle (GO:0042302);;	--	--	[W]	Extracellular structures	Collagen triple helix repeat (20 copies);; Nematode cuticle collagen N-terminal domain	Protein COL-44 {ECO:0000313|EMBL:CAA94136.1} OS=Caenorhabditis elegans PE=4 SV=1	R	General function prediction only	Protein COL-44 [Caenorhabditis elegans]
gpdh-1	gene3956	425	282	305	2401	2695	1963	16.54652272271	10.2778660003264	11.4724696076	94.365153	102.0703114764	72.518379	7.0828386805237e-27	2.79374817039021	up	[C]	Energy production and conversion	Molecular Function: glycerol-3-phosphate dehydrogenase [NAD+] activity (GO:0004367);; Biological Process: carbohydrate metabolic process (GO:0005975);; Molecular Function: oxidoreductase activity, acting on the CH-OH group of donors, NAD or NADP as acceptor (GO:0016616);; Biological Process: glycerol-3-phosphate catabolic process (GO:0046168);; Molecular Function: NAD binding (GO:0051287);; Biolo…	K00006|0|cel:CELE_F47G4.3|gpdh-1; Protein GPDH-1; K00006 glycerol-3-phosphate dehydrogenase (NAD+) [EC:1.1.1.8] (A)	Glycerophospholipid metabolism (ko00564)	[C]	Energy production and conversion	NAD-dependent glycerol-3-phosphate dehydrogenase N-terminus;; NAD-dependent glycerol-3-phosphate dehydrogenase C-terminus;; NADP oxidoreductase coenzyme F420-dependent	Glycerol-3-phosphate dehydrogenase [NAD(+)] {ECO:0000256|RuleBase:RU361243} OS=Caenorhabditis elegans PE=3 SV=1	Z	Cytoskeleton	Protein GPDH-1 [Caenorhabditis elegans]
C42D4.13	gene18070	536	461	316	113	158	108	75.2991500000001	58.3668000002898	40.68595	15.811363692	19.031183538	15.014700777	1.27731600287802e-05	-1.80073936578096	down	--	--	--	--	--	--	--	--	Protein C42D4.13, isoform a {ECO:0000313|EMBL:CDK13385.1} OS=Caenorhabditis elegans PE=4 SV=1	R	General function prediction only	C42D4.13, isoform a [Caenorhabditis elegans]
tmem-135	gene42192	244	299	216	690	629	690	14.01589973508	17.0465400761566	12.03553911	35.4066353	30.6965920004931	35.6108711200018	6.31990127507907e-09	1.39654903139417	up	--	--	--	--	--	[S]	Function unknown	--	Protein TMEM-135 {ECO:0000313|EMBL:CCD68559.1} OS=Caenorhabditis elegans PE=4 SV=2	R	General function prediction only	Protein TMEM-135 [Caenorhabditis elegans]
dao-4	gene44216	186	198	181	77	88	46	20.827	21.5285	19.8946	8.78728	9.67773	5.18965	8.17586654280505e-06	-1.42958610545167	down	--	--	--	--	--	--	--	--	Protein DAO-4 {ECO:0000313|EMBL:CAA88978.1} OS=Caenorhabditis elegans PE=4 SV=1	W	Extracellular structures	Protein DAO-4 [Caenorhabditis elegans]
K09E2.1	gene43782	1329	1074	528	30	104	49	21.2639160125007	16.89720324621	8.182417329525	0.47727397348	1.63673986323	0.776502412400006	4.0830366503247e-06	-4.00845030631773	down	--	--	--	--	--	--	--	von Willebrand factor type A domain;; von Willebrand factor type A domain	Protein K09E2.1 {ECO:0000313|EMBL:CCD69321.1} OS=Caenorhabditis elegans PE=4 SV=2	S	Function unknown	Protein K09E2.1 [Caenorhabditis elegans]
ges-1	gene33260	1215	1138	846	2174	2577	3037	40.67055	38.94049	28.67665	75.43336	87.69963	104.268364	5.89923413163476e-07	1.27657359033921	up	[I]	Lipid transport and metabolism	Biological Process: metabolic process (GO:0008152);; Molecular Function: hydrolase activity (GO:0016787);;	K01044|0|cel:CELE_R12A1.4|ges-1; Protein GES-1; K01044 carboxylesterase 1 [EC:3.1.1.1] (A)	Drug metabolism - other enzymes (ko00983)	[R]	General function prediction only	Carboxylesterase family;; alpha/beta hydrolase fold;; Alpha/beta hydrolase family	CRE-GES-1 protein {ECO:0000313|EMBL:EFO87676.1} OS=Caenorhabditis remanei (Caenorhabditis vulgaris) PE=3 SV=1	U	Intracellular trafficking, secretion, and vesicular transport	Protein GES-1 [Caenorhabditis elegans]
C36H8.1	gene20259	189	204	271	109	94	114	7.5026	7.54182	9.99854	4.0074	3.42076	4.20081	0.000654726106775454	-1.07356827255179	down	--	--	--	--	--	--	--	MSP (Major sperm protein) domain	Major sperm protein {ECO:0000256|RuleBase:RU003425} OS=Caenorhabditis elegans PE=4 SV=1	S	Function unknown	Protein C36H8.1 [Caenorhabditis elegans]
clec-10	gene4317	152	210	221	970	881	738	8.295386	10.9459	11.52358	51.34904	45.94905	39.00844	2.05196283332551e-20	2.14313325345001	up	--	--	--	--	--	[TV]	Signal transduction mechanisms;; Defense mechanisms	Lectin C-type domain;; CUB domain	Protein CLEC-10 {ECO:0000313|EMBL:CCD62818.1} OS=Caenorhabditis elegans PE=4 SV=2	JK	Translation, ribosomal structure and biogenesis;; Transcription	Protein CLEC-10 [Caenorhabditis elegans]
ugt-53	gene33700	88	111	79	423	484	624	3.81315484969735	4.524521761	3.24778658551	17.537991688	19.62750825979	25.780541315	8.45072526848974e-13	2.45482850083307	up	[GC]	Carbohydrate transport and metabolism;; Energy production and conversion	Biological Process: metabolic process (GO:0008152);; Molecular Function: transferase activity, transferring hexosyl groups (GO:0016758);;	--	--	[GC]	Carbohydrate transport and metabolism;; Energy production and conversion	UDP-glucoronosyl and UDP-glucosyl transferase;; Glycosyltransferase family 28 C-terminal domain;; Glycosyl transferase family 1	Protein UGT-53 {ECO:0000313|EMBL:CCD71811.1} OS=Caenorhabditis elegans PE=4 SV=1	S	Function unknown	Protein UGT-53 [Caenorhabditis elegans]
cut-6	gene12576	1437	1103	799	286	369	250	46.504984	34.3602472008	25.206792318	9.0096599414284	11.6093600586	7.9636866654	5.74895117553904e-05	-1.89198082542943	down	--	--	--	--	--	--	--	von Willebrand factor type A domain;; Zona pellucida-like domain;; von Willebrand factor type A domain;; von Willebrand factor type A domain	Protein CUT-6 {ECO:0000313|EMBL:CAA97806.2} OS=Caenorhabditis elegans PE=4 SV=2	TU	Signal transduction mechanisms;; Intracellular trafficking, secretion, and vesicular transport	Protein CUT-6 [Caenorhabditis elegans]
R11D1.3	gene37619	145	116	67	6	7	15	15.68451	11.56685	8.35531	0.71594	0.90998	1.527449	1.4594206446531e-06	-3.55624169178053	down	--	--	--	--	--	--	--	--	Protein R11D1.3 {ECO:0000313|EMBL:CAA99900.1} OS=Caenorhabditis elegans PE=4 SV=1	R	General function prediction only	Protein R11D1.3 [Caenorhabditis elegans]
hrg-7	gene37635	428	547	381	2547	2460	1507	22.983050416	29.4654087	20.2884934057	139.2770730071	132.2850294716	80.69920907552	1.46518347990206e-07	2.25520719933665	up	--	--	--	--	--	[O]	Posttranslational modification, protein turnover, chaperones	Eukaryotic aspartyl protease;; Xylanase inhibitor N-terminal	Protein ASP-10, isoform a {ECO:0000313|EMBL:CAA99777.1} OS=Caenorhabditis elegans PE=4 SV=1	K	Transcription	Protein ASP-10, isoform a [Caenorhabditis elegans]
acs-1	gene34964	1683	1376	1543	3638	2969	2859	38.2714665125893	31.5576186839412	35.3207783831677	83.5120295850027	68.5296326294081	65.6459612772072	2.44174396570453e-07	1.03197989790661	up	[IQ]	Lipid transport and metabolism;; Secondary metabolites biosynthesis, transport and catabolism	Molecular Function: catalytic activity (GO:0003824);; Biological Process: metabolic process (GO:0008152);;	--	--	[I]	Lipid transport and metabolism	AMP-binding enzyme;; AMP-binding enzyme C-terminal domain	Protein ACS-1, isoform a {ECO:0000313|EMBL:CCD71310.1} OS=Caenorhabditis elegans PE=4 SV=1	T	Signal transduction mechanisms	Protein ACS-1, isoform a [Caenorhabditis elegans]
C25G4.8	gene20179	22	27	33	12	9	9	1.32355	1.65753	1.98986	0.736193	0.550309	0.576594	0.00969687782355981	-1.45854172476409	down	--	--	--	--	--	--	--	Protein of unknown function (DUF1265)	Protein C25G4.8 {ECO:0000313|EMBL:CAA94574.2} OS=Caenorhabditis elegans PE=4 SV=2	TV	Signal transduction mechanisms;; Defense mechanisms	Protein C25G4.8 [Caenorhabditis elegans]
ZK285.2	gene39000	438	316	162	11	45	19	105.5442	70.0051	37.63636	2.845847	10.43486	4.534097	0.000129754996112679	-3.6173519943497	down	--	--	--	--	--	--	--	--	Protein ZK285.2 {ECO:0000313|EMBL:CAE18058.1} OS=Caenorhabditis elegans PE=4 SV=1	P	Inorganic ion transport and metabolism	Protein ZK285.2 [Caenorhabditis elegans]
R01H2.4	gene11311	48	41	30	8	17	13	2.4217222294	1.9804322755	1.3765443709	0.3725803018103	1.041309246	0.602440639	0.000796995332856578	-1.65346932088969	down	--	--	--	--	--	--	--	--	Protein R01H2.4 {ECO:0000313|EMBL:CCD69285.1} OS=Caenorhabditis elegans PE=4 SV=2	S	Function unknown	Protein R01H2.4 [Caenorhabditis elegans]
NA	Caenorhabditis_elegans_newGene_29	12	37	21	88	89	120	0.584977	1.75352	1.02261	4.25302	4.2377	5.74053	4.27640490777496e-08	2.07911799178145	up	--	--	Molecular Function: protein binding (GO:0005515);;	--	--	--	--	FTH domain;; FTH domain	Protein FBXA-216 {ECO:0000313|EMBL:CAA21741.3} OS=Caenorhabditis elegans PE=4 SV=3	J	Translation, ribosomal structure and biogenesis	--
cyp-14A3	gene45302	53	138	133	6	10	2	2.21522	5.7859	5.45557	0.276404	0.426503	0.12235	1.43475709974872e-05	-4.17731185092507	down	[Q]	Secondary metabolites biosynthesis, transport and catabolism	Molecular Function: iron ion binding (GO:0005506);; Molecular Function: oxidoreductase activity, acting on paired donors, with incorporation or reduction of molecular oxygen (GO:0016705);; Molecular Function: heme binding (GO:0020037);; Biological Process: oxidation-reduction process (GO:0055114);;	--	--	[Q]	Secondary metabolites biosynthesis, transport and catabolism	Cytochrome P450	Protein CYP-14A3 {ECO:0000313|EMBL:CAA90617.1} OS=Caenorhabditis elegans PE=3 SV=1	Q	Secondary metabolites biosynthesis, transport and catabolism	Protein CYP-14A3 [Caenorhabditis elegans]
R09E12.9	gene33122	311	672	420	49	65	14	135.824	260.229	171.898	22.9276	26.2829	6.33915	1.05575523408611e-05	-3.46322240158197	down	--	--	--	--	--	--	--	Domain of unknown function (DUF4440)	Protein R09E12.9 {ECO:0000313|EMBL:CCD63255.1} OS=Caenorhabditis elegans PE=4 SV=1	S	Function unknown	Protein R09E12.9 [Caenorhabditis elegans]
C24B5.4	gene36018	316	271	270	914	937	1036	22.95845	19.21856	19.70517	66.8356	68.1511	75.6035	9.45787405715055e-15	1.74478656863689	up	--	--	Cellular Component: nucleus (GO:0005634);;	--	--	[S]	Function unknown	Domain of Unknown Function (DUF1907)	Protein C24B5.4 {ECO:0000313|EMBL:CCD61431.1} OS=Caenorhabditis elegans PE=4 SV=2	S	Function unknown	Protein C24B5.4 [Caenorhabditis elegans]
H24K24.3	gene33166	2442	2176	2533	4688	4848	5424	193.713924000782	177.359160035156	206.504046484057	403.705859933068	409.95569373	463.9311434315	7.66763983015469e-08	1.05787864448522	up	[C]	Energy production and conversion	Biological Process: oxidation-reduction process (GO:0055114);;	K00121|0|cel:CELE_H24K24.3|H24K24.3; Protein H24K24.3, isoform B; K00121 S-(hydroxymethyl)glutathione dehydrogenase / alcohol dehydrogenase [EC:1.1.1.284 1.1.1.1] (A)	Glycolysis / Gluconeogenesis (ko00010);; Fatty acid degradation (ko00071);; Tyrosine metabolism (ko00350);; Retinol metabolism (ko00830);; Metabolism of xenobiotics by cytochrome P450 (ko00980);; Drug metabolism - cytochrome P450 (ko00982);; Carbon metabolism (ko01200);; Degradation of aromatic compounds (ko01220)	[Q]	Secondary metabolites biosynthesis, transport and catabolism	Alcohol dehydrogenase GroES-like domain;; Zinc-binding dehydrogenase	Protein CBG17892 {ECO:0000313|EMBL:CAP35434.1} OS=Caenorhabditis briggsae PE=4 SV=1	Q	Secondary metabolites biosynthesis, transport and catabolism	Protein H24K24.3, isoform b [Caenorhabditis elegans]
H11E01.2	gene41108	127	128	122	520	649	774	5.241650821	5.250677	4.9072186537	21.4932701297	26.26185454	31.497510082	3.24603323006291e-13	2.35931319182296	up	[GEPR]	Carbohydrate transport and metabolism;; Amino acid transport and metabolism;; Inorganic ion transport and metabolism;; General function prediction only	Cellular Component: integral component of membrane (GO:0016021);; Biological Process: transmembrane transport (GO:0055085);;	--	--	[G]	Carbohydrate transport and metabolism	Major Facilitator Superfamily	Protein H11E01.2 {ECO:0000313|EMBL:CCD61776.1} OS=Caenorhabditis elegans PE=4 SV=2	S	Function unknown	Protein H11E01.2 [Caenorhabditis elegans]
pud-4	gene33542	399	376	613	35	19	60	87.4045810919	76.0703519233	130.01499	7.7458078039	4.323465	13.16106	1.57794652326995e-11	-3.61123797513793	down	--	--	--	--	--	--	--	--	Protein PUD-4, isoform a {ECO:0000313|EMBL:CCU83358.1} OS=Caenorhabditis elegans PE=4 SV=1	T	Signal transduction mechanisms	PUD-4, isoform a [Caenorhabditis elegans]
F49C12.2	gene18867	19	48	17	475	556	444	1.28113	3.17891	1.15947	31.83346	36.5608	29.8098	1.04607705282266e-44	4.12659333830524	up	--	--	--	--	--	--	--	Methyltransferase FkbM domain	Protein F49C12.2 {ECO:0000313|EMBL:CAA92507.1} OS=Caenorhabditis elegans PE=4 SV=1	S	Function unknown	Protein F49C12.2 [Caenorhabditis elegans]
W04C9.9	gene85	14	8	19	51	55	55	0.767838912961422	0.3183927	0.9457545893	2.588604980238	2.7613675	3.2249927387	1.32664755823503e-05	1.96673249716666	up	--	--	--	--	--	[G]	Carbohydrate transport and metabolism	--	Protein W04C9.9 {ECO:0000313|EMBL:CDK13375.1} OS=Caenorhabditis elegans PE=4 SV=1	R	General function prediction only	W04C9.9 [Caenorhabditis elegans]
F49C12.5	gene18870	17	15	11	252	286	219	0.628684	0.536705	0.464289	8.934146	10.579909	8.384443	6.85051131891783e-33	4.12944272294319	up	--	--	--	--	--	[S]	Function unknown	Glycosyltransferase family 92	Protein Y97E10B.1 {ECO:0000313|EMBL:CCD70068.1} OS=Caenorhabditis elegans PE=4 SV=2	S	Function unknown	Protein F49C12.5, isoform a [Caenorhabditis elegans]
pcca-1	gene43377	7143	6660	7104	16023	16131	17928	149.302319658982	140.799535100005	151.0323519	342.909434	342.019616	377.0254349	3.47671525526598e-10	1.253106727402	up	[I]	Lipid transport and metabolism	Molecular Function: ATP binding (GO:0005524);; Molecular Function: D-alanine-D-alanine ligase activity (GO:0008716);;	K01965|0|cel:CELE_F27D9.5|pcca-1; Protein PCCA-1; K01965 propionyl-CoA carboxylase alpha chain [EC:6.4.1.3] (A)	Valine, leucine and isoleucine degradation (ko00280);; Glyoxylate and dicarboxylate metabolism (ko00630);; Propanoate metabolism (ko00640)	[IE]	Lipid transport and metabolism;; Amino acid transport and metabolism	Carbamoyl-phosphate synthase L chain, ATP binding domain;; Carbamoyl-phosphate synthase L chain, N-terminal domain;; Biotin carboxylase C-terminal domain;; Biotin-requiring enzyme;; ATP-grasp domain;; Biotin-lipoyl like;; D-ala D-ala ligase C-terminus;; ATP-grasp domain;; ATP-grasp domain;; RimK-like ATP-grasp domain	CRE-PCCA-1 protein {ECO:0000313|EMBL:EFO82470.1} OS=Caenorhabditis remanei (Caenorhabditis vulgaris) PE=4 SV=1	W	Extracellular structures	Protein PCCA-1 [Caenorhabditis elegans]
pho-13	gene7421	52	80	56	163	136	95	3.40583	5.59717	3.381263	11.03097	8.28047	6.0825	0.00930774085888259	1.05852358417638	up	--	--	Molecular Function: acid phosphatase activity (GO:0003993);;	--	--	[I]	Lipid transport and metabolism	Histidine phosphatase superfamily (branch 2)	Protein PHO-13, isoform a {ECO:0000313|EMBL:CAA92657.2} OS=Caenorhabditis elegans PE=4 SV=2	Z	Cytoskeleton	Protein PHO-13, isoform a [Caenorhabditis elegans]
srr-2	gene40197	22	13	29	37	54	62	1.66005	0.956266	2.09906	2.67861	3.98997	4.51213	0.0072905341918815	1.25203700775764	up	--	--	--	--	--	--	--	Caenorhabditis protein of unknown function, DUF267	Protein SRR-2 {ECO:0000313|EMBL:CAB04849.1} OS=Caenorhabditis elegans PE=4 SV=1	R	General function prediction only	Protein SRR-2 [Caenorhabditis elegans]
F44G3.10	gene39041	105	121	55	230	217	316	31.7096	33.8248	15.8859	72.8757	62.0167	95.4251	0.000144871696922186	1.43357776817605	up	--	--	--	--	--	--	--	Tight junction protein, Claudin-like	Protein F44G3.10 {ECO:0000313|EMBL:CAB05514.1} OS=Caenorhabditis elegans PE=4 SV=1	R	General function prediction only	Protein F44G3.10 [Caenorhabditis elegans]
col-123	gene19081	5783	4776	2432	229	725	227	263.809	209.714	108.491	10.3587	32.2103	10.1502	1.25549640069004e-05	-3.46712916213632	down	--	--	Molecular Function: structural constituent of cuticle (GO:0042302);;	--	--	[W]	Extracellular structures	Collagen triple helix repeat (20 copies);; Nematode cuticle collagen N-terminal domain	Protein COL-123 {ECO:0000313|EMBL:CAA94234.1} OS=Caenorhabditis elegans PE=4 SV=1	S	Function unknown	Protein COL-123 [Caenorhabditis elegans]
C17B7.15	gene33899	54	30	25	0	13	5	5.68865	3.03915	2.56311000026556	0.142026	1.841803	0.791408	0.00516156245228303	-2.60296355250304	down	--	--	--	--	--	--	--	Domain of unknown function (DUF19)	Protein T28A11.2, isoform a {ECO:0000313|EMBL:CCD70561.1} OS=Caenorhabditis elegans PE=4 SV=1	S	Function unknown	Protein T28A11.2, isoform a [Caenorhabditis elegans]
F44E7.2	gene34670	715	748	753	6912	7982	6920	33.4110767	74.1074720055002	34.34767122	306.214037017	374.2894795475	324.241691684	6.52511047624432e-63	3.29195185142652	up	[G]	Carbohydrate transport and metabolism	--	K01101|0|cel:CELE_F44E7.2|F44E7.2; Protein F44E7.2; K01101 4-nitrophenyl phosphatase [EC:3.1.3.41] (A)	--	[P]	Inorganic ion transport and metabolism	Haloacid dehalogenase-like hydrolase;; haloacid dehalogenase-like hydrolase;; HAD-hyrolase-like;; Haloacid dehalogenase-like hydrolase	Protein F44E7.2 {ECO:0000313|EMBL:CCD67858.1} OS=Caenorhabditis elegans PE=4 SV=2	S	Function unknown	Protein F44E7.2 [Caenorhabditis elegans]
pcp-1	gene11526	1162	1185	804	2060	2016	2326	42.6987260891	44.502566821101	29.461792222	78.548391138753	75.93102533164	88.0531537667003	9.33319359661471e-07	1.01495380183242	up	--	--	Biological Process: proteolysis (GO:0006508);; Molecular Function: serine-type peptidase activity (GO:0008236);;	K01285|0|cel:CELE_ZK112.1|pcp-1; Protein PCP-1; K01285 lysosomal Pro-X carboxypeptidase [EC:3.4.16.2] (A)	--	[OR]	Posttranslational modification, protein turnover, chaperones;; General function prediction only	Serine carboxypeptidase S28;; alpha/beta hydrolase fold	CRE-PCP-1 protein {ECO:0000313|EMBL:EFP04208.1} OS=Caenorhabditis remanei (Caenorhabditis vulgaris) PE=4 SV=1	O	Posttranslational modification, protein turnover, chaperones	Protein PCP-1 [Caenorhabditis elegans]
R08F11.4	gene34044	337	378	367	142	157	117	21.2032	23.8386	23.2728	9.26773	9.90965	7.43096	4.39318977905378e-07	-1.38678116580389	down	[QR]	Secondary metabolites biosynthesis, transport and catabolism;; General function prediction only	Biological Process: tRNA modification (GO:0006400);; Biological Process: metabolic process (GO:0008152);; Molecular Function: methyltransferase activity (GO:0008168);; Molecular Function: tRNA (guanine-N7-)-methyltransferase activity (GO:0008176);;	--	--	[IR]	Lipid transport and metabolism;; General function prediction only	Methyltransferase domain;; Methyltransferase domain;; Methyltransferase domain;; Methyltransferase domain;; Methyltransferase domain;; Methyltransferase domain;; ubiE/COQ5 methyltransferase family;; Methyltransferase domain;; Methyltransferase small domain;; Putative methyltransferase;; Protein-L-isoaspartate(D-aspartate) O-methyltransferase (PCMT)	Protein R08F11.4 {ECO:0000313|EMBL:CCD72309.1} OS=Caenorhabditis elegans PE=4 SV=1	G	Carbohydrate transport and metabolism	Protein R08F11.4 [Caenorhabditis elegans]
mpst-4	gene5864	48	78	70	21	22	41	3.49092	5.63856	5.04242	1.60994	1.61671	3.04447	0.00547213535392937	-1.2273549634514	down	[P]	Inorganic ion transport and metabolism	--	--	--	[V]	Defense mechanisms	Rhodanese-like domain	Protein MPST-6 {ECO:0000313|EMBL:CCD74088.1} OS=Caenorhabditis elegans PE=4 SV=1	V	Defense mechanisms	Protein MPST-5 [Caenorhabditis elegans]
col-175	gene43981	1908	2139	2348	1180	820	850	106.7772836	110.229580002962	129.72287	60.439195396	38.5566271361208	39.880751337623	8.54200557647906e-09	-1.17439674438556	down	--	--	Molecular Function: structural constituent of cuticle (GO:0042302);;	--	--	[W]	Extracellular structures	Collagen triple helix repeat (20 copies);; Nematode cuticle collagen N-terminal domain	Protein COL-175 {ECO:0000313|EMBL:CCD66768.1} OS=Caenorhabditis elegans PE=4 SV=1	W	Extracellular structures	COL-175 [Caenorhabditis elegans]
W02H3.1	gene44567	11	20	22	100	84	84	2.681866	5.52922	4.17528	23.01811	20.17506	12.13793	3.44808533273372e-09	2.33111039708708	up	--	--	--	--	--	--	--	--	Protein W02H3.1, isoform a {ECO:0000313|EMBL:CAR97852.1} OS=Caenorhabditis elegans PE=4 SV=1	S	Function unknown	Protein W02H3.1, isoform a [Caenorhabditis elegans]
srd-11	gene37964	31	18	27	67	59	65	0.68947156902	0.42665223213	0.52289768676	3.18388939334	1.13633928661	1.17158289816	0.00221676903393536	1.32151381556933	up	--	--	--	K08473|0|cbr:CBG11522|Cbr-srd-11; C. briggsae CBR-SRD-11 protein; K08473 nematode chemoreceptor (A)	--	--	--	Serpentine type 7TM GPCR chemoreceptor Srd;; Serpentine type 7TM GPCR chemoreceptor Srh;; Serpentine type 7TM GPCR chemoreceptor Srj;; Serpentine type 7TM GPCR chemoreceptor Str	Protein SRD-11, isoform a {ECO:0000313|EMBL:CAB01205.2} OS=Caenorhabditis elegans PE=4 SV=2	S	Function unknown	Protein SRD-11, isoform a [Caenorhabditis elegans]
lipl-2	gene36235	1583	1629	1398	338	496	735	87.0921	90.7658	79.64481	19.22431	26.91912	40.88773	2.83705473638625e-13	-1.56031995406448	down	[R]	General function prediction only	Biological Process: lipid metabolic process (GO:0006629);;	--	--	[I]	Lipid transport and metabolism	Partial alpha/beta-hydrolase lipase region;; alpha/beta hydrolase fold;; Alpha/beta hydrolase family	Lipase {ECO:0000256|PIRNR:PIRNR000862} OS=Caenorhabditis elegans PE=3 SV=1	K	Transcription	Protein LIPL-2 [Caenorhabditis elegans]
col-102	gene13353	29416	21694	10149	1031	3309	2126	841.513	611.469	292.179	30.0613	93.0851	59.6306	0.000738539469834853	-3.25077981504029	down	--	--	Molecular Function: structural constituent of cuticle (GO:0042302);;	--	--	[W]	Extracellular structures	Collagen triple helix repeat (20 copies);; Nematode cuticle collagen N-terminal domain	Protein COL-102 {ECO:0000313|EMBL:CCD63291.1} OS=Caenorhabditis elegans PE=4 SV=1	S	Function unknown	Protein COL-102 [Caenorhabditis elegans]
gipc-1	gene10639	495	573	657	297	271	290	30.9377	35.9382	41.3955	19.1233	17.1675	18.3176	6.67123452143551e-05	-1.01470788134927	down	--	--	--	--	--	[TU]	Signal transduction mechanisms;; Intracellular trafficking, secretion, and vesicular transport	--	Protein GIPC-1 {ECO:0000313|EMBL:CCD66775.1} OS=Caenorhabditis elegans PE=4 SV=1	S	Function unknown	Protein GIPC-1 [Caenorhabditis elegans]
Y54G2A.49	gene13869	62	113	98	34	18	29	16.26950267847	26.74125219	24.1875285053	9.188649936	4.527020421471	7.54919267067	0.00025522028136869	-1.7607372536599	down	--	--	--	--	--	--	--	--	Protein Y54G2A.49, isoform b {ECO:0000313|EMBL:CDH92959.1} OS=Caenorhabditis elegans PE=4 SV=1	TV	Signal transduction mechanisms;; Defense mechanisms	Y54G2A.49, isoform b [Caenorhabditis elegans]
far-4	gene37756	10	8	2	49	67	103	1.30272	1.01665	0.345883	6.22983	8.16268	12.9671	1.32664755823503e-05	3.4455147972718	up	--	--	Molecular Function: lipid binding (GO:0008289);;	--	--	--	--	Nematode fatty acid retinoid binding protein (Gp-FAR-1)	Protein FAR-4 {ECO:0000313|EMBL:CAB01421.1} OS=Caenorhabditis elegans PE=4 SV=1	TZ	Signal transduction mechanisms;; Cytoskeleton	Protein FAR-4 [Caenorhabditis elegans]
grd-7	gene43196	1810	1470	589	110	217	179	30.38337	23.13719	9.057688	1.690931	3.422134	2.726230314	0.00250638114671778	-2.94219956523482	down	--	--	--	--	--	--	--	Nucleotide-diphospho-sugar transferase;; Ground-like domain	Protein GRD-7 {ECO:0000313|EMBL:CCD71363.1} OS=Caenorhabditis elegans PE=1 SV=2	C	Energy production and conversion	Protein GRD-7 [Caenorhabditis elegans]
clec-67	gene14160	7436	8105	5612	2041	1568	1588	306.3514	319.5725	219.9806	81.75589	61.457303517	63.167162736	8.64649223633303e-13	-2.03398882085083	down	--	--	--	--	--	[TV]	Signal transduction mechanisms;; Defense mechanisms	Lectin C-type domain	Protein CLEC-67 {ECO:0000313|EMBL:CCD70720.1} OS=Caenorhabditis elegans PE=4 SV=1	TV	Signal transduction mechanisms;; Defense mechanisms	Protein CLEC-67 [Caenorhabditis elegans]
ZK1193.2	gene40825	727	647	634	1316	1301	1436	9.8230811829	8.0927779648	8.2603223973	17.2090225005	15.4721531967328	14.88394076442	4.61127987195828e-06	1.00571965250471	up	--	--	--	--	--	--	--	von Willebrand factor type A domain;; Lectin C-type domain;; von Willebrand factor type A domain;; Human growth factor-like EGF	Protein ZK1193.2 {ECO:0000313|EMBL:CCD71634.1} OS=Caenorhabditis elegans PE=4 SV=1	R	General function prediction only	Protein ZK1193.2 [Caenorhabditis elegans]
rol-1	gene8576	3038	3374	3644	1699	1155	1117	91.8957	95.0219	102.1901	48.2738	32.7755	31.77233	4.63452455699016e-12	-1.34921658618557	down	--	--	Molecular Function: structural constituent of cuticle (GO:0042302);;	--	--	[W]	Extracellular structures	Collagen triple helix repeat (20 copies);; Nematode cuticle collagen N-terminal domain	Protein ROL-1 {ECO:0000313|EMBL:CAB55014.1} OS=Caenorhabditis elegans PE=4 SV=1	S	Function unknown	Protein ROL-1 [Caenorhabditis elegans]
pals-30	gene23652	30	29	21	12	5	8	1.3328	1.3335	0.953421	0.555451	0.248349	0.394541	0.00277873123940818	-1.68818632973481	down	--	--	--	--	--	--	--	--	Protein Y57G11B.1 {ECO:0000313|EMBL:CAB16502.1} OS=Caenorhabditis elegans PE=4 SV=1	S	Function unknown	Protein Y57G11B.1 [Caenorhabditis elegans]
spe-11	gene1163	300	376	395	170	167	191	14.6721551965	17.437927009	333.465053164	10.02942644375	121.6268938816	9.05741201738	0.000275162313392332	-1.02708113304243	down	--	--	--	--	--	--	--	--	CRE-SPE-11 protein {ECO:0000313|EMBL:EFP12555.1} OS=Caenorhabditis remanei (Caenorhabditis vulgaris) PE=4 SV=1	G	Carbohydrate transport and metabolism	Protein SPE-11 [Caenorhabditis elegans]
clec-265	gene41584	5591	8115	4960	1183	847	462	376.976	527.072	318.769	77.6083	54.9511	30.4489	1.30904155376645e-09	-2.91537626062013	down	--	--	--	--	--	[TV]	Signal transduction mechanisms;; Defense mechanisms	Lectin C-type domain;; UL45 protein	Protein CLEC-265 {ECO:0000313|EMBL:CCD66488.1} OS=Caenorhabditis elegans PE=4 SV=1	TV	Signal transduction mechanisms;; Defense mechanisms	Protein CLEC-265 [Caenorhabditis elegans]
F23D12.11	gene45704	41	26	34	79	101	71	101.09	57.8966	82.9143	247.933	235.635	199.919	0.00108075450252344	1.30544173194401	up	--	--	--	--	--	--	--	--	Protein F23D12.11 {ECO:0000313|EMBL:CAZ65487.1} OS=Caenorhabditis elegans PE=4 SV=1	S	Function unknown	Protein F23D12.11 [Caenorhabditis elegans]
ZK596.1	gene19521	481	529	327	1077	1206	1119	56.8210876903	57.830993	36.3122145693	127.9727061991	135.428921427	129.4681	1.09782162459524e-09	1.33950751836227	up	--	--	--	--	--	--	--	Domain of unknown function DUF148	Protein ZK596.1 {ECO:0000313|EMBL:CAA93430.1} OS=Caenorhabditis elegans PE=4 SV=1	R	General function prediction only	Protein ZK596.1 [Caenorhabditis elegans]
cpr-4	gene35001	6640	5799	6139	19619	21324	24096	393.197	330.858	353.019	1152.263	1224.871	1369.876	8.71310792045875e-20	1.80069185846298	up	--	--	Biological Process: proteolysis (GO:0006508);; Molecular Function: cysteine-type peptidase activity (GO:0008234);;	K01363|0|cel:CELE_F44C4.3|cpr-4; Protein CPR-4; K01363 cathepsin B [EC:3.4.22.1] (A)	Lysosome (ko04142)	[O]	Posttranslational modification, protein turnover, chaperones	Papain family cysteine protease	CBN-CPR-4 protein {ECO:0000313|EMBL:EGT47019.1} OS=Caenorhabditis brenneri (Nematode worm) PE=3 SV=1	K	Transcription	Protein CPR-4 [Caenorhabditis elegans]
nhr-155	gene33030	86	112	119	22	21	10	5.633254828	7.2566394014	7.552063774	1.484849174	1.3727783541	0.69064366	1.23662346546632e-11	-2.58924470263364	down	--	--	Molecular Function: sequence-specific DNA binding transcription factor activity (GO:0003700);; Cellular Component: nucleus (GO:0005634);; Biological Process: regulation of transcription, DNA-templated (GO:0006355);; Molecular Function: zinc ion binding (GO:0008270);; Molecular Function: sequence-specific DNA binding (GO:0043565);;	--	--	[T]	Signal transduction mechanisms	Ligand-binding domain of nuclear hormone receptor;; Zinc finger, C4 type (two domains)	Protein NHR-155 {ECO:0000313|EMBL:CCD64461.1} OS=Caenorhabditis elegans PE=3 SV=1	K	Transcription	Protein NHR-155 [Caenorhabditis elegans]
C33D3.3	gene44357	54	60	70	144	102	136	2.7499025733	2.876576466	3.343870071	7.239886112	5.122493768	7.190356852	0.00417308089210633	1.04635046062635	up	--	--	--	--	--	--	--	--	Protein C33D3.3 {ECO:0000313|EMBL:CAA90027.2} OS=Caenorhabditis elegans PE=4 SV=2	K	Transcription	Protein C33D3.3 [Caenorhabditis elegans]
col-172	gene42961	1091	953	480	190	286	243	43.1074	37.2943000000002	18.94188	7.65629	11.67677	9.65544	0.00531067125139227	-1.81943131505598	down	--	--	Molecular Function: structural constituent of cuticle (GO:0042302);;	--	--	[W]	Extracellular structures	Collagen triple helix repeat (20 copies);; Nematode cuticle collagen N-terminal domain	Protein COL-172, isoform a {ECO:0000313|EMBL:CCD68212.1} OS=Caenorhabditis elegans PE=4 SV=1	R	General function prediction only	Protein COL-172, isoform a [Caenorhabditis elegans]
C33H5.1	gene18344	7	12	5	143	197	150	0.543828	0.905462	0.417431	10.8813	14.6682	11.3236	4.68604891446933e-28	4.34419733905104	up	--	--	--	--	--	--	--	Methyltransferase FkbM domain	Protein C33H5.1 {ECO:0000313|EMBL:CCD66585.1} OS=Caenorhabditis elegans PE=4 SV=3	I	Lipid transport and metabolism	Protein C33H5.1 [Caenorhabditis elegans]
W02G9.4	gene33642	1024	1014	584	280	346	328	87.77008025	81.4885736273	47.3502977024	23.5347255696	28.1555556337	27.3220116263	0.000925102199227086	-1.46636660884781	down	--	--	--	--	--	--	--	CUB domain	Protein W02G9.4 {ECO:0000313|EMBL:CCD74272.1} OS=Caenorhabditis elegans PE=4 SV=1	R	General function prediction only	Protein W02G9.4 [Caenorhabditis elegans]
K09F6.5	gene4972	16	10	13	46	41	75	0.907833	0.552985	0.702818	2.57915	2.26194	4.14964	0.000761847411938343	2.04788953370607	up	--	--	--	--	--	--	--	--	Protein K09F6.5 {ECO:0000313|EMBL:CCD61652.1} OS=Caenorhabditis elegans PE=4 SV=1	S	Function unknown	Protein K09F6.5 [Caenorhabditis elegans]
dod-21	gene20318	6329	8090	6186	373	290	223	438.278	559.729	421.23	25.8876	20.1687	15.6104	1.98648863412992e-52	-4.54867772044019	down	--	--	--	--	--	--	--	CUB-like domain	Protein C32H11.9 {ECO:0000313|EMBL:CAB05135.1} OS=Caenorhabditis elegans PE=4 SV=1	S	Function unknown	Protein C32H11.9 [Caenorhabditis elegans]
K11H12.3	gene13373	42	52	43	9	3	0	2.486511	3.66975	2.300008	0.40717	0.2040503	0	3.05523074030155e-11	-3.52791121352134	down	--	--	--	--	--	--	--	Transmembrane glycoprotein	Protein K11H12.3 {ECO:0000313|EMBL:CCD70972.1} OS=Caenorhabditis elegans PE=4 SV=2	T	Signal transduction mechanisms	Protein K11H12.3 [Caenorhabditis elegans]
his-70	gene10348	28	37	48	13	16	10	10.7131	12.4937	17.1227	5.42509	5.84053	4.03619	0.00215873513398801	-1.54177225933123	down	[B]	Chromatin structure and dynamics	Molecular Function: DNA binding (GO:0003677);;	--	--	[B]	Chromatin structure and dynamics	Core histone H2A/H2B/H3/H4	Histone H3 {ECO:0000256|RuleBase:RU004471} OS=Caenorhabditis remanei (Caenorhabditis vulgaris) PE=3 SV=1	L	Replication, recombination and repair	Protein HIS-70 [Caenorhabditis elegans]
ilys-3	gene13759	59	51	49	134	191	266	16.46526	14.37653	10.09607	31.9222	48.709	64.4684	0.000891434479164964	1.88835897328424	up	--	--	Molecular Function: lysozyme activity (GO:0003796);;	--	--	--	--	Destabilase	Protein ILYS-3 {ECO:0000313|EMBL:CCD65531.1} OS=Caenorhabditis elegans PE=4 SV=1	S	Function unknown	Protein ILYS-3 [Caenorhabditis elegans]
R02E4.3	gene41975	58	49	53	15	31	24	165.653	130.42	153.432	58.0457	87.3657	80.6267	0.0092556940152107	-1.19866039191492	down	--	--	--	--	--	--	--	--	Protein R02E4.3 {ECO:0000313|EMBL:CCD69113.1} OS=Caenorhabditis elegans PE=4 SV=2	S	Function unknown	Protein R02E4.3 [Caenorhabditis elegans]
col-49	gene616	1643	1835	1952	921	638	585	105.636	110.837	123.115	58.4244	39.7064	36.7771	5.7628533797614e-11	-1.34946643404005	down	--	--	Molecular Function: structural constituent of cuticle (GO:0042302);;	--	--	[W]	Extracellular structures	Collagen triple helix repeat (20 copies);; Nematode cuticle collagen N-terminal domain	Protein COL-49 {ECO:0000313|EMBL:CCD67358.1} OS=Caenorhabditis elegans PE=4 SV=1	J	Translation, ribosomal structure and biogenesis	Protein COL-49 [Caenorhabditis elegans]
rhr-1	gene34544	5254	6354	5743	2211	1911	1597	230.5014	273.9213	244.05127	97.2965768	83.33262	68.44449	2.88110557013662e-17	-1.609533194114	down	[P]	Inorganic ion transport and metabolism	Molecular Function: ammonium transmembrane transporter activity (GO:0008519);; Biological Process: ammonium transport (GO:0015696);; Cellular Component: membrane (GO:0016020);;	K06580|0|cel:CELE_F08F3.3|rhr-1; Protein RHR-1; K06580 ammonium transporter Rh (A)	--	[UR]	Intracellular trafficking, secretion, and vesicular transport;; General function prediction only	Ammonium Transporter Family	Protein RHR-1 {ECO:0000313|EMBL:CCD65593.1} OS=Caenorhabditis elegans PE=4 SV=1	Q	Secondary metabolites biosynthesis, transport and catabolism	Protein RHR-1 [Caenorhabditis elegans]
H23L24.4	gene18651	945	1456	1667	135	163	120	37.8213200466012	57.1484600000003	64.7169500000003	4.4379458918	7.054933	4.15329239	2.23448624286668e-11	-3.28942854809979	down	--	--	Molecular Function: G-protein coupled receptor activity (GO:0004930);; Biological Process: G-protein coupled receptor signaling pathway (GO:0007186);; Molecular Function: G-protein coupled peptide receptor activity (GO:0008528);; Cellular Component: integral component of membrane (GO:0016021);;	--	--	[R]	General function prediction only	7 transmembrane receptor (rhodopsin family);; Serpentine type 7TM GPCR chemoreceptor Srw	Protein H23L24.4 {ECO:0000313|EMBL:CCD68983.1} OS=Caenorhabditis elegans PE=4 SV=2	I	Lipid transport and metabolism	Protein H23L24.4 [Caenorhabditis elegans]
F59B1.8	gene34009	387	470	431	222	244	94	19.98191	24.11964	22.13378	11.89207	12.59938	4.91506	2.64471307677467e-05	-1.21067798855833	down	--	--	--	--	--	--	--	Protein of unknown function (DUF1679);; Ecdysteroid kinase;; Phosphotransferase enzyme family	Protein F59B1.8 {ECO:0000313|EMBL:CCD72122.1} OS=Caenorhabditis elegans PE=4 SV=2	T	Signal transduction mechanisms	protein F59B1.8 [imported] - Caenorhabditis elegans
F11C7.7	gene46658	69	120	50	197	253	298	47.08758	80.3046	36.27922	159.5435	176.142	233.915	2.14523067380532e-05	1.63944287427787	up	--	--	--	--	--	--	--	Thrombospondin type 1 domain	Protein F11C7.7 {ECO:0000313|EMBL:CCD66917.1} OS=Caenorhabditis elegans PE=4 SV=1	W	Extracellular structures	Protein F11C7.7 [Caenorhabditis elegans]
K02E11.6	gene38197	120	156	103	69	50	65	51.745921248	63.028169	44.367546	31.5129007	18.170812	30.70371	0.00403569206063938	-1.05065777711691	down	--	--	--	--	--	--	--	--	Protein K02E11.6 {ECO:0000313|EMBL:CAB01221.2} OS=Caenorhabditis elegans PE=4 SV=2	G	Carbohydrate transport and metabolism	Protein K02E11.6 [Caenorhabditis elegans]
aagr-1	gene18552	1993	2059	1692	6084	7062	9710	40.76815	42.4636319	34.75968	125.39853	145.3277	198.4189	5.17226105002511e-07	1.98607148455697	up	[G]	Carbohydrate transport and metabolism	Molecular Function: hydrolase activity, hydrolyzing O-glycosyl compounds (GO:0004553);; Biological Process: carbohydrate metabolic process (GO:0005975);;	K01187|0|cel:CELE_D2096.3|aagr-1; Protein AAGR-1; K01187 alpha-glucosidase [EC:3.2.1.20] (A)	Galactose metabolism (ko00052);; Starch and sucrose metabolism (ko00500)	[G]	Carbohydrate transport and metabolism	Glycosyl hydrolases family 31;; Trefoil (P-type) domain;; Galactose mutarotase-like	Protein AAGR-1 {ECO:0000313|EMBL:CCD68508.1} OS=Caenorhabditis elegans PE=3 SV=2	S	Function unknown	Protein AAGR-1 [Caenorhabditis elegans]
F48D6.4	gene42030	1638	1603	1601	3704	4030	4603	570.36416151	541.53303464	543.234901413	1298.049426737	1372.6464	1709.244	3.77764388585987e-12	1.34243533204546	up	--	--	--	--	--	--	--	--	Protein F48D6.4, isoform a {ECO:0000313|EMBL:CCD67848.1} OS=Caenorhabditis elegans PE=4 SV=2	K	Transcription	Protein F48D6.4, isoform a [Caenorhabditis elegans]
his-60	gene18221	36	35	45	14	13	12	38.404	34.0905	48.7316	18.578	13.3513	14.3788	0.00152159282481401	-1.58016434223682	down	[B]	Chromatin structure and dynamics	Biological Process: DNA-templated transcription, initiation (GO:0006352);;	K11254|1.53329e-51|spu:752187|histone H4-like; K11254 histone H4 (A)	--	[B]	Chromatin structure and dynamics	Core histone H2A/H2B/H3/H4;; Histone-like transcription factor (CBF/NF-Y) and archaeal histone;; TATA box binding protein associated factor (TAF)	Histone H4 {ECO:0000256|RuleBase:RU000528} OS=Caenorhabditis remanei (Caenorhabditis vulgaris) PE=3 SV=1	B	Chromatin structure and dynamics	hypothetical protein CRE_08190 [Caenorhabditis remanei]
E02C12.6	gene36076	17	40	23	57	85	57	0.942781	2.16404	1.25591	3.16814	4.64339	3.1503	0.00529277476944503	1.3080026694482	up	--	--	--	--	--	--	--	Protein of unknown function (DUF1679);; Ecdysteroid kinase;; Phosphotransferase enzyme family;; Fructosamine kinase	Protein E02C12.6 {ECO:0000313|EMBL:CCD68591.1} OS=Caenorhabditis elegans PE=4 SV=2	R	General function prediction only	Protein E02C12.6 [Caenorhabditis elegans]
ugt-20	gene16963	490	732	683	168	148	104	20.3067	31.0918	28.3477	7.07423	6.27326	4.44647	1.01133415866436e-11	-2.18964641986317	down	[GC]	Carbohydrate transport and metabolism;; Energy production and conversion	Biological Process: metabolic process (GO:0008152);; Molecular Function: transferase activity, transferring hexosyl groups (GO:0016758);;	--	--	[GC]	Carbohydrate transport and metabolism;; Energy production and conversion	UDP-glucoronosyl and UDP-glucosyl transferase;; Glycosyltransferase family 28 C-terminal domain;; Glycosyl transferase family 1	Protein UGT-20 {ECO:0000313|EMBL:CCD72379.1} OS=Caenorhabditis elegans PE=4 SV=1	R	General function prediction only	Protein UGT-20 [Caenorhabditis elegans]
F35F10.5	gene33875	372	334	149	13	3	21	65.5319	54.0616	24.43394	2.15616	0.469354	4.036526	6.06821492381239e-07	-4.53815243772589	down	--	--	--	--	--	--	--	--	Protein F35F10.5 {ECO:0000313|EMBL:CCD64818.1} OS=Caenorhabditis elegans PE=4 SV=1	R	General function prediction only	Protein F35F10.5 [Caenorhabditis elegans]
scl-1	gene20356	321	309	124	14	40	29	42.9756	38.6298	15.8686	1.91913	5.12178	3.79625	0.000291667333292875	-3.18991256452281	down	[S]	Function unknown	--	--	--	[S]	Function unknown	Cysteine-rich secretory protein family	Protein SCL-1 {ECO:0000313|EMBL:CAA94348.1} OS=Caenorhabditis elegans PE=4 SV=1	T	Signal transduction mechanisms	Protein SCL-1 [Caenorhabditis elegans]
Y105C5B.14	gene28918	28	25	31	4	5	1	4.01934	3.38838	4.37008	0.674541	0.759722	0.269446	2.71651677058768e-07	-3.07984985362839	down	--	--	--	--	--	--	--	--	Protein Y105C5B.14 {ECO:0000313|EMBL:CAB60318.1} OS=Caenorhabditis elegans PE=4 SV=1	R	General function prediction only	hypothetical protein Y105C5B.k - Caenorhabditis elegans
lipl-8	gene38414	119	132	55	3	24	12	7.92944	8.89231	3.67366	0.259582	1.62087	0.853918	0.000271613576846051	-2.97723469876614	down	[R]	General function prediction only	Biological Process: lipid metabolic process (GO:0006629);;	--	--	[I]	Lipid transport and metabolism	Partial alpha/beta-hydrolase lipase region;; Alpha/beta hydrolase family;; alpha/beta hydrolase fold	Lipase {ECO:0000256|PIRNR:PIRNR000862} OS=Caenorhabditis elegans PE=3 SV=1	I	Lipid transport and metabolism	hypothetical protein Y50E8A.g - Caenorhabditis elegans
swt-7	gene34421	2315	2618	2334	1370	1125	995	352.031	378.6236	338.9205	206.6405	163.5382	146.8152	1.584772171747e-07	-1.06666394772884	down	--	--	Cellular Component: integral component of membrane (GO:0016021);;	--	--	[R]	General function prediction only	Sugar efflux transporter for intercellular exchange	Sugar transporter SWEET {ECO:0000256|RuleBase:RU910715} OS=Caenorhabditis elegans PE=3 SV=1	S	Function unknown	Protein SWT-7 [Caenorhabditis elegans]
daao-1	gene13795	86	93	79	174	185	185	3.705345	3.490765	3.261709	8.03009	8.05539	7.1929	0.00128476422009797	1.06882096064057	up	[E]	Amino acid transport and metabolism	Molecular Function: oxidoreductase activity (GO:0016491);; Biological Process: oxidation-reduction process (GO:0055114);;	K00273|0|cel:CELE_Y69A2AR.5|daao-1; Protein DAAO-1; K00273 D-amino-acid oxidase [EC:1.4.3.3] (A)	Glycine, serine and threonine metabolism (ko00260);; Arginine and proline metabolism (ko00330);; D-Arginine and D-ornithine metabolism (ko00472);; Peroxisome (ko04146)	[E]	Amino acid transport and metabolism	FAD dependent oxidoreductase	Putative uncharacterized protein {ECO:0000313|EMBL:EGT48636.1} OS=Caenorhabditis brenneri (Nematode worm) PE=4 SV=1	R	General function prediction only	Protein DAAO-1 [Caenorhabditis elegans]
F32G8.2	gene36547	352	273	167	11	59	22	11.6670487	9.62105	5.85796	0.3796855461	2.09137	0.7562489441	7.85879293360039e-06	-3.11212462413193	down	--	--	--	--	--	--	--	--	Protein F32G8.2 {ECO:0000313|EMBL:CAA96646.3} OS=Caenorhabditis elegans PE=4 SV=3	S	Function unknown	Protein F32G8.2 [Caenorhabditis elegans]
C31H1.5	gene16261	50	80	94	30	32	32	4.44837	7.02528	8.17803	2.67356	2.83947	2.92343	0.00541257854416165	-1.25901701909846	down	--	--	--	--	--	--	--	--	Protein C31H1.5 {ECO:0000313|EMBL:CCD64150.1} OS=Caenorhabditis elegans PE=4 SV=2	S	Function unknown	Protein C31H1.5 [Caenorhabditis elegans]
asp-14	gene42880	43236	50182	28739	5866	4956	4003	2113.462321886	2349.899239478	1300.241663	196.09820734	162.79274982	117.10805225	1.95621920632673e-10	-3.05190027895981	down	--	--	--	--	--	[O]	Posttranslational modification, protein turnover, chaperones	Eukaryotic aspartyl protease	Protein ASP-14 {ECO:0000313|EMBL:CCD72625.1} OS=Caenorhabditis elegans PE=4 SV=1	S	Function unknown	Protein ASP-14 [Caenorhabditis elegans]
T25B2.2	gene42767	271	347	388	140	149	200	11.894355	14.644597651779	15.1491065024699	5.88260687717003	4.619279655	6.55343790543193	0.000250089844002256	-1.04658492958139	down	--	--	--	--	--	--	--	--	Protein T25B2.2, isoform a {ECO:0000313|EMBL:CCD66693.1} OS=Caenorhabditis elegans PE=4 SV=1	R	General function prediction only	Protein T25B2.2, isoform a [Caenorhabditis elegans]
nstp-7	gene33044	25	22	27	5	1	0	1.90494	1.64926	2.02004	0.436494	0.137996	0.0726308	4.41368600615715e-08	-3.64037472717865	down	[GER]	Carbohydrate transport and metabolism;; Amino acid transport and metabolism;; General function prediction only	Cellular Component: Golgi membrane (GO:0000139);; Molecular Function: sugar:proton symporter activity (GO:0005351);; Biological Process: carbohydrate transport (GO:0008643);; Cellular Component: membrane (GO:0016020);; Cellular Component: integral component of membrane (GO:0016021);;	--	--	[G]	Carbohydrate transport and metabolism	Nucleotide-sugar transporter;; Multidrug resistance efflux transporter;; EamA-like transporter family;; Triose-phosphate Transporter family	Protein NSTP-7 {ECO:0000313|EMBL:CCD64474.2} OS=Caenorhabditis elegans PE=4 SV=2	MW	Cell wall/membrane/envelope biogenesis;; Extracellular structures	Protein NSTP-7 [Caenorhabditis elegans]
col-138	gene32562	1317	1293	1575	748	508	493	88.5687	83.9342	102.692	51.7521	33.0897	32.2451	3.12158914358537e-09	-1.26742476647476	down	--	--	Molecular Function: structural constituent of cuticle (GO:0042302);;	--	--	[W]	Extracellular structures	Collagen triple helix repeat (20 copies);; Nematode cuticle collagen N-terminal domain	Protein COL-138 {ECO:0000313|EMBL:CAM36330.1} OS=Caenorhabditis elegans PE=4 SV=1	R	General function prediction only	Protein COL-138 [Caenorhabditis elegans]
tag-38	gene35999	229	281	239	67	65	55	9.36355	11.6964	9.86286	2.844581	2.710668	2.301829	1.92298506371827e-11	-2.00989125522749	down	[E]	Amino acid transport and metabolism	Molecular Function: carboxy-lyase activity (GO:0016831);; Biological Process: carboxylic acid metabolic process (GO:0019752);; Molecular Function: pyridoxal phosphate binding (GO:0030170);;	--	--	[E]	Amino acid transport and metabolism	Pyridoxal-dependent decarboxylase conserved domain;; Aminotransferase class-V;; DegT/DnrJ/EryC1/StrS aminotransferase family	Protein TAG-38 {ECO:0000313|EMBL:CCD61417.1} OS=Caenorhabditis elegans PE=3 SV=1	R	General function prediction only	Protein TAG-38 [Caenorhabditis elegans]
C50F7.5	gene18305	1226	1189	988	2992	3351	3662	81.4288	69.7419	59.7792	188.032	206.422	228.079	1.42563483686071e-15	1.54862185734798	up	--	--	--	--	--	--	--	--	Protein C50F7.5 {ECO:0000313|EMBL:CCD67453.2} OS=Caenorhabditis elegans PE=4 SV=2	S	Function unknown	hypothetical protein C50F7.7 - Caenorhabditis elegans
NA	Caenorhabditis_elegans_newGene_541	54	37	66	6	3	4	0.961151	0.65565	1.14005	0.115964	0.064977	0.0853966	5.38949643524742e-10	-3.60316629013413	down	--	--	--	--	--	--	--	Serpentine type 7TM GPCR chemoreceptor Srz	Protein SRZ-32 {ECO:0000313|EMBL:CCD62859.1} OS=Caenorhabditis elegans PE=4 SV=2	R	General function prediction only	--
lys-6	gene19811	0	1	6	35	46	63	0	0.274345	0.956302	5.29324	6.83857	9.46795	8.51797363061687e-10	4.36122334182459	up	--	--	Molecular Function: lysozyme activity (GO:0003796);; Biological Process: peptidoglycan catabolic process (GO:0009253);; Biological Process: cell wall macromolecule catabolic process (GO:0016998);;	--	--	--	--	Glycosyl hydrolases family 25	Protein LYS-6 {ECO:0000313|EMBL:CAA97801.1} OS=Caenorhabditis elegans PE=4 SV=1	Z	Cytoskeleton	Protein LYS-6 [Caenorhabditis elegans]
oac-6	gene39127	2861	3036	2755	1275	1260	1348	81.242084	83.39032	74.15146981	35.35859037	34.29326027	37.33339	4.7538574896919e-09	-1.16327849708814	down	--	--	Molecular Function: transferase activity, transferring acyl groups other than amino-acyl groups (GO:0016747);;	--	--	[R]	General function prediction only	Acyltransferase family	Protein OAC-6 {ECO:0000313|EMBL:CAB05687.1} OS=Caenorhabditis elegans PE=4 SV=1	R	General function prediction only	Protein OAC-6 [Caenorhabditis elegans]
T20G5.12	gene12393	134	128	52	6	28	7	17.4666	16.4386	6.75088	0.874113	3.6794	1.00288	0.00105900767479801	-2.94424973325032	down	--	--	--	--	--	--	--	DB module	Protein T20G5.12 {ECO:0000313|EMBL:CAA83014.1} OS=Caenorhabditis elegans PE=4 SV=1	C	Energy production and conversion	Protein T20G5.12 [Caenorhabditis elegans]
F41E6.7	gene35770	64	50	41	107	135	165	5.15821	3.75124484462	3.188052	8.1477863	10.565716	13.8806	7.20367816256857e-05	1.38582504150197	up	--	--	--	--	--	--	--	--	Protein F41E6.7 {ECO:0000313|EMBL:CCD64099.1} OS=Caenorhabditis elegans PE=4 SV=2	O	Posttranslational modification, protein turnover, chaperones	Protein F41E6.7 [Caenorhabditis elegans]
F26G1.3	gene5819	109	89	44	3	4	6	45.6867	33.699	17.262	1.6787	1.81025	2.84862	4.09341043113311e-06	-4.22523890784106	down	--	--	--	--	--	--	--	Transthyretin-like family	Protein F26G1.3 {ECO:0000313|EMBL:CCD65846.1} OS=Caenorhabditis elegans PE=4 SV=1	S	Function unknown	Protein F26G1.3 [Caenorhabditis elegans]
vit-2	gene42324	32319	30497	44320	93320	98907	115998	281.67807	258.67898	377.02247	797.8635	845.603	989.7904	3.09965477408696e-11	1.5182494062239	up	--	--	Molecular Function: lipid transporter activity (GO:0005319);; Biological Process: lipid transport (GO:0006869);;	--	--	[I]	Lipid transport and metabolism	Lipoprotein amino terminal region;; Domain of unknown function (DUF1943);; von Willebrand factor type D domain	Protein VIT-2, isoform b {ECO:0000313|EMBL:CCD65571.1} OS=Caenorhabditis elegans PE=4 SV=1	R	General function prediction only	Protein VIT-2, isoform a [Caenorhabditis elegans]
clec-8	gene8725	84	98	94	279	321	390	4.42399	4.95765	4.76452	14.6642	16.1078	19.7209	5.33010867317646e-11	1.83646858806186	up	--	--	--	--	--	[TV]	Signal transduction mechanisms;; Defense mechanisms	Lectin C-type domain;; CUB domain	Protein CLEC-8 {ECO:0000313|EMBL:CAB54395.2} OS=Caenorhabditis elegans PE=4 SV=2	S	Function unknown	Protein CLEC-8 [Caenorhabditis elegans]
ZK896.4	gene20293	258	214	217	121	67	65	12.618775	10.12871	10.17143	5.834238	3.182262	3.118283	1.8402960673718e-06	-1.45553205688807	down	--	--	--	--	--	--	--	CUB-like domain	Protein ZK896.4 {ECO:0000313|EMBL:CAB05319.1} OS=Caenorhabditis elegans PE=4 SV=1	G	Carbohydrate transport and metabolism	Protein ZK896.4 [Caenorhabditis elegans]
ugt-51	gene34471	262	216	249	595	625	971	8.66015700016628	6.21228271080702	8.57474441001542	17.2052494	15.2838050000059	23.71264	0.000442824667598084	1.58537830344013	up	[GC]	Carbohydrate transport and metabolism;; Energy production and conversion	Biological Process: metabolic process (GO:0008152);; Molecular Function: transferase activity, transferring hexosyl groups (GO:0016758);;	--	--	[GC]	Carbohydrate transport and metabolism;; Energy production and conversion	UDP-glucoronosyl and UDP-glucosyl transferase;; Glycosyltransferase family 28 C-terminal domain	Protein UGT-51 {ECO:0000313|EMBL:CCD83358.1} OS=Caenorhabditis elegans PE=4 SV=2	R	General function prediction only	Protein UGT-51 [Caenorhabditis elegans]
W01B6.2	gene19210	124	149	188	81	68	71	6.76269	8.06669	10.3921	4.59235	3.79017	3.96506	0.0018767213905955	-1.07457191025996	down	[RTKL]	General function prediction only;; Signal transduction mechanisms;; Transcription;; Replication, recombination and repair	Molecular Function: protein kinase activity (GO:0004672);; Molecular Function: ATP binding (GO:0005524);; Biological Process: protein phosphorylation (GO:0006468);;	--	--	[T]	Signal transduction mechanisms	Protein kinase domain;; Protein tyrosine kinase	Protein W01B6.2 {ECO:0000313|EMBL:CAA92625.1} OS=Caenorhabditis elegans PE=4 SV=1	R	General function prediction only	Protein W01B6.2 [Caenorhabditis elegans]
nas-22	gene37046	25	39	50	16	16	10	1.58265949773	2.4610237829	3.135307	0.998661	1.022863	0.66768648724	0.00852760568583568	-1.44808433019911	down	--	--	Molecular Function: metalloendopeptidase activity (GO:0004222);; Biological Process: proteolysis (GO:0006508);;	--	--	[O]	Posttranslational modification, protein turnover, chaperones	Astacin (Peptidase family M12A)	Metalloendopeptidase {ECO:0000256|RuleBase:RU361183} OS=Caenorhabditis briggsae PE=3 SV=2	S	Function unknown	Protein NAS-22 [Caenorhabditis elegans]
ZK1025.3	gene3158	165	228	99	3	2	1	9.25135	13.213549	5.823307	0.23797500787851	0.168936750047	0.120238725042	1.18167607864747e-10	-6.36884265279132	down	--	--	--	--	--	--	--	Methyltransferase FkbM domain	Protein ZK1025.3 {ECO:0000313|EMBL:CAA18370.1} OS=Caenorhabditis elegans PE=4 SV=1	K	Transcription	Protein ZK1025.3 [Caenorhabditis elegans]
Y60C6A.1	gene34331	16	21	15	36	49	52	2.44486	3.16102	2.33903	5.40018	7.23441	7.76635	0.00355165505832025	1.39120463196922	up	--	--	--	--	--	--	--	CX module	Protein Y60C6A.1 {ECO:0000313|EMBL:CCD65238.1} OS=Caenorhabditis elegans PE=4 SV=1	R	General function prediction only	Protein Y60C6A.1 [Caenorhabditis elegans]
Y73F4A.1	gene18776	112	153	167	287	298	302	19.8325	25.0578	27.7887	50.4571	49.5428	52.5277	0.000494266239602384	1.03123557760802	up	--	--	--	--	--	--	--	DOMON domain	Putative uncharacterized protein {ECO:0000313|EMBL:EFP07937.1} OS=Caenorhabditis remanei (Caenorhabditis vulgaris) PE=4 SV=1	R	General function prediction only	Protein Y73F4A.1 [Caenorhabditis elegans]
F07C4.12	gene35427	80	55	61	221	258	495	3.71320961	2.5514626532504	2.840963263	10.133143	11.4251479	22.172611857	0.0076688992665172	2.3074181262333	up	[I]	Lipid transport and metabolism	Biological Process: metabolic process (GO:0008152);; Molecular Function: hydrolase activity (GO:0016787);;	--	--	[R]	General function prediction only	Carboxylesterase family;; alpha/beta hydrolase fold	Protein F07C4.12, isoform b {ECO:0000313|EMBL:CCD64302.1} OS=Caenorhabditis elegans PE=3 SV=1	R	General function prediction only	Protein F07C4.12, isoform b [Caenorhabditis elegans]
oac-41	gene35937	280	233	107	2	47	11	11.2064	9.31459	4.20452	0.113603	1.89648	0.471646	0.000209891082356598	-3.37493100026233	down	[I]	Lipid transport and metabolism	Molecular Function: transferase activity, transferring acyl groups other than amino-acyl groups (GO:0016747);;	--	--	--	--	Acyltransferase family	Protein OAC-41 {ECO:0000313|EMBL:CCD65674.1} OS=Caenorhabditis elegans PE=4 SV=1	R	General function prediction only	Protein OAC-41 [Caenorhabditis elegans]
AC7.3	gene15003	36	46	33	11	14	11	4.1833	5.3127	3.94163	1.35801	1.74035	1.37177	0.000740380644293657	-1.68295722759059	down	--	--	--	--	--	--	--	--	Protein AC7.3 {ECO:0000313|EMBL:CCD61153.1} OS=Caenorhabditis elegans PE=4 SV=2	S	Function unknown	Protein AC7.3 [Caenorhabditis elegans]
Y47D3B.3	gene12681	395	399	231	79	108	102	20.95237140241	21.47906	14.221245	4.04231100879926	6.786754	4.6382534711	5.11879210825064e-05	-1.83388271264669	down	--	--	--	--	--	--	--	--	Protein Y47D3B.3 {ECO:0000313|EMBL:CAA21038.4} OS=Caenorhabditis elegans PE=4 SV=4	O	Posttranslational modification, protein turnover, chaperones	Protein Y47D3B.3 [Caenorhabditis elegans]
W03D2.9	gene14205	153	123	70	29	29	37	33.8598	24.26174	16.71076	5.339055	7.28749	7.53191	0.00276383341264079	-1.87282599327753	down	--	--	--	--	--	--	--	--	Protein W03D2.9 {ECO:0000313|EMBL:CCD66767.1} OS=Caenorhabditis elegans PE=4 SV=2	R	General function prediction only	Protein W03D2.9 [Caenorhabditis elegans]
W01C9.2	gene7323	1640	1296	684	146	309	177	48.14282	37.80966	19.88185	4.212745779	8.841861	5.31514724	0.000740380644293657	-2.52575557314366	down	--	--	--	--	--	--	--	--	Protein W01C9.2 {ECO:0000313|EMBL:CAA90270.1} OS=Caenorhabditis elegans PE=4 SV=1	Q	Secondary metabolites biosynthesis, transport and catabolism	Protein W01C9.2 [Caenorhabditis elegans]
NA	Caenorhabditis_elegans_newGene_325	23	26	27	8	7	8	1.23619	1.29345	1.36027	0.44111	0.36769	0.440165	0.0025289751734808	-1.73170751405277	down	--	--	--	--	--	--	--	--	Protein Y69A2AR.12 {ECO:0000313|EMBL:CCD74138.1} OS=Caenorhabditis elegans PE=4 SV=2	R	General function prediction only	--
K08D9.6	gene33848	590	500	247	35	82	27	20.3231	17.0329	8.45664	1.21674	2.83315	0.933115	4.51692764049786e-05	-3.22323283758597	down	--	--	--	--	--	[S]	Function unknown	Glycosyltransferase family 92	Protein K08D9.6 {ECO:0000313|EMBL:CCD72797.1} OS=Caenorhabditis elegans PE=4 SV=2	T	Signal transduction mechanisms	Protein K08D9.6 [Caenorhabditis elegans]
fut-2	gene34991	239	212	116	60	58	46	16.9291245	14.96481291377	8.02299713505	4.278627921132	4.1834190740291	3.175579239	0.00163103529946489	-1.7989782244241	down	--	--	Biological Process: carbohydrate metabolic process (GO:0005975);; Molecular Function: galactoside 2-alpha-L-fucosyltransferase activity (GO:0008107);; Cellular Component: membrane (GO:0016020);;	--	--	--	--	Glycosyl transferase family 11	Protein FUT-2 {ECO:0000313|EMBL:CCD68841.1} OS=Caenorhabditis elegans PE=4 SV=1	G	Carbohydrate transport and metabolism	Protein FUT-2 [Caenorhabditis elegans]
F47D12.3	gene11088	25	27	10	48	54	57	9.42688	9.21834	3.56339	18.5932	18.3918	20.8376	0.0030394584472563	1.35052072272353	up	--	--	Biological Process: protein homooligomerization (GO:0051260);;	--	--	[R]	General function prediction only	BTB/POZ domain	Protein CBG17460 {ECO:0000313|EMBL:CAP35126.1} OS=Caenorhabditis briggsae PE=4 SV=1	R	General function prediction only	Protein F47D12.3 [Caenorhabditis elegans]
ZK484.7	gene1400	64	64	77	29	25	21	3.86641	3.8137	4.7087	1.80086	1.50548	1.28045	0.000513454686862552	-1.45883752365092	down	[T]	Signal transduction mechanisms	Molecular Function: protein tyrosine phosphatase activity (GO:0004725);; Biological Process: protein dephosphorylation (GO:0006470);;	--	--	[T]	Signal transduction mechanisms	Protein-tyrosine phosphatase;; Dual specificity phosphatase, catalytic domain	Protein ZK484.7 {ECO:0000313|EMBL:CCD65804.1} OS=Caenorhabditis elegans PE=4 SV=1	S	Function unknown	Protein ZK484.7 [Caenorhabditis elegans]
C17H12.8	gene17816	4569	4512	4097	2248	1649	1771	279.6061	269.842	242.6577	134.1288	98.5926	106.9905	2.76619258590668e-10	-1.22586184361332	down	--	--	--	--	--	--	--	CUB-like domain	Protein C17H12.8 {ECO:0000313|EMBL:CCD64997.1} OS=Caenorhabditis elegans PE=4 SV=2	R	General function prediction only	Protein C17H12.8 [Caenorhabditis elegans]
F10D11.5	gene2128	47	58	76	26	21	23	1.6199	1.99428	2.59517	0.91741	0.73084	0.796556	0.0016142448182236	-1.37777432671051	down	--	--	--	--	--	--	--	--	Protein F10D11.5 {ECO:0000313|EMBL:CAB02918.1} OS=Caenorhabditis elegans PE=4 SV=2	S	Function unknown	Protein F10D11.5 [Caenorhabditis elegans]
bca-1	gene42778	763	789	698	1351	1621	1913	61.5744769301	56.5060164783	51.7441959022	84.1766402638	95.5766909199	118.8522856854	3.2768220604245e-06	1.11186333338488	up	[P]	Inorganic ion transport and metabolism	Molecular Function: carbonate dehydratase activity (GO:0004089);; Molecular Function: zinc ion binding (GO:0008270);;	--	--	[P]	Inorganic ion transport and metabolism	Carbonic anhydrase	CBN-BCA-1 protein {ECO:0000313|EMBL:EGT43056.1} OS=Caenorhabditis brenneri (Nematode worm) PE=4 SV=1	K	Transcription	Protein BCA-1 [Caenorhabditis elegans]
asp-17	gene40149	36	31	33	173	158	326	1.912259	1.4467411192	1.5618045	8.77921	7.50729	15.62547	0.00086608601262572	2.71004234877289	up	--	--	--	--	--	[O]	Posttranslational modification, protein turnover, chaperones	Eukaryotic aspartyl protease;; Xylanase inhibitor N-terminal	Protein ASP-17 {ECO:0000313|EMBL:CAD31821.1} OS=Caenorhabditis elegans PE=3 SV=1	U	Intracellular trafficking, secretion, and vesicular transport	hypothetical protein Y39B6B.j [imported] - Caenorhabditis elegans
C02F5.12	gene11694	632	520	814	242	252	247	32.939786	25.696701007	41.54833	13.142838	13.431217081	12.8759415	9.58615550134852e-06	-1.41466253809814	down	--	--	--	--	--	--	--	--	Putative uncharacterized protein {ECO:0000313|EMBL:EFP09209.1} OS=Caenorhabditis remanei (Caenorhabditis vulgaris) PE=4 SV=1	S	Function unknown	Protein C02F5.12 [Caenorhabditis elegans]
C44B7.7	gene6735	147	165	119	313	335	327	25.2697	26.6345	19.8498	55.173	54.9411	55.8744	4.06909315230913e-05	1.17006886657514	up	--	--	--	K00682|2.17365e-139|cel:CELE_C44B7.7|C44B7.7; Protein C44B7.7; K00682 gamma-glutamylcyclotransferase [EC:2.3.2.4] (A)	Glutathione metabolism (ko00480)	[S]	Function unknown	AIG2-like family	Protein C44B7.7 {ECO:0000313|EMBL:CCD61561.1} OS=Caenorhabditis elegans PE=4 SV=1	T	Signal transduction mechanisms	Protein C44B7.7 [Caenorhabditis elegans]
nlp-76	gene45106	6190	4699	7356	934	783	2483	314.378980000002	245.8181805	370.46787897	72.4803079525	71.7837615605	159.993441901098	6.36991260234045e-07	-2.12336424443693	down	--	--	--	--	--	--	--	--	Protein C02B4.4 {ECO:0000313|EMBL:CAN86589.1} OS=Caenorhabditis elegans PE=4 SV=1	K	Transcription	Protein C02B4.4 [Caenorhabditis elegans]
npax-2	gene41287	71	83	63	30	27	38	7.74944	8.42805	6.49868	3.25852	2.81468	4.12212	0.00427987315189322	-1.19878218953933	down	--	--	Molecular Function: DNA binding (GO:0003677);; Biological Process: regulation of transcription, DNA-templated (GO:0006355);;	--	--	[K]	Transcription	'Paired box' domain;; Homeodomain-like domain	Protein NPAX-2 {ECO:0000313|EMBL:CCD68824.1} OS=Caenorhabditis elegans PE=4 SV=3	R	General function prediction only	Protein NPAX-2 [Caenorhabditis elegans]
dos-1	gene12004	59	59	58	223	246	202	6.99917	7.01112	6.47459	24.78557	26.54281	23.43576	3.74328193890993e-10	1.9230522821319	up	--	--	--	--	--	--	--	--	CRE-DOS-1 protein {ECO:0000313|EMBL:EFP09638.1} OS=Caenorhabditis remanei (Caenorhabditis vulgaris) PE=4 SV=1	T	Signal transduction mechanisms	Protein DOS-1 [Caenorhabditis elegans]
comt-4	gene33442	13	7	8	53	67	61	1.7317	0.937211	1.05902	7.18546	8.59761	7.86229	2.8599916289943e-09	2.68461852436811	up	[R]	General function prediction only	Molecular Function: O-methyltransferase activity (GO:0008171);;	--	--	[Q]	Secondary metabolites biosynthesis, transport and catabolism	O-methyltransferase;; Methyltransferase domain	Protein COMT-4 {ECO:0000313|EMBL:CCD70634.1} OS=Caenorhabditis elegans PE=4 SV=1	I	Lipid transport and metabolism	Protein COMT-4 [Caenorhabditis elegans]
T21F4.1	gene42517	1797	1703	2022	657	678	829	79.6173	75.623	90.5352	29.30866	30.9338	36.71005	3.62830717686043e-11	-1.3581192934962	down	[E]	Amino acid transport and metabolism	Molecular Function: metal ion binding (GO:0046872);;	--	--	[E]	Amino acid transport and metabolism	Arginase family	Protein T21F4.1, isoform b {ECO:0000313|EMBL:CCD69509.1} OS=Caenorhabditis elegans PE=4 SV=1	E	Amino acid transport and metabolism	Protein T21F4.1, isoform b [Caenorhabditis elegans]
cld-9	gene38008	1023	1289	964	366	253	269	47.6023691522	59.110339976	43.3310409	16.7241864675	11.5601565282	12.36143806	1.69353105757672e-14	-1.89210270845379	down	--	--	--	--	--	--	--	CUB-like domain	Protein F35E12.8, isoform a {ECO:0000313|EMBL:CAB04278.2} OS=Caenorhabditis elegans PE=4 SV=1	R	General function prediction only	Protein F35E12.8, isoform a [Caenorhabditis elegans]
col-114	gene18098	4731	3677	1817	137	546	215	253.6	190.954	95.4482	7.41474	28.4213	11.3255	6.60192438642993e-05	-3.51627424897094	down	--	--	Molecular Function: structural constituent of cuticle (GO:0042302);;	--	--	[W]	Extracellular structures	Collagen triple helix repeat (20 copies);; Nematode cuticle collagen N-terminal domain	Protein COL-114 {ECO:0000313|EMBL:CCD63361.1} OS=Caenorhabditis elegans PE=4 SV=2	Z	Cytoskeleton	Protein COL-114 [Caenorhabditis elegans]
pck-2	gene1973	16946	13449	15083	38993	40366	48336	508.671054762742	408.817050718826	457.414071899092	1201.2800864663	1237.3389553641	1471.21005929587	2.21627096884106e-12	1.48236048484217	up	[C]	Energy production and conversion	Molecular Function: phosphoenolpyruvate carboxykinase activity (GO:0004611);; Biological Process: gluconeogenesis (GO:0006094);;	K01596|0|cbr:CBG08279|Hypothetical protein CBG08279; K01596 phosphoenolpyruvate carboxykinase (GTP) [EC:4.1.1.32] (A)	Glycolysis / Gluconeogenesis (ko00010);; Citrate cycle (TCA cycle) (ko00020);; Pyruvate metabolism (ko00620);; FoxO signaling pathway (ko04068)	[C]	Energy production and conversion	Phosphoenolpyruvate carboxykinase	Protein PCK-2, isoform a {ECO:0000313|EMBL:CAB05600.1} OS=Caenorhabditis elegans PE=1 SV=1	U	Intracellular trafficking, secretion, and vesicular transport	Protein PCK-2, isoform a [Caenorhabditis elegans]
ech-7	gene4030	403	474	587	2369	2276	2611	37.1568	41.9287	53.3101	220.269	204.966	235.852	2.63170536202287e-30	2.30264036076684	up	[I]	Lipid transport and metabolism	Molecular Function: catalytic activity (GO:0003824);; Molecular Function: 3-hydroxyisobutyryl-CoA hydrolase activity (GO:0003860);; Biological Process: metabolic process (GO:0008152);;	--	--	[I]	Lipid transport and metabolism	Enoyl-CoA hydratase/isomerase family	Protein ECH-7 {ECO:0000313|EMBL:CAC48118.1} OS=Caenorhabditis elegans PE=3 SV=1	P	Inorganic ion transport and metabolism	Protein ECH-7 [Caenorhabditis elegans]
col-88	gene9389	384	462	696	197	122	173	23.0306	26.7456	40.6416	12.0153	7.15831	10.1845	0.00108069388706832	-1.65533808404776	down	--	--	Molecular Function: structural constituent of cuticle (GO:0042302);;	--	--	[W]	Extracellular structures	Collagen triple helix repeat (20 copies);; Nematode cuticle collagen N-terminal domain	Protein COL-88 {ECO:0000313|EMBL:CCD71750.1} OS=Caenorhabditis elegans PE=4 SV=1	W	Extracellular structures	Protein COL-88 [Caenorhabditis elegans]
str-7	gene39023	5	7	3	34	54	38	0.526014	0.85340608	0.443092797827	3.306758	4.978265381	3.279993436	4.48851531332826e-09	3.06291753690857	up	--	--	--	K08473|0|cel:CELE_F22B8.5|str-7; Protein STR-7; K08473 nematode chemoreceptor (A)	--	--	--	Serpentine type 7TM GPCR chemoreceptor Str;; Serpentine type 7TM GPCR chemoreceptor Srj;; Serpentine type 7TM GPCR chemoreceptor Srd;; Serpentine type 7TM GPCR chemoreceptor Srh;; Serpentine type 7TM GPCR chemoreceptor Sri	Protein STR-7 {ECO:0000313|EMBL:CAB05496.1} OS=Caenorhabditis elegans PE=4 SV=1	R	General function prediction only	Protein STR-7 [Caenorhabditis elegans]
tatn-1	gene45849	13410	13181	10640	3386	3498	3135	447.909	430.538	350.8551	112.0441	112.6685	101.6473	5.27881271183003e-23	-1.90181342341958	down	[E]	Amino acid transport and metabolism	Biological Process: biosynthetic process (GO:0009058);; Molecular Function: pyridoxal phosphate binding (GO:0030170);;	K00815|0|cel:CELE_F42D1.2|tatn-1; Protein TATN-1; K00815 tyrosine aminotransferase [EC:2.6.1.5] (A)	Ubiquinone and other terpenoid-quinone biosynthesis (ko00130);; Cysteine and methionine metabolism (ko00270);; Tyrosine metabolism (ko00350);; Phenylalanine metabolism (ko00360);; Phenylalanine, tyrosine and tryptophan biosynthesis (ko00400);; Biosynthesis of amino acids (ko01230)	[E]	Amino acid transport and metabolism	Aminotransferase class I and II;; DegT/DnrJ/EryC1/StrS aminotransferase family;; Cys/Met metabolism PLP-dependent enzyme	Protein TATN-1 {ECO:0000313|EMBL:CAB03090.1} OS=Caenorhabditis elegans PE=4 SV=1	T	Signal transduction mechanisms	Protein TATN-1 [Caenorhabditis elegans]
ins-5	gene6347	42	53	37	100	95	117	14.82219	11.597	5.35271138973	15.00392489	13.4228241235	19.42456	0.00109636113566782	1.23372402590839	up	--	--	Molecular Function: hormone activity (GO:0005179);; Cellular Component: extracellular region (GO:0005576);;	--	--	--	--	Nematode insulin-related peptide beta type	Protein DAF-28 {ECO:0000313|EMBL:CAB61047.2} OS=Caenorhabditis elegans PE=4 SV=1	R	General function prediction only	Protein INS-5 [Caenorhabditis elegans]
fbxa-156	gene39776	42	31	33	67	67	98	2.8862	2.18837	2.28558	4.68847	4.6267	6.89045	0.00700601120150557	1.12318839125633	up	--	--	Molecular Function: protein binding (GO:0005515);;	--	--	--	--	FTH domain	Protein FBXA-156 {ECO:0000313|EMBL:CAB07161.2} OS=Caenorhabditis elegans PE=4 SV=2	S	Function unknown	Protein FBXA-156 [Caenorhabditis elegans]
C14C6.3	gene33031	73	85	93	9	7	4	4.62711	4.681405	5.56937	0.589398	0.483955	0.36330076398	2.30881183150033e-16	-3.65898012158997	down	--	--	Biological Process: carbohydrate metabolic process (GO:0005975);; Molecular Function: galactoside 2-alpha-L-fucosyltransferase activity (GO:0008107);; Cellular Component: membrane (GO:0016020);;	--	--	--	--	Glycosyl transferase family 11	Protein C14C6.3 {ECO:0000313|EMBL:CCD64460.1} OS=Caenorhabditis elegans PE=4 SV=2	K	Transcription	Protein C14C6.3 [Caenorhabditis elegans]
T21G5.1	gene1690	47	72	78	31	19	35	1.450980544872	2.352761	2.491985	0.98039941873	0.6142882286	1.13319149441	0.00467907751096942	-1.21934404295948	down	[RTKL]	General function prediction only;; Signal transduction mechanisms;; Transcription;; Replication, recombination and repair	Molecular Function: protein kinase activity (GO:0004672);; Molecular Function: ATP binding (GO:0005524);; Biological Process: protein phosphorylation (GO:0006468);;	--	--	[T]	Signal transduction mechanisms	Protein tyrosine kinase;; Protein kinase domain;; SH2 domain	Protein T21G5.1 {ECO:0000313|EMBL:CCD67589.1} OS=Caenorhabditis elegans PE=4 SV=3	A	RNA processing and modification	Protein T21G5.1 [Caenorhabditis elegans]
F20C5.7	gene18666	81	74	30	0	3	3	6.08066	5.61488	2.29433	0.0703082	0.277937	0.293082	5.63260483792682e-06	-4.94996669062742	down	--	--	--	--	--	[MW]	Cell wall/membrane/envelope biogenesis;; Extracellular structures	--	Protein F20C5.7 {ECO:0000313|EMBL:CAD89736.1} OS=Caenorhabditis elegans PE=4 SV=1	MW	Cell wall/membrane/envelope biogenesis;; Extracellular structures	Protein F20C5.7 [Caenorhabditis elegans]
F23D12.3	gene45710	80	76	86	154	174	213	12.7753	11.2178	12.7685	24.8008	25.9354	33.7266	0.000469075086359849	1.15422258680587	up	--	--	--	--	--	--	--	--	Protein F23D12.3 {ECO:0000313|EMBL:CAA94915.1} OS=Caenorhabditis elegans PE=4 SV=1	S	Function unknown	Protein F23D12.3 [Caenorhabditis elegans]
C17F4.3	gene5334	22	33	46	90	120	178	2.45905	3.5234	5.031	9.97316	12.7585	19.1089	0.00171502355283293	1.93745629856299	up	--	--	--	--	--	--	--	--	Protein C17F4.3 {ECO:0000313|EMBL:CCD64908.1} OS=Caenorhabditis elegans PE=4 SV=1	R	General function prediction only	Protein C17F4.3 [Caenorhabditis elegans]
F11D11.3	gene40070	51	76	69	26	22	18	3.088347	4.676701	4.052857	1.5512955949	1.2978095757	1.0584630685	0.000198162558192992	-1.5784652383179	down	--	--	--	--	--	--	--	Transmembrane glycoprotein	Protein F11D11.3 {ECO:0000313|EMBL:CAB04096.1} OS=Caenorhabditis elegans PE=4 SV=1	TV	Signal transduction mechanisms;; Defense mechanisms	Protein F11D11.3 [Caenorhabditis elegans]
T07E3.4	gene11265	1026	814	1105	2804	2912	3311	51.49370937202	41.02150385659	56.41210599232	145.60180371758	148.93450410238	169.81050460201	1.68181122654635e-16	1.6090902892935	up	--	--	Molecular Function: protein binding (GO:0005515);;	--	--	--	--	F-box domain	Protein T07E3.4, isoform a {ECO:0000313|EMBL:CCD72023.1} OS=Caenorhabditis elegans PE=4 SV=1	R	General function prediction only	Protein T07E3.4, isoform a [Caenorhabditis elegans]
Y22D7AR.7	gene9808	74	71	79	23	17	6	1.2756107556	1.36049700000038	1.3872626500301	0.4739632595	0.49583725272	0.1378964	2.9313360779729e-08	-2.29450229692566	down	--	--	Molecular Function: protein tyrosine phosphatase activity (GO:0004725);; Biological Process: protein dephosphorylation (GO:0006470);;	--	--	--	--	Protein-tyrosine phosphatase	Protein Y22D7AR.7 {ECO:0000313|EMBL:CCD73762.1} OS=Caenorhabditis elegans PE=4 SV=1	C	Energy production and conversion	Protein Y22D7AR.7 [Caenorhabditis elegans]
clec-232	gene38962	61	61	81	12	7	4	4.28499	4.01276	5.49936	0.840889	0.55738600069221	0.311202	3.52416750274146e-12	-3.15215476872844	down	--	--	--	--	--	[TV]	Signal transduction mechanisms;; Defense mechanisms	--	Protein CLEC-232 {ECO:0000313|EMBL:CAB04330.1} OS=Caenorhabditis elegans PE=4 SV=1	S	Function unknown	Protein CLEC-232 [Caenorhabditis elegans]
F07C4.6	gene35414	174	182	103	23	37	46	29.0036	29.1256	16.4759	3.99282	5.94717	7.63895	1.63588357664767e-05	-2.12061362912166	down	--	--	--	--	--	--	--	ShK domain-like	Protein F07C4.6 {ECO:0000313|EMBL:CCD64295.1} OS=Caenorhabditis elegans PE=4 SV=1	R	General function prediction only	Protein F07C4.6 [Caenorhabditis elegans]
slc-17.3	gene11562	88	113	68	228	190	206	3.791477467	5.007414037	3.1022811185	9.77732320486	8.23969370112383	8.811325	0.000139361543772738	1.20563005657328	up	[GEPR]	Carbohydrate transport and metabolism;; Amino acid transport and metabolism;; Inorganic ion transport and metabolism;; General function prediction only	Cellular Component: integral component of membrane (GO:0016021);; Biological Process: transmembrane transport (GO:0055085);;	--	--	[G]	Carbohydrate transport and metabolism	Major Facilitator Superfamily	Putative uncharacterized protein {ECO:0000313|EMBL:EGT56567.1} OS=Caenorhabditis brenneri (Nematode worm) PE=4 SV=1	C	Energy production and conversion	Protein C02C2.4 [Caenorhabditis elegans]
cdr-4	gene37497	3179	3714	3100	1973	1478	1181	280.781	323.996	265.793	176.0148	129.7143	108.1131	1.59642923884858e-08	-1.1184751765298	down	--	--	Molecular Function: protein binding (GO:0005515);; Cellular Component: mitochondrial outer membrane (GO:0005741);; Biological Process: protein targeting to mitochondrion (GO:0006626);;	--	--	[T]	Signal transduction mechanisms	Glutathione S-transferase, C-terminal domain;; Glutathione S-transferase, C-terminal domain;; Glutathione S-transferase, N-terminal domain;; Glutathione S-transferase, C-terminal domain	Protein CDR-4 {ECO:0000313|EMBL:CAA99876.1} OS=Caenorhabditis elegans PE=2 SV=1	P	Inorganic ion transport and metabolism	Protein CDR-4 [Caenorhabditis elegans]
clec-12	gene3510	315	257	161	65	95	89	15.98631	12.19154	7.47393	3.263809	4.444454	4.176053	0.00251357747894776	-1.56514504638632	down	--	--	--	--	--	[TV]	Signal transduction mechanisms;; Defense mechanisms	CUB domain;; Lectin C-type domain	Protein CLEC-12 {ECO:0000313|EMBL:CAB04882.1} OS=Caenorhabditis elegans PE=4 SV=1	S	Function unknown	Protein CLEC-12 [Caenorhabditis elegans]
F23A7.4	gene46326	77	80	78	27	27	19	1342.15	1512.03	1588.43	784.655	524.625	470.755	2.45310260455329e-05	-1.69504650729104	down	--	--	--	--	--	--	--	--	Protein F23A7.4 {ECO:0000313|EMBL:CAB02978.1} OS=Caenorhabditis elegans PE=4 SV=1	Q	Secondary metabolites biosynthesis, transport and catabolism	Protein F23A7.4 [Caenorhabditis elegans]
F53F4.7	gene37961	251	194	95	21	40	38	17.5652	13.1653	6.50573	1.53432	2.7379	2.73153	0.00313203230069011	-2.4545434855837	down	--	--	--	--	--	--	--	Nucleotide-diphospho-sugar transferase	Protein F53F4.7 {ECO:0000313|EMBL:CAB01207.1} OS=Caenorhabditis elegans PE=4 SV=1	S	Function unknown	Protein F53F4.7 [Caenorhabditis elegans]
F39G3.2	gene34318	82	95	97	41	25	28	3.68726	4.2361	4.30581	1.93223	1.1126	1.24961	5.75744295272513e-05	-1.55222707971388	down	--	--	--	--	--	--	--	Glycosyltransferase family 92	Protein F39G3.2 {ECO:0000313|EMBL:CCD65241.1} OS=Caenorhabditis elegans PE=4 SV=2	O	Posttranslational modification, protein turnover, chaperones	Protein F39G3.2 [Caenorhabditis elegans]
C18E9.8	gene7490	116	113	134	39	62	70	4.1184	4.09242	4.81796	1.45756	2.26001	2.56105	0.00289010950125402	-1.09140212377827	down	--	--	--	--	--	--	--	--	Protein C18E9.8 {ECO:0000313|EMBL:CAA93857.1} OS=Caenorhabditis elegans PE=1 SV=1	T	Signal transduction mechanisms	Protein C18E9.8 [Caenorhabditis elegans]
Y51H7C.13	gene4674	1220	1472	1608	768	590	478	43.09954416	45.4695777800003	49.6134142	23.681628	17.89646613328	14.789586157528	1.85237845346027e-08	-1.23633192388683	down	--	--	--	--	--	--	--	--	Protein Y51H7C.13 {ECO:0000313|EMBL:CCD71799.1} OS=Caenorhabditis elegans PE=4 SV=2	A	RNA processing and modification	Protein Y51H7C.13 [Caenorhabditis elegans]
C49G7.10	gene34133	1167	1217	1273	458	394	345	90.8882354377	90.189840748	95.6939477158	35.7980468429	29.7518297156	26.3883433238	8.12241165851619e-14	-1.61948848660473	down	--	--	--	--	--	--	--	--	Protein C49G7.10 {ECO:0000313|EMBL:CCD67695.1} OS=Caenorhabditis elegans PE=4 SV=2	S	Function unknown	Protein C49G7.10 [Caenorhabditis elegans]
Y51B9A.8	gene7629	58	67	74	15	12	3	15.5206	16.3884	18.4876	4.13377	3.02097	1.01411	5.0506511299291e-10	-2.74030186815906	down	--	--	--	--	--	--	--	CC domain;; ShK domain-like	Protein Y51B9A.8 {ECO:0000313|EMBL:CAA19536.1} OS=Caenorhabditis elegans PE=4 SV=1	S	Function unknown	Protein Y51B9A.8 [Caenorhabditis elegans]
cdr-1	gene38933	217	301	184	80	98	19	24.1938	32.5466	20.0749	9.11584	10.8944	2.16426	0.000261421970127095	-1.84323466412113	down	--	--	--	--	--	[T]	Signal transduction mechanisms	Glutathione S-transferase, C-terminal domain;; Glutathione S-transferase, C-terminal domain;; Glutathione S-transferase, C-terminal domain;; Glutathione S-transferase, N-terminal domain	Protein CDR-1 {ECO:0000313|EMBL:CAB04302.1} OS=Caenorhabditis elegans PE=2 SV=1	R	General function prediction only	Protein CDR-1 [Caenorhabditis elegans]
snf-7	gene13018	35	46	30	16	14	14	1.12749	1.49655	0.997379	0.539036	0.480732	0.470164	0.00876922155056114	-1.34318431800096	down	--	--	Molecular Function: neurotransmitter:sodium symporter activity (GO:0005328);; Biological Process: neurotransmitter transport (GO:0006836);; Cellular Component: integral component of membrane (GO:0016021);;	--	--	[T]	Signal transduction mechanisms	Sodium:neurotransmitter symporter family	Transporter {ECO:0000256|RuleBase:RU003732} OS=Caenorhabditis elegans PE=3 SV=1	S	Function unknown	Protein SNF-7 [Caenorhabditis elegans]
col-90	gene11590	2056	2006	1646	5853	5226	4816	159.4782	157.3833	127.6823	459.217	415.311	382.752	1.60575396906966e-14	1.46902122287218	up	--	--	Molecular Function: structural constituent of cuticle (GO:0042302);;	--	--	[W]	Extracellular structures	Collagen triple helix repeat (20 copies);; Nematode cuticle collagen N-terminal domain	Protein CBR-COL-90 {ECO:0000313|EMBL:CAP31295.1} OS=Caenorhabditis briggsae PE=4 SV=1	F	Nucleotide transport and metabolism	Protein COL-90 [Caenorhabditis elegans]
C26G2.2	gene45800	269	281	384	151	142	118	4.2512441777703	4.71650416400003	7.02210202765402	1.92105159651551	2.17412303293	1.70045967400001	3.30694712270801e-05	-1.19185784606525	down	--	--	--	--	--	--	--	--	Protein C26G2.2 {ECO:0000313|EMBL:CAB63433.3} OS=Caenorhabditis elegans PE=4 SV=3	T	Signal transduction mechanisms	Protein C26G2.2 [Caenorhabditis elegans]
K08D8.3	gene20304	168	181	96	670	663	615	6.43608	6.93175	3.707251	26.20948	26.56405	24.27853	3.71482251860632e-18	2.12156443225547	up	--	--	--	--	--	--	--	CUB-like domain	Protein K08D8.3 {ECO:0000313|EMBL:CAA97434.1} OS=Caenorhabditis elegans PE=4 SV=2	R	General function prediction only	Protein K08D8.3 [Caenorhabditis elegans]
mce-1	gene1899	771	649	734	1863	1990	2023	149.6492	117.4116	137.9382	369.061	370.522	392.4	1.57212198473869e-12	1.44049991316492	up	[E]	Amino acid transport and metabolism	--	K05606|4.60372e-114|cel:CELE_D2030.5|mce-1; Protein MCE-1; K05606 methylmalonyl-CoA/ethylmalonyl-CoA epimerase [EC:5.1.99.1] (A)	Valine, leucine and isoleucine degradation (ko00280);; Glyoxylate and dicarboxylate metabolism (ko00630);; Propanoate metabolism (ko00640);; Carbon metabolism (ko01200)	[G]	Carbohydrate transport and metabolism	Glyoxalase/Bleomycin resistance protein/Dioxygenase superfamily;; Glyoxalase-like domain;; Glyoxalase/Bleomycin resistance protein/Dioxygenase superfamily;; Glyoxalase-like domain	Protein MCE-1 {ECO:0000313|EMBL:CAA98118.1} OS=Caenorhabditis elegans PE=2 SV=1	G	Carbohydrate transport and metabolism	Protein MCE-1 [Caenorhabditis elegans]
B0554.1	gene32989	90	112	40	0	10	0	2576.86	3464.64	1275.99	0	316.278	0	1.70324989071908e-05	-4.60276693156745	down	--	--	--	--	--	--	--	--	Protein B0554.1 {ECO:0000313|EMBL:CCD62227.1} OS=Caenorhabditis elegans PE=4 SV=1	S	Function unknown	Protein B0554.1 [Caenorhabditis elegans]
F14H12.3	gene42073	216	228	274	614	570	666	16.75558	16.87052	20.84963	46.55631	41.2331	49.60752	2.89873047702951e-08	1.35854625756793	up	--	--	--	--	--	--	--	Thrombospondin type 1 domain	Protein F14H12.3 {ECO:0000313|EMBL:CCD65401.1} OS=Caenorhabditis elegans PE=4 SV=1	O	Posttranslational modification, protein turnover, chaperones	Protein F14H12.3 [Caenorhabditis elegans]
clec-3	gene5236	4265	4135	2148	305	272	20	198.3367	182.2815	97.9465	13.52292	11.72916	0.899395	1.18734659940205e-09	-4.15560109674093	down	--	--	--	--	--	[TV]	Signal transduction mechanisms;; Defense mechanisms	Lectin C-type domain;; CUB domain	Protein CLEC-3 {ECO:0000313|EMBL:CCD62000.1} OS=Caenorhabditis elegans PE=4 SV=2	S	Function unknown	Protein CLEC-3 [Caenorhabditis elegans]
msp-38	gene19247	71	115	112	32	56	47	35.2085	51.1766	52.6619	17.0981	26.2737	23.3015	0.00417308089210633	-1.14775735698839	down	--	--	--	--	--	--	--	MSP (Major sperm protein) domain	Major sperm protein {ECO:0000256|RuleBase:RU003425} OS=Caenorhabditis remanei (Caenorhabditis vulgaris) PE=4 SV=1	S	Function unknown	Protein MSP-38 [Caenorhabditis elegans]
T07G12.3	gene19386	53	67	63	21	18	14	1.832831	2.3400103307	2.201364	0.765652	0.64949717643	0.51335	3.24043014601245e-05	-1.79620189045548	down	--	--	--	--	--	--	--	Protein of unknown function (DUF229)	Protein T07G12.3 {ECO:0000313|EMBL:CAB05275.2} OS=Caenorhabditis elegans PE=4 SV=2	F	Nucleotide transport and metabolism	Protein T07G12.3 [Caenorhabditis elegans]
cyp-13A4	gene7785	484	1064	827	21	19	0	18.56285161	41.005047482	31.902613	0.8591091	0.757055578	0.03846635	1.11112236619065e-12	-5.90286743861972	down	[Q]	Secondary metabolites biosynthesis, transport and catabolism	Molecular Function: iron ion binding (GO:0005506);; Molecular Function: oxidoreductase activity, acting on paired donors, with incorporation or reduction of molecular oxygen (GO:0016705);; Molecular Function: heme binding (GO:0020037);; Biological Process: oxidation-reduction process (GO:0055114);;	K17861|0|cel:CELE_T10B9.1|cyp-13A4; Protein CYP-13A4; K17861 cytochrome P450, family 13 (A)	--	[Q]	Secondary metabolites biosynthesis, transport and catabolism	Cytochrome P450	Putative uncharacterized protein {ECO:0000313|EMBL:EGT38206.1} OS=Caenorhabditis brenneri (Nematode worm) PE=3 SV=1	Q	Secondary metabolites biosynthesis, transport and catabolism	Protein CYP-13A4 [Caenorhabditis elegans]
acer-1	gene6740	4332	3865	5542	22671	23724	27989	194.974	174.306	249.78	1041.71	1074.56	1265.62	5.38818209493198e-34	2.43027250495375	up	[C]	Energy production and conversion	Molecular Function: catalytic activity (GO:0003824);; Biological Process: acetyl-CoA metabolic process (GO:0006084);;	--	--	[C]	Energy production and conversion	Acetyl-CoA hydrolase/transferase C-terminal domain;; Acetyl-CoA hydrolase/transferase N-terminal domain	Protein C44B7.10 {ECO:0000313|EMBL:CCD61564.1} OS=Caenorhabditis elegans PE=1 SV=3	T	Signal transduction mechanisms	Protein C44B7.10 [Caenorhabditis elegans]
nas-33	gene42884	271	252	172	98	85	99	8.68617996	8.069399	5.57253591825706	3.060818603259	2.7562492722254	3.19612163311359	7.60762748655072e-05	-1.3096396111101	down	--	--	Molecular Function: metalloendopeptidase activity (GO:0004222);; Biological Process: proteolysis (GO:0006508);;	K08076|0|cel:CELE_K04E7.3|nas-33; Protein NAS-33; K08076 astacin [EC:3.4.24.21] (A)	--	[O]	Posttranslational modification, protein turnover, chaperones	Astacin (Peptidase family M12A)	Metalloendopeptidase {ECO:0000256|RuleBase:RU361183} OS=Caenorhabditis brenneri (Nematode worm) PE=3 SV=1	O	Posttranslational modification, protein turnover, chaperones	Protein NAS-33 [Caenorhabditis elegans]
fat-2	gene20439	9437	9317	10553	17888	20504	27559	617.29604591	599.531349576	679.277134704	1181.5360570923	1328.624157156	1797.9830957403	0.000388843138161324	1.16412836611973	up	[I]	Lipid transport and metabolism	Biological Process: lipid metabolic process (GO:0006629);; Molecular Function: oxidoreductase activity, acting on paired donors, with oxidation of a pair of donors resulting in the reduction of molecular oxygen to two molecules of water (GO:0016717);; Biological Process: oxidation-reduction process (GO:0055114);;	K10257|0|cel:CELE_W02A2.1|fat-2; Protein FAT-2; K10257 omega-3 fatty acid desaturase (delta-15 desaturase) [EC:1.14.19.-] (A)	Biosynthesis of unsaturated fatty acids (ko01040);; Fatty acid metabolism (ko01212)	--	--	Fatty acid desaturase;; Domain of unknown function (DUF3474)	Putative uncharacterized protein {ECO:0000313|EMBL:EGT37131.1} OS=Caenorhabditis brenneri (Nematode worm) PE=4 SV=1	R	General function prediction only	Protein FAT-2 [Caenorhabditis elegans]
F59E11.2	gene35928	107	100	73	174	199	247	8.03018	7.61095	5.57944	13.3364	15.0039	18.6692	0.000354720112257854	1.13977677000612	up	[IQR]	Lipid transport and metabolism;; Secondary metabolites biosynthesis, transport and catabolism;; General function prediction only	--	--	--	[R]	General function prediction only	short chain dehydrogenase;; Enoyl-(Acyl carrier protein) reductase	Protein F59E11.2 {ECO:0000313|EMBL:CCD72133.1} OS=Caenorhabditis elegans PE=3 SV=2	R	General function prediction only	Protein F59E11.2 [Caenorhabditis elegans]
pqn-97	gene33057	27	56	24	114	118	115	8.04538	14.9624	6.56466	33.4818	32.0457	33.1595	2.89685516572677e-06	1.68977854205954	up	--	--	--	--	--	--	--	Domain of unknown function DUF148	Protein PQN-97 {ECO:0000313|EMBL:CCD71528.1} OS=Caenorhabditis elegans PE=4 SV=1	R	General function prediction only	Protein PQN-97 [Caenorhabditis elegans]
cyp-37A1	gene9085	584	556	465	1738	2298	3842	21.3077166713079	19.8009846047	16.942250027	64.6472728074	82.885234	139.092063	0.002472201340219	2.28971327797477	up	[Q]	Secondary metabolites biosynthesis, transport and catabolism	Molecular Function: iron ion binding (GO:0005506);; Molecular Function: oxidoreductase activity, acting on paired donors, with incorporation or reduction of molecular oxygen (GO:0016705);; Molecular Function: heme binding (GO:0020037);; Biological Process: oxidation-reduction process (GO:0055114);;	K17959|0|cel:CELE_F01D5.9|cyp-37A1; Protein CYP-37A1; K17959 cytochrome P450, family 37 (A)	--	[QI]	Secondary metabolites biosynthesis, transport and catabolism;; Lipid transport and metabolism	Cytochrome P450	Protein CYP-37A1 {ECO:0000313|EMBL:CAB04044.2} OS=Caenorhabditis elegans PE=3 SV=2	R	General function prediction only	Protein CYP-37A1 [Caenorhabditis elegans]
Y11D7A.3	gene18847	558	726	873	1432	1584	1697	46.523101	55.9430023467834	82.343637	103.44705420891	109.460211	113.45316	1.35795663476109e-07	1.12141421753454	up	--	--	Cellular Component: integral component of membrane (GO:0016021);; Biological Process: transmembrane transport (GO:0055085);;	--	--	[S]	Function unknown	Ion channel regulatory protein UNC-93;; Major Facilitator Superfamily	Protein Y11D7A.3, isoform a {ECO:0000313|EMBL:CAA21581.1} OS=Caenorhabditis elegans PE=4 SV=1	R	General function prediction only	Protein Y11D7A.3, isoform a [Caenorhabditis elegans]
col-72	gene5464	2392	2271	772	79	280	158	157.7465	151.0316	50.3002	5.83712	18.42478	12.04612	0.000968614797812836	-3.40078267387357	down	--	--	--	--	--	[W]	Extracellular structures	Collagen triple helix repeat (20 copies)	Protein COL-72, isoform b {ECO:0000313|EMBL:CCD73660.1} OS=Caenorhabditis elegans PE=4 SV=1	T	Signal transduction mechanisms	Protein COL-72, isoform b [Caenorhabditis elegans]
dex-1	gene10836	3737	3009	2053	1018	1141	930	45.729191007	36.78418979729	25.068274848	12.0010900000496	13.50548091562	11.14414725	0.000665288877549085	-1.5188029302691	down	--	--	Molecular Function: calcium ion binding (GO:0005509);; Biological Process: cell-matrix adhesion (GO:0007160);;	--	--	[W]	Extracellular structures	Nidogen-like;; EGF domain;; Calcium-binding EGF domain;; EGF-like domain	Putative uncharacterized protein {ECO:0000313|EMBL:EGT39872.1} OS=Caenorhabditis brenneri (Nematode worm) PE=4 SV=1	S	Function unknown	Protein DEX-1, isoform c [Caenorhabditis elegans]
K01D12.10	gene37496	444	350	145	13	49	26	54.9823	42.29	18.057	1.71078	6.06227	3.26302	0.000777676947590439	-3.42238910026435	down	--	--	--	--	--	--	--	--	Protein K01D12.10 {ECO:0000313|EMBL:CAA99869.2} OS=Caenorhabditis elegans PE=4 SV=2	P	Inorganic ion transport and metabolism	Protein K01D12.10 [Caenorhabditis elegans]
dhs-19	gene37058	1023	954	887	1619	1845	2713	59.5873	53.17934	48.16457	91.2128	103.5868	158.3378	0.0087794334123912	1.10265212744106	up	[IQR]	Lipid transport and metabolism;; Secondary metabolites biosynthesis, transport and catabolism;; General function prediction only	--	K15734|0|cel:CELE_T11F9.11|dhs-19; Protein DHS-19; K15734 all-trans-retinol dehydrogenase (NAD+) [EC:1.1.1.105] (A)	Retinol metabolism (ko00830)	[Q]	Secondary metabolites biosynthesis, transport and catabolism	short chain dehydrogenase;; Enoyl-(Acyl carrier protein) reductase;; KR domain	Protein DHS-19 {ECO:0000313|EMBL:CAA98524.1} OS=Caenorhabditis elegans PE=3 SV=1	S	Function unknown	Protein DHS-19 [Caenorhabditis elegans]
hpx-2	gene38047	423	287	138	4	32	3	11.6663	7.85264	3.81327	0.132005	0.899858	0.107478	8.74302217397846e-05	-4.45001145658026	down	--	--	--	--	--	[R]	General function prediction only	Animal haem peroxidase	Protein F09F3.5 {ECO:0000313|EMBL:CAB02910.1} OS=Caenorhabditis elegans PE=4 SV=3	R	General function prediction only	Protein F09F3.5 [Caenorhabditis elegans]
C04G6.2	gene5953	86	111	112	2	6	6	15.55872	20.13862	19.45799	0.5379592	0.776427	0.948949	9.28601575307945e-23	-4.46810312488417	down	--	--	--	--	--	--	--	Caenorhabditis protein of unknown function, DUF282	Protein C04G6.2 {ECO:0000313|EMBL:CCD63060.1} OS=Caenorhabditis elegans PE=4 SV=1	R	General function prediction only	Protein C04G6.2 [Caenorhabditis elegans]
bah-1	gene3159	32	47	31	0	0	0	1.436864	1.929547	1.44582533214	0.04356030587	0	0	3.54144216213417e-17	-Inf	down	--	--	--	--	--	--	--	Glycosyltransferase family 92	Protein BAH-1 {ECO:0000313|EMBL:CAA18365.1} OS=Caenorhabditis elegans PE=4 SV=1	K	Transcription	Protein BAH-1 [Caenorhabditis elegans]
Y53F4B.39	gene9333	886	906	927	2083	1879	1861	46.5190202788	44.0094037773282	47.476011124134	110.938907000441	99.2086093469419	93.410198141774	1.45714219553896e-07	1.09086567550889	up	[R]	General function prediction only	--	--	--	[R]	General function prediction only	Metallo-beta-lactamase superfamily;; Beta-lactamase superfamily domain	Putative uncharacterized protein {ECO:0000313|EMBL:EGT40884.1} OS=Caenorhabditis brenneri (Nematode worm) PE=4 SV=1	S	Function unknown	Protein Y53F4B.39, isoform b [Caenorhabditis elegans]
C13G3.1	gene36767	151	130	117	53	59	81	65.819	51.0827	46.2959	23.9058	24.1322	35.2049	0.00351195888352897	-1.05085902312492	down	--	--	--	--	--	--	--	--	Protein C13G3.1 {ECO:0000313|EMBL:CAA98421.1} OS=Caenorhabditis elegans PE=4 SV=1	S	Function unknown	Protein C13G3.1 [Caenorhabditis elegans]
F44B9.9	gene11618	23	42	28	83	92	99	1.307785273	1.56409268	1.6417313217	3.31957620017063	6.1829341	1.589227160719	5.91005115197116e-05	1.55223621654464	up	[T]	Signal transduction mechanisms	Molecular Function: hydrolase activity (GO:0016787);;	--	--	[TR]	Signal transduction mechanisms;; General function prediction only	Calcineurin-like phosphoesterase	Serine/threonine-protein phosphatase {ECO:0000256|RuleBase:RU004273} OS=Caenorhabditis remanei (Caenorhabditis vulgaris) PE=3 SV=1	D	Cell cycle control, cell division, chromosome partitioning	Protein F44B9.9 [Caenorhabditis elegans]
F13E9.14	gene19516	28	16	7	94	73	87	3.51937	1.99208	0.921116	11.6933	8.82721	10.5695	7.7364601891553e-09	2.30619088748738	up	--	--	--	--	--	--	--	Domain of unknown function DUF148	Protein F13E9.14 {ECO:0000313|EMBL:CAM06587.1} OS=Caenorhabditis elegans PE=4 SV=1	S	Function unknown	Protein F13E9.14 [Caenorhabditis elegans]
acdh-1	gene1555	29	21	18	2740	4438	5949	1.5521626318	1.179086	0.96613925847	144.33936	230.90598	311.590889	1.94098574977407e-17	7.58676023893546	up	[I]	Lipid transport and metabolism	Molecular Function: oxidoreductase activity, acting on the CH-CH group of donors (GO:0016627);; Molecular Function: flavin adenine dinucleotide binding (GO:0050660);; Biological Process: oxidation-reduction process (GO:0055114);;	K09478|0|cbr:CBG12644|Cbr-acdh-1; C. briggsae CBR-ACDH-1 protein; K09478 short/branched chain acyl-CoA dehydrogenase [EC:1.3.99.12] (A)	Fatty acid degradation (ko00071);; Valine, leucine and isoleucine degradation (ko00280);; Fatty acid metabolism (ko01212)	[I]	Lipid transport and metabolism	Acyl-CoA dehydrogenase, C-terminal domain;; Acyl-CoA dehydrogenase, N-terminal domain;; Acyl-CoA dehydrogenase, C-terminal domain;; Acyl-CoA dehydrogenase, middle domain	Protein ACDH-1, isoform a {ECO:0000313|EMBL:CCD68091.1} OS=Caenorhabditis elegans PE=3 SV=1	P	Inorganic ion transport and metabolism	Protein ACDH-1, isoform a [Caenorhabditis elegans]
asp-2	gene36021	6385	6861	5397	13059	11980	12948	301.7765	320.5063	251.7575	614.068	564.755	608.958	4.54206625419745e-07	1.01900814602729	up	--	--	--	--	--	[O]	Posttranslational modification, protein turnover, chaperones	Eukaryotic aspartyl protease;; Xylanase inhibitor N-terminal;; A1 Propeptide	Protein ASP-2, isoform a {ECO:0000313|EMBL:CCD65451.1} OS=Caenorhabditis elegans PE=3 SV=1	R	General function prediction only	hypothetical protein T18H9.2 - Caenorhabditis elegans
C13A2.12	gene35256	15037	13599	4375	614	1661	1166	1445.78	1256.94	407.993	60.3068	156.653	113.891	0.00269651543628271	-3.26908271380286	down	--	--	--	--	--	--	--	--	Protein C13A2.12 {ECO:0000313|EMBL:CCD63104.1} OS=Caenorhabditis elegans PE=4 SV=1	S	Function unknown	Protein C13A2.12 [Caenorhabditis elegans]
grl-17	gene37935	4464	3341	1677	121	479	169	194.127004	144.24456837	73.5972700033033	5.587397	20.4460900000003	7.03928439000484	7.03610492043818e-05	-3.63138487221979	down	--	--	--	--	--	--	--	Ground-like domain	Protein GRL-17 {ECO:0000313|EMBL:CAB01137.1} OS=Caenorhabditis elegans PE=4 SV=1	T	Signal transduction mechanisms	Protein GRL-17 [Caenorhabditis elegans]
sru-22	gene38961	204	272	293	30	21	17	6.921182	7.905606	7.964455	1.33355340310341	0.9020442	1.00268671	3.213163643003e-25	-3.5081671265252	down	--	--	Molecular Function: transmembrane signaling receptor activity (GO:0004888);; Biological Process: sensory perception of chemical stimulus (GO:0007606);; Cellular Component: membrane (GO:0016020);;	--	--	--	--	Serpentine type 7TM GPCR chemoreceptor Sru;; Srg family chemoreceptor	Protein SRU-22 {ECO:0000313|EMBL:CAB04335.1} OS=Caenorhabditis elegans PE=4 SV=1	S	Function unknown	Protein SRU-22 [Caenorhabditis elegans]
wrt-7	gene38661	204	214	72	3	12	3	9.08685	9.32278	3.15702	0.170599	0.524568	0.171334	1.7369502444786e-05	-4.77422445979692	down	--	--	Biological Process: proteolysis (GO:0006508);; Molecular Function: peptidase activity (GO:0008233);;	--	--	[T]	Signal transduction mechanisms	Hint module	Protein WRT-7 {ECO:0000313|EMBL:CAB03509.2} OS=Caenorhabditis elegans PE=4 SV=2	R	General function prediction only	Protein WRT-7 [Caenorhabditis elegans]
F35E12.10	gene38007	1121	1234	918	461	453	383	44.702183277	45.745369751	35.57336257	17.70833274	17.425448575	14.66399269	1.21488963179448e-09	-1.34374250287836	down	--	--	--	--	--	--	--	CUB-like domain	Protein F35E12.10 {ECO:0000313|EMBL:CAB04277.2} OS=Caenorhabditis elegans PE=4 SV=2	R	General function prediction only	Protein F35E12.10 [Caenorhabditis elegans]
oac-14	gene44249	303	341	451	3348	3841	5471	9.6619983203	10.78025223	14.1237436164	106.8747288265	122.8495217757	174.6170135299	1.40802419948519e-12	3.52591993831524	up	[I]	Lipid transport and metabolism	Molecular Function: transferase activity, transferring acyl groups other than amino-acyl groups (GO:0016747);;	--	--	[R]	General function prediction only	Acyltransferase family	Protein OAC-14 {ECO:0000313|EMBL:CAA90058.1} OS=Caenorhabditis elegans PE=4 SV=2	U	Intracellular trafficking, secretion, and vesicular transport	Protein OAC-14 [Caenorhabditis elegans]
Y49E10.16	gene12918	685	697	574	1088	1241	1737	39.2748700010688	39.1169100004086	34.3464000000002	63.387000000458	70.6357	101.422400008001	0.00455249626435311	1.04930101384981	up	--	--	Biological Process: lipid metabolic process (GO:0006629);;	--	--	[I]	Lipid transport and metabolism	Lipase (class 3)	Protein Y49E10.16, isoform a {ECO:0000313|EMBL:CAB11552.1} OS=Caenorhabditis elegans PE=4 SV=1	K	Transcription	Protein Y49E10.16, isoform a [Caenorhabditis elegans]
F53F1.6	gene37892	94	78	77	269	348	627	5.9466541401	5.06019400026653	5.090038	16.755115	22.3110817	39.1749959	0.00651926639510429	2.31539448365064	up	--	--	--	--	--	--	--	--	Protein F53F1.6, isoform b {ECO:0000313|EMBL:CCM09389.1} OS=Caenorhabditis elegans PE=4 SV=1	R	General function prediction only	Protein F53F1.6, isoform b [Caenorhabditis elegans]
C49G7.12	gene34132	879	1122	1063	230	217	97	80.78370870755	96.71070909224	91.3164237905	20.8656185828	18.86480783754	8.8454935882	5.71269819396279e-28	-2.50294710913819	down	--	--	--	--	--	--	--	--	Protein C49G7.12 {ECO:0000313|EMBL:CCD67693.1} OS=Caenorhabditis elegans PE=4 SV=1	S	Function unknown	Protein C49G7.12 [Caenorhabditis elegans]
ZK228.3	gene39974	526	673	501	235	203	170	35.190931	44.4640125	34.2357773215	15.973107	13.9110005018	11.3506936	1.90399249790962e-09	-1.4919521930807	down	--	--	--	--	--	--	--	--	Protein ZK228.3 {ECO:0000313|EMBL:CAB04995.2} OS=Caenorhabditis elegans PE=4 SV=2	S	Function unknown	Protein ZK228.3 [Caenorhabditis elegans]
F11E6.6	gene32878	1858	2507	2195	5223	4715	4429	104.10082	135.059819	124.76475	294.967709	261.883532	243.706728	8.64775855846599e-09	1.12322968475877	up	--	--	--	--	--	[S]	Function unknown	Frag1/DRAM/Sfk1 family	Protein F11E6.6 {ECO:0000313|EMBL:CAB62801.2} OS=Caenorhabditis elegans PE=4 SV=2	S	Function unknown	Protein F11E6.6 [Caenorhabditis elegans]
F28C10.3	gene40855	319	262	321	106	100	73	12.3010363198914	8.894818411	11.8591233	3.51639726606	3.5241257	2.38855160164063	2.44756667815692e-09	-1.70136588982538	down	[RTKL]	General function prediction only;; Signal transduction mechanisms;; Transcription;; Replication, recombination and repair	Molecular Function: protein kinase activity (GO:0004672);; Molecular Function: ATP binding (GO:0005524);; Biological Process: protein phosphorylation (GO:0006468);;	--	--	[RT]	General function prediction only;; Signal transduction mechanisms	Protein kinase domain;; Protein tyrosine kinase	Protein F28C10.3 {ECO:0000313|EMBL:CCD61756.1} OS=Caenorhabditis elegans PE=3 SV=2	S	Function unknown	Protein F28C10.3 [Caenorhabditis elegans]
K11G9.1	gene35022	348	385	433	62	64	77	12.8707	14.3789	16.1444	2.38747	2.39316	2.90311	6.42259334453993e-20	-2.52851893088701	down	[I]	Lipid transport and metabolism	Biological Process: metabolic process (GO:0008152);; Molecular Function: hydrolase activity (GO:0016787);;	--	--	[R]	General function prediction only	Carboxylesterase family;; alpha/beta hydrolase fold	Protein K11G9.1 {ECO:0000313|EMBL:CCD72924.1} OS=Caenorhabditis elegans PE=3 SV=1	R	General function prediction only	Protein K11G9.1 [Caenorhabditis elegans]
oac-56	gene22832	258	207	143	8	40	21	9.806815	7.811302	5.28565957	0.3254779171	1.54352	0.80903856051	1.23837335777131e-08	-3.1451098976789	down	[I]	Lipid transport and metabolism	Molecular Function: transferase activity, transferring acyl groups other than amino-acyl groups (GO:0016747);;	--	--	--	--	Acyltransferase family	Protein OAC-56 {ECO:0000313|EMBL:CAB60446.1} OS=Caenorhabditis elegans PE=4 SV=1	O	Posttranslational modification, protein turnover, chaperones	Protein OAC-56 [Caenorhabditis elegans]
F31E8.5	gene6695	108	159	172	68	67	66	4.83145	7.21736	7.78578	3.09491	3.08565	3.04242	0.00109609029473672	-1.13385822316433	down	--	--	--	--	--	--	--	--	Protein F31E8.5 {ECO:0000313|EMBL:CCD62856.1} OS=Caenorhabditis elegans PE=4 SV=2	U	Intracellular trafficking, secretion, and vesicular transport	Protein F31E8.5 [Caenorhabditis elegans]
rol-6	gene7397	2229	2285	1884	4664	4546	4938	94.9038	94.1774	78.11408	195.3557	187.7461	203.4541	5.53780054839972e-09	1.13726765048363	up	--	--	Molecular Function: structural constituent of cuticle (GO:0042302);;	--	--	[W]	Extracellular structures	Collagen triple helix repeat (20 copies);; Nematode cuticle collagen N-terminal domain	Protein CBR-ROL-6 {ECO:0000313|EMBL:CAP23494.1} OS=Caenorhabditis briggsae PE=4 SV=1	W	Extracellular structures	Protein ROL-6 [Caenorhabditis elegans]
F38A1.9	gene13515	42	67	51	108	158	129	2.220776158906	2.86189200000479	1.841077971	6.234044	7.357055	6.378837	0.000247240872609265	1.29736080442991	up	--	--	--	--	--	[TV]	Signal transduction mechanisms;; Defense mechanisms	--	Protein F38A1.9 {ECO:0000313|EMBL:CCD63953.1} OS=Caenorhabditis elegans PE=4 SV=1	W	Extracellular structures	Protein F38A1.9 [Caenorhabditis elegans]
F15H10.8	gene36482	255	234	156	77	102	71	18.0168	16.0527	10.6376	5.39964	7.04947	5.0887	0.000269042766395443	-1.37557563487235	down	--	--	--	--	--	--	--	--	Protein F15H10.8 {ECO:0000313|EMBL:CAB60280.2} OS=Caenorhabditis elegans PE=4 SV=1	DO	Cell cycle control, cell division, chromosome partitioning;; Posttranslational modification, protein turnover, chaperones	Protein F15H10.8 [Caenorhabditis elegans]
faah-6	gene12749	104	109	84	221	277	298	3.509597567	3.5798546	2.80260114	7.678522	9.407447	9.939354	1.62140947805474e-06	1.41543449249901	up	[J]	Translation, ribosomal structure and biogenesis	--	--	--	[JIT]	Translation, ribosomal structure and biogenesis;; Lipid transport and metabolism;; Signal transduction mechanisms	Amidase	Protein FAAH-6 {ECO:0000313|EMBL:CAB63353.2} OS=Caenorhabditis elegans PE=4 SV=2	U	Intracellular trafficking, secretion, and vesicular transport	Protein FAAH-6 [Caenorhabditis elegans]
chil-22	gene7668	253	286	201	482	470	561	12.1952234	13.77605	9.57228	23.450821807	22.78887682	27.593006507	9.16944610158586e-05	1.02436411240043	up	[G]	Carbohydrate transport and metabolism	Biological Process: carbohydrate metabolic process (GO:0005975);;	--	--	[G]	Carbohydrate transport and metabolism	Glycosyl hydrolases family 18	Protein CHIL-22 {ECO:0000313|EMBL:CAA93870.2} OS=Caenorhabditis elegans PE=3 SV=2	G	Carbohydrate transport and metabolism	Protein R09D1.10 [Caenorhabditis elegans]
T24A6.7	gene33961	42	44	72	4	12	8	6.02656	6.1267	10.0858	0.67639	1.67634	1.23711	7.49206222553433e-06	-2.72311078693207	down	--	--	--	K09935|3.14317e-153|cel:CELE_T24A6.7|T24A6.7; Protein T24A6.7; K09935 hypothetical protein (A)	--	--	--	Domain of unknown function (DUF1768)	Protein T24A6.7 {ECO:0000313|EMBL:CCD63571.1} OS=Caenorhabditis elegans PE=4 SV=1	K	Transcription	Protein T24A6.7 [Caenorhabditis elegans]
clec-51	gene18472	98	104	95	250	222	296	8.77680000045266	9.18568	8.98427	22.2250000000004	19.5537000000001	26.4492057	4.87289375356241e-06	1.36347943326514	up	--	--	--	--	--	[TV]	Signal transduction mechanisms;; Defense mechanisms	Lectin C-type domain	Protein CLEC-51, isoform a {ECO:0000313|EMBL:CCD61388.1} OS=Caenorhabditis elegans PE=4 SV=1	S	Function unknown	Protein CLEC-51 [Caenorhabditis elegans]
dhs-21	gene37630	852	876	936	1562	1705	2180	88.10741	88.82913	95.71880406	158.2395812	173.36080519	224.84851079	2.41660917756833e-05	1.02551313253008	up	[IQR]	Lipid transport and metabolism;; Secondary metabolites biosynthesis, transport and catabolism;; General function prediction only	--	K03331|0|cel:CELE_R11D1.11|dhs-21; Protein DHS-21; K03331 L-xylulose reductase [EC:1.1.1.10] (A)	Pentose and glucuronate interconversions (ko00040)	[Q]	Secondary metabolites biosynthesis, transport and catabolism	short chain dehydrogenase;; Enoyl-(Acyl carrier protein) reductase;; KR domain;; Polysaccharide biosynthesis protein	CRE-DHS-21 protein {ECO:0000313|EMBL:EFP05398.1} OS=Caenorhabditis remanei (Caenorhabditis vulgaris) PE=3 SV=1	R	General function prediction only	Protein DHS-21 [Caenorhabditis elegans]
spch-1	gene19230	316	374	395	203	164	154	54.7852	61.9217	66.9264	35.978	27.9718	26.7006	0.000145188142988143	-1.06641721695086	down	--	--	--	--	--	--	--	--	Protein C04G2.8 {ECO:0000313|EMBL:CAA94670.1} OS=Caenorhabditis elegans PE=4 SV=1	K	Transcription	Protein C04G2.8 [Caenorhabditis elegans]
oac-51	gene14306	229	202	270	431	402	576	8.1491295389	7.198708679473	9.45793	15.587135382	14.3284003227	20.0175518009	0.000588996687066595	1.00074949778037	up	[I]	Lipid transport and metabolism	Molecular Function: transferase activity, transferring acyl groups other than amino-acyl groups (GO:0016747);;	--	--	--	--	Acyltransferase family	Protein OAC-51, isoform a {ECO:0000313|EMBL:CCD71912.1} OS=Caenorhabditis elegans PE=4 SV=1	J	Translation, ribosomal structure and biogenesis	Protein OAC-51 [Caenorhabditis elegans]
Y68A4B.3	gene39529	42	39	60	1	0	1	5.55848	4.93119	7.62011	0.247894	0	0.25042112	6.68023882020035e-18	-6.14775620295648	down	--	--	--	--	--	--	--	--	Protein Y68A4B.3 {ECO:0000313|EMBL:CAA19556.2} OS=Caenorhabditis elegans PE=4 SV=2	TV	Signal transduction mechanisms;; Defense mechanisms	Protein Y68A4B.3 [Caenorhabditis elegans]
T24B8.5	gene7533	30	21	55	7	7	0	55.3849	34.159	93.2691	16.4732	12.4278	1.88543	0.00634793155935403	-2.93089535133809	down	--	--	--	--	--	--	--	ShK domain-like	Protein T24B8.5 {ECO:0000313|EMBL:CAA92755.2} OS=Caenorhabditis elegans PE=4 SV=2	U	Intracellular trafficking, secretion, and vesicular transport	Protein T24B8.5 [Caenorhabditis elegans]
F35E12.6	gene38004	5045	6704	5286	1571	1389	1175	299.82561	396.70992	299.79617	90.19584	74.013537	61.06382	1.08303088057226e-17	-2.05084232134632	down	--	--	--	--	--	--	--	CUB-like domain	Protein F35E12.6 {ECO:0000313|EMBL:CAB04273.2} OS=Caenorhabditis elegans PE=4 SV=2	R	General function prediction only	Protein F35E12.6 [Caenorhabditis elegans]
F36F12.1	gene33456	55	61	73	154	163	217	1.960850199635	2.1467418141	2.54383	5.48036471298	5.71893	7.6412632693	4.30289310937798e-06	1.49243693670295	up	--	--	--	--	--	[S]	Function unknown	Glycosyltransferase family 92	Protein F36F12.1 {ECO:0000313|EMBL:CCD69870.1} OS=Caenorhabditis elegans PE=4 SV=1	S	Function unknown	Protein F36F12.1 [Caenorhabditis elegans]
Y46G5A.36	gene8784	35	47	24	5	13	8	23.6297	28.1991	15.01	4.16182	8.60697	5.95089	0.000849966076673612	-2.03373185366738	down	--	--	--	--	--	--	--	--	Protein Y46G5A.36 {ECO:0000313|EMBL:CAE18013.1} OS=Caenorhabditis elegans PE=4 SV=1	I	Lipid transport and metabolism	Protein Y46G5A.36 [Caenorhabditis elegans]
gmd-2	gene3442	316	218	303	46	18	8	15.4997	10.2919	14.4573	2.29196	0.88971	0.418617	1.60138883322376e-20	-3.55205068974677	down	[M]	Cell wall/membrane/envelope biogenesis	Molecular Function: catalytic activity (GO:0003824);; Molecular Function: coenzyme binding (GO:0050662);;	K01711|0|cel:CELE_F56H6.5|gmd-2; Protein GMD-2; K01711 GDPmannose 4,6-dehydratase [EC:4.2.1.47] (A)	Fructose and mannose metabolism (ko00051);; Amino sugar and nucleotide sugar metabolism (ko00520)	[G]	Carbohydrate transport and metabolism	NAD dependent epimerase/dehydratase family;; RmlD substrate binding domain;; Polysaccharide biosynthesis protein	Putative uncharacterized protein {ECO:0000313|EMBL:EGT46220.1} OS=Caenorhabditis brenneri (Nematode worm) PE=3 SV=1	R	General function prediction only	Protein GMD-2 [Caenorhabditis elegans]
lsy-2	gene41262	7524	6130	3283	817	1571	942	273.754527832318	227.159427852116	109.28358203277	25.065057269315	41.8047886132	26.1098211427007	0.000713956965917727	-2.35445269504272	down	[R]	General function prediction only	--	--	--	[R]	General function prediction only	Zinc finger, C2H2 type;; Zinc-finger double domain;; C2H2-type zinc finger;; C2H2-type zinc finger	Protein LSY-2, isoform a {ECO:0000313|EMBL:CCD71575.1} OS=Caenorhabditis elegans PE=4 SV=2	S	Function unknown	Protein LSY-2, isoform a [Caenorhabditis elegans]
T01D3.6	gene37995	8623	11923	13562	4071	3296	3096	149.115796	204.689389	230.03432176404	70.0805263445	56.5338784437	53.166248	1.69732654260819e-07	-1.7125095537526	down	--	--	Molecular Function: calcium ion binding (GO:0005509);;	--	--	[WV]	Extracellular structures;; Defense mechanisms	Fibrinogen beta and gamma chains, C-terminal globular domain;; von Willebrand factor type D domain;; Trypsin Inhibitor like cysteine rich domain;; Calcium-binding EGF domain	Protein T01D3.6, isoform a {ECO:0000313|EMBL:CAB03262.1} OS=Caenorhabditis elegans PE=4 SV=1	W	Extracellular structures	Protein T01D3.6, isoform a [Caenorhabditis elegans]
F58A6.5	gene5977	61	61	50	29	13	27	5.72824	5.63028	4.67496	2.77211	1.28818	2.51798	0.00289010950125402	-1.32642319561971	down	--	--	--	--	--	--	--	Interactor of ZYG-11	Protein F58A6.5 {ECO:0000313|EMBL:CCD65836.1} OS=Caenorhabditis elegans PE=4 SV=1	T	Signal transduction mechanisms	Protein F58A6.5 [Caenorhabditis elegans]
C35B1.5	gene14210	2751	2799	2523	7082	6051	5926	469.4802	434.1447	417.9375	1245.547	937.747	955.256	2.09206733752507e-10	1.23102193468671	up	--	--	Molecular Function: antioxidant activity (GO:0016209);; Molecular Function: oxidoreductase activity (GO:0016491);; Biological Process: cell redox homeostasis (GO:0045454);; Biological Process: oxidation-reduction process (GO:0055114);;	K17609|3.8915e-106|cel:CELE_C35B1.5|C35B1.5; Protein C35B1.5; K17609 nucleoredoxin [EC:1.8.1.8] (A)	--	[R]	General function prediction only	Thioredoxin-like;; Thioredoxin;; Thioredoxin;; AhpC/TSA family;; Redoxin;; SCO1/SenC	Protein C35B1.5 {ECO:0000313|EMBL:CCD66740.1} OS=Caenorhabditis elegans PE=4 SV=1	R	General function prediction only	Protein C35B1.5 [Caenorhabditis elegans]
alg-4	gene12275	456	628	635	272	229	325	8.5449372555	11.900519	12.002547	5.166313244	4.324358	6.083207	3.49454617873522e-05	-1.06393531656364	down	--	--	Molecular Function: nucleic acid binding (GO:0003676);; Molecular Function: protein binding (GO:0005515);;	--	--	[J]	Translation, ribosomal structure and biogenesis	Piwi domain;; PAZ domain;; Domain of unknown function (DUF1785)	Protein ALG-3, isoform b {ECO:0000313|EMBL:CAA92619.1} OS=Caenorhabditis elegans PE=4 SV=1	V	Defense mechanisms	Protein TAG-76, isoform a [Caenorhabditis elegans]
C31H2.4	gene42343	54	73	85	253	237	185	3.18961	4.125368391	4.89646	14.74281	13.67269	10.59082	5.18867838637091e-08	1.66320911306395	up	[ER]	Amino acid transport and metabolism;; General function prediction only	--	K00457|0|cel:CELE_C31H2.4|C31H2.4; Protein C31H2.4; K00457 4-hydroxyphenylpyruvate dioxygenase [EC:1.13.11.27] (A)	Ubiquinone and other terpenoid-quinone biosynthesis (ko00130);; Tyrosine metabolism (ko00350);; Phenylalanine metabolism (ko00360)	[E]	Amino acid transport and metabolism	Glyoxalase/Bleomycin resistance protein/Dioxygenase superfamily;; Glyoxalase/Bleomycin resistance protein/Dioxygenase superfamily;; Glyoxalase-like domain	Putative uncharacterized protein {ECO:0000313|EMBL:EGT29946.1} OS=Caenorhabditis brenneri (Nematode worm) PE=3 SV=1	S	Function unknown	Protein C31H2.4 [Caenorhabditis elegans]
pud-3	gene33541	285	358	543	80	14	38	61.5005	71.0787	110.23	17.5153	2.87624	8.03362	7.78936121925469e-07	-3.17778851369318	down	--	--	--	--	--	--	--	--	Protein PUD-3, isoform a {ECO:0000313|EMBL:CCD69543.1} OS=Caenorhabditis elegans PE=4 SV=1	S	Function unknown	Protein PUD-3, isoform a [Caenorhabditis elegans]
ptr-13	gene8224	1159	1052	976	1912	2217	3161	29.4535455	21.424507528573	20.7021471354183	41.6390140973106	50.8594743	70.070611861	0.00306542705418096	1.18741306681737	up	--	--	Cellular Component: integral component of membrane (GO:0016021);;	--	--	[R]	General function prediction only	Patched family;; Sterol-sensing domain of SREBP cleavage-activation;; Protein export membrane protein	Protein PTR-13 {ECO:0000313|EMBL:CAA87375.2} OS=Caenorhabditis elegans PE=4 SV=2	T	Signal transduction mechanisms	Protein PTR-13 [Caenorhabditis elegans]
str-112	gene35213	44	22	30	83	104	135	3.95725	1.941291	2.554608	6.99906	8.322089	12.02884	4.32568363692068e-05	1.7391541380582	up	--	--	--	K08473|0|cel:CELE_F10D2.4|str-112; Protein STR-112; K08473 nematode chemoreceptor (A)	--	--	--	Serpentine type 7TM GPCR chemoreceptor Str;; Serpentine type 7TM GPCR chemoreceptor Srj;; Serpentine type 7TM GPCR chemoreceptor Srd;; Serpentine type 7TM GPCR chemoreceptor Srh;; Serpentine type 7TM GPCR chemoreceptor Sri	Protein STR-112 {ECO:0000313|EMBL:CCD69118.1} OS=Caenorhabditis elegans PE=4 SV=1	S	Function unknown	Protein STR-112 [Caenorhabditis elegans]
F49C12.3	gene18868	7	9	1	95	112	97	0.531464	0.659667	0.130529	6.81526	7.94912	6.94805	8.15909828536101e-21	4.15139524615728	up	--	--	--	--	--	--	--	Nucleotide-diphospho-sugar transferase	Protein F49C12.3 {ECO:0000313|EMBL:CAA92508.3} OS=Caenorhabditis elegans PE=4 SV=3	S	Function unknown	F49C12.3 [Caenorhabditis elegans]
aco-1	gene44649	3432	3590	3551	10240	9837	10056	71.5283	73.335	72.6162	213.204	201.025	205.868	7.00703825424076e-15	1.50343605820168	up	[C]	Energy production and conversion	Biological Process: metabolic process (GO:0008152);;	K01681|0|cel:CELE_ZK455.1|aco-1; Protein ACO-1; K01681 aconitate hydratase [EC:4.2.1.3] (A)	Citrate cycle (TCA cycle) (ko00020);; Glyoxylate and dicarboxylate metabolism (ko00630);; Carbon metabolism (ko01200);; 2-Oxocarboxylic acid metabolism (ko01210);; Biosynthesis of amino acids (ko01230)	[AJ]	RNA processing and modification;; Translation, ribosomal structure and biogenesis	Aconitase family (aconitate hydratase);; Aconitase C-terminal domain	CBN-ACO-1 protein {ECO:0000313|EMBL:EGT30572.1} OS=Caenorhabditis brenneri (Nematode worm) PE=4 SV=1	R	General function prediction only	Protein ACO-1 [Caenorhabditis elegans]
ZC376.3	gene38174	179	181	120	439	410	605	5.34647	5.54059	3.59778	13.3861	12.4874	18.4967	3.67129200189072e-06	1.59166144485144	up	[I]	Lipid transport and metabolism	Biological Process: metabolic process (GO:0008152);; Molecular Function: hydrolase activity (GO:0016787);;	--	--	[R]	General function prediction only	Carboxylesterase family;; alpha/beta hydrolase fold	Protein ZC376.3 {ECO:0000313|EMBL:CAB00887.2} OS=Caenorhabditis elegans PE=4 SV=1	R	General function prediction only	Protein ZC376.3 [Caenorhabditis elegans]
K11H3.3	gene12259	1240	1355	1453	2913	2944	3253	60.273	67.6298	73.4707	141.5838	139.2888	156.3014	4.35918756411805e-09	1.16332449627552	up	--	--	--	K15100|0|cel:CELE_K11H3.3|K11H3.3; Protein K11H3.3; K15100 solute carrier family 25 (mitochondrial citrate transporter), member 1 (A)	--	[C]	Energy production and conversion	Mitochondrial carrier protein	Protein CBG09959 {ECO:0000313|EMBL:CAP29483.1} OS=Caenorhabditis briggsae PE=3 SV=1	C	Energy production and conversion	Protein K11H3.3 [Caenorhabditis elegans]
F15D3.6	gene3194	807	793	996	1723	1665	1871	64.56573	58.29219262	73.95481	129.20570109495	121.23436628	145.79980258148	1.83133627040393e-06	1.01156584260069	up	--	--	--	--	--	[U]	Intracellular trafficking, secretion, and vesicular transport	PRELI-like family	Protein F15D3.6 {ECO:0000313|EMBL:CAB02955.1} OS=Caenorhabditis elegans PE=4 SV=1	U	Intracellular trafficking, secretion, and vesicular transport	Protein F15D3.6 [Caenorhabditis elegans]
E03H4.8	gene3491	1908	2091	1816	701	715	766	124.669603341393	137.622234324	119.214451704667	46.8247756293	47.057680982	50.5394749614	3.19689190565572e-12	-1.42144513196206	down	[R]	General function prediction only	Molecular Function: structural molecule activity (GO:0005198);; Biological Process: intracellular protein transport (GO:0006886);; Biological Process: vesicle-mediated transport (GO:0016192);; Cellular Component: membrane coat (GO:0030117);;	--	--	[U]	Intracellular trafficking, secretion, and vesicular transport	Coatomer WD associated region	Protein E03H4.8 {ECO:0000313|EMBL:CAB04024.1} OS=Caenorhabditis elegans PE=4 SV=1	R	General function prediction only	Protein E03H4.8 [Caenorhabditis elegans]
mboa-4	gene19627	85	80	78	33	34	42	4.052433	3.814897	3.75178	1.59344214	1.63644355671	2.0202725924	0.00429268239700192	-1.16358783128548	down	[S]	Function unknown	--	--	--	[S]	Function unknown	MBOAT, membrane-bound O-acyltransferase family	Protein MBOA-4, isoform b {ECO:0000313|EMBL:CCG28249.1} OS=Caenorhabditis elegans PE=4 SV=1	S	Function unknown	Protein MBOA-4, isoform b [Caenorhabditis elegans]
F35E2.5	gene3271	66	70	59	30	22	29	1.9465522890597	1.993996492327	1.7265349389	0.832710801674231	0.625115026078934	0.813541153	0.00303227773225757	-1.27552375708212	down	--	--	--	--	--	--	--	Domain of unknown function (DUF316)	Protein F35E2.5 {ECO:0000313|EMBL:CAB04281.1} OS=Caenorhabditis elegans PE=4 SV=1	S	Function unknown	Protein F35E2.5 [Caenorhabditis elegans]
col-137	gene31124	535	478	335	178	108	60	24.9579	21.3702	14.82434	8.02159	4.54719	2.64648	2.83538943516458e-06	-1.97352293874889	down	--	--	Molecular Function: structural constituent of cuticle (GO:0042302);;	--	--	[W]	Extracellular structures	Collagen triple helix repeat (20 copies);; Nematode cuticle collagen N-terminal domain	Protein COL-137 {ECO:0000313|EMBL:CAB61143.2} OS=Caenorhabditis elegans PE=4 SV=2	S	Function unknown	Protein COL-137 [Caenorhabditis elegans]
C02F5.5	gene11691	64	67	60	30	30	27	15.5222	14.8295	13.5324	7.31492	6.92559	6.38126	0.00938644429612497	-1.14236397989382	down	--	--	--	--	--	--	--	--	Putative uncharacterized protein {ECO:0000313|EMBL:EFP09385.1} OS=Caenorhabditis remanei (Caenorhabditis vulgaris) PE=4 SV=1	S	Function unknown	Protein C02F5.5 [Caenorhabditis elegans]
K10D11.6	gene20339	540	726	389	281	223	210	21.42599798	28.070161	14.52626	10.768476	8.512165	8.1892130018	0.00982161009089447	-1.22179852912877	down	--	--	--	--	--	--	--	CUB-like domain	Protein K10D11.6 {ECO:0000313|EMBL:CAB03525.1} OS=Caenorhabditis elegans PE=4 SV=1	R	General function prediction only	Protein K10D11.6 [Caenorhabditis elegans]
ZK673.1	gene7990	133	142	122	290	353	334	46.7261	45.2104	39.069	98.4381	107.414	116.1545	4.91843750910425e-06	1.29212019268449	up	--	--	--	--	--	--	--	ShK domain-like	Putative uncharacterized protein {ECO:0000313|EMBL:EFO86236.1} OS=Caenorhabditis remanei (Caenorhabditis vulgaris) PE=4 SV=1	T	Signal transduction mechanisms	Protein ZK673.1, isoform a [Caenorhabditis elegans]
irg-3	gene33618	809	689	497	265	203	195	110.272653308342	87.45937875	63.794816	34.99431051765	26.548964	26.166013610186	1.26460204271964e-05	-1.59871004380608	down	--	--	--	--	--	--	--	--	Protein IRG-3 {ECO:0000313|EMBL:CCD66101.1} OS=Caenorhabditis elegans PE=4 SV=1	R	General function prediction only	Protein IRG-3 [Caenorhabditis elegans]
W05E10.1	gene37159	595	658	450	117	116	99	35.8937	40.2538	27.1686	7.25485	7.14964	6.15054	7.35228369982295e-15	-2.36719171790046	down	--	--	Cellular Component: integral component of membrane (GO:0016021);; Biological Process: transmembrane transport (GO:0055085);;	--	--	[R]	General function prediction only	Major Facilitator Superfamily	Protein W05E10.1 {ECO:0000313|EMBL:CAB01247.1} OS=Caenorhabditis elegans PE=4 SV=1	S	Function unknown	Protein W05E10.1 [Caenorhabditis elegans]
F48G7.7	gene33064	76	84	44	13	4	18	19.7021	20.0637	10.7457	3.54867	1.13067	4.65957	2.14924553378839e-05	-2.55098034659858	down	--	--	--	--	--	--	--	ShK domain-like	Protein F48G7.7 {ECO:0000313|EMBL:CCD70352.1} OS=Caenorhabditis elegans PE=4 SV=1	R	General function prediction only	Protein F48G7.7 [Caenorhabditis elegans]
lys-2	gene36429	11827	14811	14820	3616	2666	2563	1005.35	1212.37	1195.29	304.558	216.876	212.525	7.00845921956403e-31	-2.23708330828659	down	--	--	--	--	--	--	--	--	Protein LYS-2 {ECO:0000313|EMBL:CAA16324.1} OS=Caenorhabditis elegans PE=4 SV=1	K	Transcription	Protein LYS-2 [Caenorhabditis elegans]
ugt-63	gene34449	1047	1480	1047	437	285	233	46.0822	64.87303	45.90688	19.51752	12.66832	10.43439	3.08856240413184e-08	-1.9135938028675	down	[GC]	Carbohydrate transport and metabolism;; Energy production and conversion	Biological Process: metabolic process (GO:0008152);; Molecular Function: transferase activity, transferring hexosyl groups (GO:0016758);;	--	--	[GC]	Carbohydrate transport and metabolism;; Energy production and conversion	UDP-glucoronosyl and UDP-glucosyl transferase;; Glycosyltransferase family 28 C-terminal domain	Protein UGT-63 {ECO:0000313|EMBL:CCD63017.1} OS=Caenorhabditis elegans PE=4 SV=1	R	General function prediction only	Protein UGT-63 [Caenorhabditis elegans]
lin-46	gene37741	47	80	66	129	150	144	2.354071932659	3.8146479	2.998450261797	6.298090290087	7.350410879281	6.713980670817	0.00140450891318021	1.12550349466975	up	[H]	Coenzyme transport and metabolism	Biological Process: molybdopterin cofactor biosynthetic process (GO:0032324);;	--	--	[H]	Coenzyme transport and metabolism	MoeA N-terminal region (domain I and II)	Protein LIN-46 {ECO:0000313|EMBL:CAB01440.2} OS=Caenorhabditis elegans PE=2 SV=1	V	Defense mechanisms	Protein LIN-46 [Caenorhabditis elegans]
F54H5.5	gene6623	79	101	100	30	30	41	4.51467	4.70943	5.10872	2.125299	2.3412211	3.13885	0.000117541891693352	-1.47730246941885	down	--	--	--	--	--	--	--	--	Protein F54H5.5 {ECO:0000313|EMBL:CCD68191.1} OS=Caenorhabditis elegans PE=4 SV=2	U	Intracellular trafficking, secretion, and vesicular transport	Protein F54H5.5 [Caenorhabditis elegans]
C23H5.8	gene13682	202	171	166	1045	1356	1785	23.6675577982	19.048268	17.329059985	117.411947803	143.4005294787	197.2528799745	7.6515320147047e-10	2.95098869212067	up	--	--	--	--	--	--	--	--	Protein C23H5.8, isoform a {ECO:0000313|EMBL:CCD65346.1} OS=Caenorhabditis elegans PE=4 SV=1	R	General function prediction only	Protein C23H5.8, isoform a [Caenorhabditis elegans]
C08E3.13	gene4736	360	363	133	684	1185	1202	1319.476123722	1165.955331628	488.013103148	3455.78744334	4372.29064748529	5057.38098303384	0.000364067508416195	1.83597542113786	up	--	--	--	--	--	--	--	--	Protein C08E3.13 {ECO:0000313|EMBL:CCD63678.1} OS=Caenorhabditis elegans PE=4 SV=1	R	General function prediction only	Protein C08E3.1 [Caenorhabditis elegans]
bigr-1	gene8235	186	192	120	495	482	466	22.88100749292	21.2821265986	13.53200404806	60.8154205715	53.7796824334	56.65510439291	2.86402891123582e-09	1.52649851752188	up	[R]	General function prediction only	--	--	--	[R]	General function prediction only	Haloacid dehalogenase-like hydrolase;; haloacid dehalogenase-like hydrolase;; HAD-hyrolase-like	Protein F37H8.3, isoform a {ECO:0000313|EMBL:CAB04344.2} OS=Caenorhabditis elegans PE=4 SV=2	R	General function prediction only	Protein F37H8.3, isoform a [Caenorhabditis elegans]
grl-19	gene13264	783	657	279	22	108	38	218.427	168.682	76.7289	6.82071	28.6509	10.8185	0.000354792186125858	-3.36188675907028	down	--	--	--	--	--	--	--	Ground-like domain	Protein GRL-19 {ECO:0000313|EMBL:CCD73170.1} OS=Caenorhabditis elegans PE=4 SV=1	O	Posttranslational modification, protein turnover, chaperones	Protein GRL-19 [Caenorhabditis elegans]
F26D11.2	gene35532	452	436	214	36	98	36	15.02116	14.21777011	7.42103	1.1923749275	3.520696	1.2332477401	8.95680560628099e-05	-2.70412856622684	down	--	--	--	--	--	--	--	--	Protein F26D11.2 {ECO:0000313|EMBL:CCD70048.1} OS=Caenorhabditis elegans PE=4 SV=1	TV	Signal transduction mechanisms;; Defense mechanisms	Protein F26D11.2 [Caenorhabditis elegans]
sqt-2	gene4198	2497	2767	2194	5081	5080	5061	176.2793	188.0412	153.6446	347.60106	339.52752	337.61542	2.31707883807763e-07	1.02158760978651	up	--	--	Molecular Function: structural constituent of cuticle (GO:0042302);;	--	--	[W]	Extracellular structures	Collagen triple helix repeat (20 copies);; Nematode cuticle collagen N-terminal domain	Protein SQT-2 {ECO:0000313|EMBL:CCD61131.1} OS=Caenorhabditis elegans PE=4 SV=1	K	Transcription	Protein SQT-2 [Caenorhabditis elegans]
C33H5.2	gene18342	17	19	15	366	420	368	0.737117	0.826466	0.627407	15.4353	17.6758	15.645	2.06205941762064e-44	4.49245137638876	up	--	--	--	--	--	[S]	Function unknown	Glycosyltransferase family 92	Putative uncharacterized protein {ECO:0000313|EMBL:EFP05639.1} OS=Caenorhabditis remanei (Caenorhabditis vulgaris) PE=4 SV=1	I	Lipid transport and metabolism	Protein C33H5.2 [Caenorhabditis elegans]
ckb-4	gene33460	175	160	174	448	483	396	9.4591471296	8.8241602551	9.1357572066	25.0417754074	26.394206	21.2234610088	1.65515596003449e-07	1.37467563234501	up	[M]	Cell wall/membrane/envelope biogenesis	--	--	--	[M]	Cell wall/membrane/envelope biogenesis	Choline/ethanolamine kinase;; Phosphotransferase enzyme family	Protein CKB-4 {ECO:0000313|EMBL:CCD67444.1} OS=Caenorhabditis elegans PE=4 SV=1	G	Carbohydrate transport and metabolism	Protein CKB-4 [Caenorhabditis elegans]
W03D8.9	gene521	329	478	553	226	209	235	20.9408247892	29.9740553648	34.73400408	14.611709312	13.1188249574	14.798962794	0.00324642449983859	-1.02797864970813	down	--	--	--	--	--	--	--	Interactor of ZYG-11	Protein W03D8.9 {ECO:0000313|EMBL:CCD73382.1} OS=Caenorhabditis elegans PE=4 SV=2	T	Signal transduction mechanisms	Protein W03D8.9 [Caenorhabditis elegans]
Y113G7B.12	gene40514	284	265	251	637	567	598	4.420052	4.22319	3.9620856015	10.06456471	9.058717	9.646715	2.87072583067042e-06	1.16353747458904	up	--	--	--	--	--	[R]	General function prediction only	Reverse transcriptase (RNA-dependent DNA polymerase);; Endonuclease/Exonuclease/phosphatase family;; Endonuclease-reverse transcriptase	Protein Y113G7B.12 {ECO:0000313|EMBL:CAB76739.2} OS=Caenorhabditis elegans PE=4 SV=2	R	General function prediction only	Protein Y113G7B.12 [Caenorhabditis elegans]
C06B3.7	gene38075	422	493	507	191	146	159	30.2435	35.3081158	35.40865	13.80625	10.43915	10.37217444	3.08524973271869e-09	-1.52745942974247	down	--	--	--	--	--	--	--	--	Protein C06B3.7 {ECO:0000313|EMBL:CAB01117.2} OS=Caenorhabditis elegans PE=4 SV=2	R	General function prediction only	Protein C06B3.7 [Caenorhabditis elegans]
oac-3	gene38070	32	37	28	6	7	2	1.21057825239	1.2276662439	1.01213661976	0.1615424619	0.266864183	0.07067375651	9.55081765111816e-07	-2.70268354508899	down	--	--	Molecular Function: transferase activity, transferring acyl groups other than amino-acyl groups (GO:0016747);;	--	--	[R]	General function prediction only	Acyltransferase family	Protein OAC-3 {ECO:0000313|EMBL:CAB01113.2} OS=Caenorhabditis elegans PE=4 SV=2	R	General function prediction only	Protein OAC-3 [Caenorhabditis elegans]
Y5H2A.1	gene33520	3	0	0	29	39	45	0.834709	0	0.233781	7.90237	9.83351	11.9758	4.65978819418334e-14	5.22387441206399	up	--	--	--	--	--	--	--	Caenorhabditis protein of unknown function, DUF282	Protein Y5H2A.1 {ECO:0000313|EMBL:CCD70997.1} OS=Caenorhabditis elegans PE=4 SV=1	R	General function prediction only	Protein Y5H2A.1 [Caenorhabditis elegans]
F55G1.9	gene18217	1192	1180	974	528	496	345	92.8137	91.6519	75.2369	42.2852	38.5941	27.0296	4.06008538788617e-09	-1.2982810241499	down	[E]	Amino acid transport and metabolism	--	K00286|0|cel:CELE_F55G1.9|F55G1.9; Protein F55G1.9; K00286 pyrroline-5-carboxylate reductase [EC:1.5.1.2] (A)	Arginine and proline metabolism (ko00330);; Biosynthesis of amino acids (ko01230)	[E]	Amino acid transport and metabolism	Pyrroline-5-carboxylate reductase dimerisation;; NADP oxidoreductase coenzyme F420-dependent	Pyrroline-5-carboxylate reductase {ECO:0000256|RuleBase:RU003903} OS=Caenorhabditis brenneri (Nematode worm) PE=3 SV=1	S	Function unknown	Protein F55G1.9 [Caenorhabditis elegans]
gsto-1	gene11589	171	218	157	443	470	375	15.4595400017889	20.1480800006138	15.055056	40.813031	43.96976	34.96241	3.8589593316453e-06	1.23017716517281	up	[O]	Posttranslational modification, protein turnover, chaperones	Molecular Function: protein binding (GO:0005515);;	K00799|0|cel:CELE_C29E4.7|gsto-1; Protein GSTO-1; K00799 glutathione S-transferase [EC:2.5.1.18] (A)	Glutathione metabolism (ko00480);; Metabolism of xenobiotics by cytochrome P450 (ko00980);; Drug metabolism - cytochrome P450 (ko00982)	[O]	Posttranslational modification, protein turnover, chaperones	Glutathione S-transferase, C-terminal domain;; Glutathione S-transferase, N-terminal domain;; Glutathione S-transferase, N-terminal domain;; Glutathione S-transferase, N-terminal domain	Putative uncharacterized protein {ECO:0000313|EMBL:EGT56590.1} OS=Caenorhabditis brenneri (Nematode worm) PE=3 SV=1	F	Nucleotide transport and metabolism	Protein GSTO-1 [Caenorhabditis elegans]
ZK355.3	gene5198	187	155	61	11	30	14	49.7029	38.1824	14.9145	2.96753	7.64716	3.74551	0.00366005570168701	-2.8810023258895	down	--	--	--	--	--	--	--	--	Protein ZK355.3 {ECO:0000313|EMBL:CCD73705.1} OS=Caenorhabditis elegans PE=4 SV=1	S	Function unknown	Protein ZK355.3 [Caenorhabditis elegans]
Y54G2A.13	gene13854	63	83	97	40	37	34	1.373612	1.758113968	2.02865180200782	0.84363637	0.76822468	0.72605634116963	0.00542273337020623	-1.13767797239682	down	--	--	--	--	--	--	--	--	Protein Y54G2A.13 {ECO:0000313|EMBL:CCD83501.2} OS=Caenorhabditis elegans PE=4 SV=3	TV	Signal transduction mechanisms;; Defense mechanisms	Y54G2A.13 [Caenorhabditis elegans]
grl-23	gene37574	16706	14412	6690	760	2106	1462	1457.03463055566	1260.68440621	600.15109144753	70.507319	188.032370840791	131.114231037029	0.000117541891693352	-3.13362999402488	down	--	--	--	--	--	--	--	Ground-like domain	Protein GRL-23, isoform b {ECO:0000313|EMBL:CCE72012.1} OS=Caenorhabditis elegans PE=4 SV=1	R	General function prediction only	Protein GRL-23, isoform b [Caenorhabditis elegans]
K08E4.7	gene20007	48	38	45	16	15	24	3.03528	2.39243	2.80399	1.03786	0.988274	1.52308	0.00987840509808248	-1.25857053799013	down	--	--	Molecular Function: protein binding (GO:0005515);;	--	--	--	--	BTB/POZ domain	Protein K08E4.7 {ECO:0000313|EMBL:CAL49438.1} OS=Caenorhabditis elegans PE=4 SV=1	R	General function prediction only	Protein K08E4.7 [Caenorhabditis elegans]
Y40C5A.3	gene18151	6822	5302	2368	249	875	586	63.682442055987	47.2131457414724	20.7071104976587	1.99298902064536	7.6246463208867	4.94537393059775	0.0010030254614063	-3.08969296495174	down	--	--	--	--	--	--	--	--	Protein Y40C5A.3, isoform m {ECO:0000313|EMBL:CDM63548.1} OS=Caenorhabditis elegans PE=4 SV=1	R	General function prediction only	Y40C5A.3, isoform m [Caenorhabditis elegans]
tre-3	gene37175	887	854	769	1976	2102	2794	22.8419805163009	22.1510212327701	20.4081168585488	55.89794352829	59.4092153924239	80.27488701954	2.38276436856174e-07	1.44630887524977	up	[G]	Carbohydrate transport and metabolism	Molecular Function: alpha,alpha-trehalase activity (GO:0004555);; Biological Process: trehalose metabolic process (GO:0005991);;	K01194|0|cel:CELE_W05E10.4|tre-3; Protein TRE-3, isoform A; K01194 alpha,alpha-trehalase [EC:3.2.1.28] (A)	Starch and sucrose metabolism (ko00500)	[G]	Carbohydrate transport and metabolism	Trehalase	Trehalase {ECO:0000256|RuleBase:RU361180} OS=Caenorhabditis elegans PE=3 SV=1	S	Function unknown	Protein TRE-3, isoform b [Caenorhabditis elegans]
C28D4.10	gene19047	61	39	26	2	6	8	37.0686563512	20.928292	14.7568167012	1.88701	3.584215	19.42915	0.00066264779197409	-2.98253265251149	down	--	--	Molecular Function: protein binding (GO:0005515);;	--	--	--	--	Ubiquitin family	Protein C28D4.10, isoform a {ECO:0000313|EMBL:CAE17728.1} OS=Caenorhabditis elegans PE=4 SV=1	O	Posttranslational modification, protein turnover, chaperones	Protein C28D4.10 [Caenorhabditis elegans]
pept-1	gene42886	9616	9680	5779	3895	3113	2340	191.8217	192.6601	113.8908	78.877	63.3998	47.348	0.00075724011382478	-1.43335738864082	down	[E]	Amino acid transport and metabolism	Molecular Function: transporter activity (GO:0005215);; Biological Process: transport (GO:0006810);; Cellular Component: membrane (GO:0016020);;	K14206|0|cel:CELE_K04E7.2|pept-1; Protein PEPT-1; K14206 solute carrier family 15 (oligopeptide transporter), member 1 (A)	--	[E]	Amino acid transport and metabolism	POT family	CRE-PEPT-1 protein {ECO:0000313|EMBL:EFO82401.1} OS=Caenorhabditis remanei (Caenorhabditis vulgaris) PE=3 SV=1	O	Posttranslational modification, protein turnover, chaperones	Protein PEPT-1 [Caenorhabditis elegans]
R02C2.7	gene32945	132	165	111	53	76	64	56.8141	64.2253	46.031	25.516	30.8251	28.0218	0.00226204909464571	-1.08693613317492	down	--	--	--	--	--	--	--	Domain of unknown function (DUF4440);; SnoaL-like domain;; SnoaL-like domain	Protein R02C2.7 {ECO:0000313|EMBL:CCD68555.1} OS=Caenorhabditis elegans PE=4 SV=1	K	Transcription	Protein R02C2.7 [Caenorhabditis elegans]
pes-8	gene43989	376	482	412	237	194	184	14.81934	18.55205	15.92094	9.18542	7.40105	7.0642	0.00010170596519824	-1.05439273400162	down	--	--	--	--	--	--	--	--	Protein PES-8 {ECO:0000313|EMBL:CCD61934.1} OS=Caenorhabditis elegans PE=4 SV=2	R	General function prediction only	Protein PES-8 [Caenorhabditis elegans]
cpr-8	gene33207	62	43	69	478	460	331	4.55771	3.00249	4.76054	35.77954	32.8956	25.34012	3.8387361489889e-19	2.85825522576365	up	--	--	Biological Process: proteolysis (GO:0006508);; Molecular Function: cysteine-type peptidase activity (GO:0008234);;	K01363|0|cel:CELE_W07B8.1|W07B8.1; Protein W07B8.1; K01363 cathepsin B [EC:3.4.22.1] (A)	Lysosome (ko04142)	[O]	Posttranslational modification, protein turnover, chaperones	Papain family cysteine protease	Protein W07B8.1 {ECO:0000313|EMBL:CCD74286.1} OS=Caenorhabditis elegans PE=3 SV=1	O	Posttranslational modification, protein turnover, chaperones	Protein W07B8.1 [Caenorhabditis elegans]
W02H5.8	gene33636	253	181	176	1222	1332	1577	8.48713	6.14882	6.04698	43.1841	45.2944	53.6414	1.51375042268832e-32	2.75221516029496	up	[G]	Carbohydrate transport and metabolism	Molecular Function: glycerone kinase activity (GO:0004371);; Biological Process: glycerol metabolic process (GO:0006071);;	K00863|0|cel:CELE_W02H5.8|W02H5.8; Protein W02H5.8; K00863 dihydroxyacetone kinase [EC:2.7.1.29] (A)	Glycerolipid metabolism (ko00561);; Carbon metabolism (ko01200)	[G]	Carbohydrate transport and metabolism	Dak1 domain;; DAK2 domain	Protein W02H5.8 {ECO:0000313|EMBL:CCD71686.1} OS=Caenorhabditis elegans PE=4 SV=1	S	Function unknown	Protein W02H5.8 [Caenorhabditis elegans]
W10C8.4	gene547	2359	2245	2112	5545	5561	5990	60.9810306427471	54.2556543962	58.8686542345	153.562557272467	143.9881800733	161.473009055811	3.15617469387557e-12	1.34050905371176	up	--	--	--	--	--	--	--	Glutathione S-transferase, C-terminal domain;; Glutathione S-transferase, C-terminal domain;; Glutathione S-transferase, N-terminal domain	Protein W10C8.4, isoform a {ECO:0000313|EMBL:CCD73396.1} OS=Caenorhabditis elegans PE=3 SV=2	R	General function prediction only	Protein W10C8.4, isoform a [Caenorhabditis elegans]
F36D3.8	gene39222	62	74	81	23	20	28	2.416685	2.754341796	3.961469	1.35727	0.941566	2.00345177184	8.26042513884987e-05	-1.61839764414763	down	--	--	--	--	--	--	--	Protein of unknown function (DUF1248)	Protein F36D3.8 {ECO:0000313|EMBL:CAB04320.2} OS=Caenorhabditis elegans PE=4 SV=2	S	Function unknown	Protein F36D3.8 [Caenorhabditis elegans]
lbp-6	gene1638	2051	2178	1662	4629	4915	4876	588.4398	591.267	476.4372	1391.328	1350.739	1416.939	2.76992105306756e-11	1.28384769680181	up	--	--	--	--	--	[I]	Lipid transport and metabolism	Lipocalin / cytosolic fatty-acid binding protein family;; Lipocalin / cytosolic fatty-acid binding protein family	CRE-LBP-6 protein {ECO:0000313|EMBL:EFP03185.1} OS=Caenorhabditis remanei (Caenorhabditis vulgaris) PE=3 SV=1	C	Energy production and conversion	Protein LBP-6 [Caenorhabditis elegans]
F09C6.11	gene39356	31	50	27	10	17	9	86.30312	86.62105	102.23036	2.29997997	42.0364700116678	42.88847	0.00903967461815668	-1.59231978487984	down	--	--	--	--	--	--	--	--	Protein F09C6.11, isoform a {ECO:0000313|EMBL:CCA65548.1} OS=Caenorhabditis elegans PE=4 SV=1	K	Transcription	Protein F09C6.11, isoform a [Caenorhabditis elegans]
H02F09.3	gene41095	921	1029	475	175	166	169	10.749258	11.544214	5.4606881646	1.993471	1.9303158755	2.14872282276732	0.000357993929988224	-2.25798353890451	down	--	--	--	--	--	--	--	--	Protein H02F09.3 {ECO:0000313|EMBL:CCD61779.1} OS=Caenorhabditis elegans PE=4 SV=1	R	General function prediction only	Protein H02F09.3 [Caenorhabditis elegans]
pqn-98	gene33053	63	97	38	177	206	239	17.0082	23.928	9.65327	48.2434	51.8625	63.5256	1.39500903871421e-07	1.64422579581487	up	--	--	--	--	--	--	--	Domain of unknown function DUF148	Protein PQN-98 {ECO:0000313|EMBL:CCD71526.1} OS=Caenorhabditis elegans PE=4 SV=1	R	General function prediction only	Protein PQN-98 [Caenorhabditis elegans]
NA	Caenorhabditis_elegans_newGene_542	49	46	29	104	77	79	0.2424818	0.2478441	0.159026	0.636672	0.487192	0.483827	0.00907176064768936	1.05879754052085	up	--	--	Molecular Function: protein tyrosine phosphatase activity (GO:0004725);; Biological Process: protein dephosphorylation (GO:0006470);;	--	--	--	--	--	Protein Y113G7C.1 {ECO:0000313|EMBL:CAA22059.1} OS=Caenorhabditis elegans PE=4 SV=1	O	Posttranslational modification, protein turnover, chaperones	PREDICTED: tyrosine-protein phosphatase non-receptor type 22 isoform X3 [Ailuropoda melanoleuca]
gpdh-2	gene12260	4903	4174	3903	8911	9551	10653	273.51688	236.96327	221.78864	527.26063	546.40268	619.091904	4.07592044378406e-09	1.15811444345515	up	[C]	Energy production and conversion	Molecular Function: glycerol-3-phosphate dehydrogenase [NAD+] activity (GO:0004367);; Biological Process: carbohydrate metabolic process (GO:0005975);; Molecular Function: oxidoreductase activity, acting on the CH-OH group of donors, NAD or NADP as acceptor (GO:0016616);; Biological Process: glycerol-3-phosphate catabolic process (GO:0046168);; Molecular Function: NAD binding (GO:0051287);; Biolo…	K00006|0|cbr:CBG09958|Cbr-gpdh-2; C. briggsae CBR-GPDH-2 protein; K00006 glycerol-3-phosphate dehydrogenase (NAD+) [EC:1.1.1.8] (A)	Glycerophospholipid metabolism (ko00564)	[C]	Energy production and conversion	NAD-dependent glycerol-3-phosphate dehydrogenase N-terminus;; NAD-dependent glycerol-3-phosphate dehydrogenase C-terminus	Glycerol-3-phosphate dehydrogenase [NAD(+)] {ECO:0000256|RuleBase:RU361243} OS=Caenorhabditis elegans PE=3 SV=1	C	Energy production and conversion	Protein GPDH-2, isoform b [Caenorhabditis elegans]
nhr-127	gene39107	22	18	40	102	94	85	1.161299	1.003029	1.94992852	5.84903	4.97128	5.04561	2.4113056469715e-06	1.80557469457707	up	--	--	Molecular Function: sequence-specific DNA binding transcription factor activity (GO:0003700);; Cellular Component: nucleus (GO:0005634);; Biological Process: regulation of transcription, DNA-templated (GO:0006355);; Molecular Function: zinc ion binding (GO:0008270);; Biological Process: steroid hormone mediated signaling pathway (GO:0043401);; Molecular Function: sequence-specific DNA binding (GO…	--	--	[T]	Signal transduction mechanisms	Ligand-binding domain of nuclear hormone receptor;; Zinc finger, C4 type (two domains)	CRE-NHR-127 protein {ECO:0000313|EMBL:EFP12763.1} OS=Caenorhabditis remanei (Caenorhabditis vulgaris) PE=3 SV=1	R	General function prediction only	Protein NHR-127 [Caenorhabditis elegans]
Y55F3AM.11	gene13465	210	223	155	102	64	91	11.20487531	11.2195185251	8.3003003693	5.944528	3.559453	4.824699	0.000182253475717796	-1.20276135891638	down	--	--	--	--	--	--	--	Methyltransferase domain;; Methyltransferase FkbM domain	Protein Y55F3AM.11 {ECO:0000313|EMBL:CCD74069.1} OS=Caenorhabditis elegans PE=4 SV=1	R	General function prediction only	Protein Y55F3AM.11 [Caenorhabditis elegans]
sodh-1	gene37245	3941	2959	4418	30149	35536	53900	250.834	185.024	278.929	1928.3	2233.02	3398.93	1.04390816941929e-08	3.39576451933753	up	[R]	General function prediction only	Biological Process: oxidation-reduction process (GO:0055114);;	K13953|0|cel:CELE_K12G11.3|sodh-1; Protein SODH-1; K13953 alcohol dehydrogenase, propanol-preferring [EC:1.1.1.1] (A)	Glycolysis / Gluconeogenesis (ko00010);; Fatty acid degradation (ko00071);; Tyrosine metabolism (ko00350);; Retinol metabolism (ko00830);; Metabolism of xenobiotics by cytochrome P450 (ko00980);; Drug metabolism - cytochrome P450 (ko00982);; Degradation of aromatic compounds (ko01220)	[Q]	Secondary metabolites biosynthesis, transport and catabolism	Alcohol dehydrogenase GroES-like domain;; Zinc-binding dehydrogenase	Protein CBR-SODH-1 {ECO:0000313|EMBL:CAP39759.1} OS=Caenorhabditis briggsae PE=4 SV=1	Q	Secondary metabolites biosynthesis, transport and catabolism	Protein SODH-1 [Caenorhabditis elegans]
pho-4	gene6016	589	664	520	1160	1319	1629	27.2187	30.5885	23.9985	53.6899	60.5514	75.2453	1.79668814682478e-06	1.20557510678335	up	--	--	Molecular Function: acid phosphatase activity (GO:0003993);;	--	--	[I]	Lipid transport and metabolism	Histidine phosphatase superfamily (branch 2)	Protein PHO-4 {ECO:0000313|EMBL:CCD68012.1} OS=Caenorhabditis elegans PE=4 SV=5	I	Lipid transport and metabolism	Protein PHO-4 [Caenorhabditis elegans]
hacd-1	gene33272	495	619	505	7756	9563	12151	26.577644	32.74658	26.696764543	415.849901	504.520792428	641.290361498	2.6807248273057e-21	4.17997941136502	up	[I]	Lipid transport and metabolism	Molecular Function: 3-hydroxyacyl-CoA dehydrogenase activity (GO:0003857);; Biological Process: fatty acid metabolic process (GO:0006631);; Molecular Function: oxidoreductase activity (GO:0016491);; Biological Process: oxidation-reduction process (GO:0055114);;	K00022|0|cel:CELE_R09B5.6|hacd-1; Protein HACD-1; K00022 3-hydroxyacyl-CoA dehydrogenase [EC:1.1.1.35] (A)	Fatty acid elongation (ko00062);; Fatty acid degradation (ko00071);; Valine, leucine and isoleucine degradation (ko00280);; Lysine degradation (ko00310);; Tryptophan metabolism (ko00380);; Butanoate metabolism (ko00650);; Fatty acid metabolism (ko01212)	[I]	Lipid transport and metabolism	3-hydroxyacyl-CoA dehydrogenase, NAD binding domain;; 3-hydroxyacyl-CoA dehydrogenase, C-terminal domain;; NAD-dependent glycerol-3-phosphate dehydrogenase N-terminus;; NADP oxidoreductase coenzyme F420-dependent;; NAD binding domain of 6-phosphogluconate dehydrogenase	Protein HACD-1 {ECO:0000313|EMBL:CCD68882.1} OS=Caenorhabditis elegans PE=4 SV=1	I	Lipid transport and metabolism	Protein HACD-1 [Caenorhabditis elegans]
F49C12.4	gene18869	21	31	9	461	465	365	1.55465700000544	2.279363	0.669763	33.65338	33.19059	26.45813	1.76134859777087e-45	4.39447391126827	up	--	--	--	--	--	--	--	Methyltransferase FkbM domain	Protein F49C12.4 {ECO:0000313|EMBL:CAA92509.1} OS=Caenorhabditis elegans PE=4 SV=1	S	Function unknown	Protein F49C12.4 [Caenorhabditis elegans]
K07C5.2	gene36451	378	452	449	2033	2240	2628	30.6144	36.373	35.6709	162.715	179.995	213.223	3.08939109513868e-29	2.42535517602719	up	[R]	General function prediction only	--	--	--	[R]	General function prediction only	Aldo/keto reductase family	Protein K07C5.2 {ECO:0000313|EMBL:CAA94895.1} OS=Caenorhabditis elegans PE=4 SV=1	R	General function prediction only	Protein K07C5.2 [Caenorhabditis elegans]
F08F3.4	gene34538	741	835	1040	347	250	154	45.7977	51.0128	62.9316	21.1546	15.3273	9.49643	1.7965687996939e-09	-1.80980332113217	down	[MG]	Cell wall/membrane/envelope biogenesis;; Carbohydrate transport and metabolism	Molecular Function: catalytic activity (GO:0003824);; Molecular Function: 3-beta-hydroxy-delta5-steroid dehydrogenase activity (GO:0003854);; Biological Process: steroid biosynthetic process (GO:0006694);; Molecular Function: oxidoreductase activity, acting on the CH-OH group of donors, NAD or NADP as acceptor (GO:0016616);; Molecular Function: coenzyme binding (GO:0050662);; Biological Process: …	K15789|0|cel:CELE_F08F3.4|F08F3.4; Protein F08F3.4; K15789 threonine 3-dehydrogenase [EC:1.1.1.103] (A)	Glycine, serine and threonine metabolism (ko00260)	[R]	General function prediction only	NAD dependent epimerase/dehydratase family;; RmlD substrate binding domain;; Male sterility protein;; 3-beta hydroxysteroid dehydrogenase/isomerase family	Protein F08F3.4 {ECO:0000313|EMBL:CCD65594.1} OS=Caenorhabditis elegans PE=4 SV=2	Q	Secondary metabolites biosynthesis, transport and catabolism	Protein F08F3.4 [Caenorhabditis elegans]
M6.11	gene40877	164	131	69	2	30	7	59.9491	42.8128	23.1423	1.06968	10.3446	2.80065	0.000107599913008318	-3.22826123411606	down	--	--	Molecular Function: carbohydrate binding (GO:0030246);;	--	--	[W]	Extracellular structures	Galactoside-binding lectin	Galectin {ECO:0000256|RuleBase:RU102079} OS=Caenorhabditis elegans PE=4 SV=1	W	Extracellular structures	Protein M6.11 [Caenorhabditis elegans]
ugt-17	gene36350	115	111	122	738	731	745	4.758472	4.72500439725	5.1360405423	31.25306	31.08547	31.75333	1.19197489406316e-27	2.66211574689532	up	[GC]	Carbohydrate transport and metabolism;; Energy production and conversion	Biological Process: metabolic process (GO:0008152);; Molecular Function: transferase activity, transferring hexosyl groups (GO:0016758);;	--	--	[GC]	Carbohydrate transport and metabolism;; Energy production and conversion	UDP-glucoronosyl and UDP-glucosyl transferase;; Glycosyltransferase family 28 C-terminal domain	Protein UGT-17, isoform b {ECO:0000313|EMBL:CAN86590.1} OS=Caenorhabditis elegans PE=4 SV=1	S	Function unknown	Protein UGT-17, isoform b [Caenorhabditis elegans]
F46C5.1	gene7427	138	167	166	541	777	1292	54.31596	66.13338	70.21467	244.2995	324.591	560.5541	0.00297051535499357	2.46561642003039	up	--	--	--	--	--	--	--	--	Putative uncharacterized protein {ECO:0000313|EMBL:EFO85988.1} OS=Caenorhabditis remanei (Caenorhabditis vulgaris) PE=4 SV=1	T	Signal transduction mechanisms	Protein F46C5.1 [Caenorhabditis elegans]
fat-5	gene39723	555	504	265	1355	1434	1018	27.6399570000003	23.16446233	13.83662958895	68.7888363525	67.6684801298	49.0081500000073	4.70038965199738e-07	1.51448061696752	up	[I]	Lipid transport and metabolism	--	K00507|0|cel:CELE_W06D12.3|fat-5; Protein FAT-5; K00507 stearoyl-CoA desaturase (delta-9 desaturase) [EC:1.14.19.1] (A)	Biosynthesis of unsaturated fatty acids (ko01040);; Fatty acid metabolism (ko01212)	[I]	Lipid transport and metabolism	Fatty acid desaturase	CBN-FAT-5 protein {ECO:0000313|EMBL:EGT49222.1} OS=Caenorhabditis brenneri (Nematode worm) PE=3 SV=1	I	Lipid transport and metabolism	Protein FAT-5 [Caenorhabditis elegans]
ugt-9	gene34372	447	576	339	106	102	94	18.3311122931	23.615092	13.7704089414	4.3874019467	4.21942748808	3.88127541346	2.87279848410008e-07	-2.18134794670476	down	[GC]	Carbohydrate transport and metabolism;; Energy production and conversion	Biological Process: metabolic process (GO:0008152);; Molecular Function: transferase activity, transferring hexosyl groups (GO:0016758);;	--	--	[GC]	Carbohydrate transport and metabolism;; Energy production and conversion	UDP-glucoronosyl and UDP-glucosyl transferase;; Glycosyltransferase family 28 C-terminal domain	Protein UGT-9, isoform a {ECO:0000313|EMBL:CCD66997.1} OS=Caenorhabditis elegans PE=4 SV=1	S	Function unknown	Protein UGT-9, isoform a [Caenorhabditis elegans]
F17C11.11	gene36729	1968	2038	2409	802	771	826	158.876000000419	167.5745	200.8013	66.72391	64.7616500003405	69.5249	1.54982258298072e-12	-1.42611734234574	down	--	--	--	--	--	--	--	--	Protein F17C11.11, isoform a {ECO:0000313|EMBL:CAC35886.1} OS=Caenorhabditis elegans PE=4 SV=1	S	Function unknown	Protein F17C11.11, isoform a [Caenorhabditis elegans]
F38B2.2	gene44629	77	54	53	23	20	34	15.6835	10.1813	10.4563	4.98206	3.95249	7.02799	0.00391770569149174	-1.26391323140976	down	--	--	--	--	--	--	--	--	Protein F38B2.2 {ECO:0000313|EMBL:CAA90362.1} OS=Caenorhabditis elegans PE=4 SV=1	R	General function prediction only	Protein F38B2.2 [Caenorhabditis elegans]
clec-21	gene4715	156	120	75	32	40	19	8.12413	6.12777	3.84507	1.68372	2.08763	0.999379	0.00145661376288394	-1.95712698209413	down	--	--	--	--	--	[TV]	Signal transduction mechanisms;; Defense mechanisms	Lectin C-type domain;; CUB domain;; Chordopoxvirus A33R protein;; UL45 protein	Protein CLEC-21 {ECO:0000313|EMBL:CCD63699.1} OS=Caenorhabditis elegans PE=4 SV=2	TV	Signal transduction mechanisms;; Defense mechanisms	Protein CLEC-21 [Caenorhabditis elegans]
T07A5.1	gene12419	93	114	102	32	38	59	5.4923682605	6.66717487366	5.94019656464	1.884467715	2.212791	3.432927	0.000779986602299682	-1.26577068799653	down	--	--	--	--	--	--	--	LicD family	Protein CBG24613 {ECO:0000313|EMBL:CAP21175.2} OS=Caenorhabditis briggsae PE=4 SV=2	R	General function prediction only	Protein T07A5.1 [Caenorhabditis elegans]
C08A9.3	gene46577	168	129	53	14	23	22	5.025270859	3.807661033	1.602049	0.424167956	0.6867243328	0.660334785	0.00959713941051314	-2.57625093969965	down	--	--	Cellular Component: integral component of membrane (GO:0016021);; Biological Process: dsRNA transport (GO:0033227);; Molecular Function: RNA transmembrane transporter activity (GO:0051033);;	--	--	--	--	dsRNA-gated channel SID-1	Protein C08A9.3, isoform b {ECO:0000313|EMBL:CCD63620.1} OS=Caenorhabditis elegans PE=4 SV=1	R	General function prediction only	Protein C08A9.3, isoform b [Caenorhabditis elegans]
col-71	gene5451	4574	4929	4910	2332	1808	1785	180.379	179.412	181.27	87.7974	65.4732	65.4501	2.23448624286668e-11	-1.2908397904438	down	--	--	Molecular Function: structural constituent of cuticle (GO:0042302);;	--	--	[W]	Extracellular structures	Collagen triple helix repeat (20 copies);; Nematode cuticle collagen N-terminal domain	Protein COL-71 {ECO:0000313|EMBL:CCD64720.1} OS=Caenorhabditis elegans PE=4 SV=1	S	Function unknown	Protein COL-71 [Caenorhabditis elegans]
nhr-156	gene34073	59	56	45	129	100	97	3.38662104365	3.200460477405	2.58944110121	7.6265	5.681379	5.617028	0.00789738319918616	1.01782601267803	up	--	--	Molecular Function: sequence-specific DNA binding transcription factor activity (GO:0003700);; Cellular Component: nucleus (GO:0005634);; Biological Process: regulation of transcription, DNA-templated (GO:0006355);; Molecular Function: zinc ion binding (GO:0008270);; Biological Process: steroid hormone mediated signaling pathway (GO:0043401);; Molecular Function: sequence-specific DNA binding (GO…	--	--	[T]	Signal transduction mechanisms	Ligand-binding domain of nuclear hormone receptor;; Zinc finger, C4 type (two domains)	CBN-NHR-284 protein {ECO:0000313|EMBL:EGT31079.1} OS=Caenorhabditis brenneri (Nematode worm) PE=4 SV=1	K	Transcription	CBN-NHR-284 protein [Caenorhabditis brenneri]
hmit-1.1	gene39987	430	471	432	7591	7965	9338	14.249838	14.949320192	14.47438247	271.7202	277.1607	330.2908	4.30673015101786e-84	4.21616765941825	up	[GEPR]	Carbohydrate transport and metabolism;; Amino acid transport and metabolism;; Inorganic ion transport and metabolism;; General function prediction only	Cellular Component: integral component of membrane (GO:0016021);; Molecular Function: transmembrane transporter activity (GO:0022857);; Biological Process: transmembrane transport (GO:0055085);;	K08150|0|cel:CELE_Y51A2D.4|hmit-1.1; Protein HMIT-1.1; K08150 MFS transporter, SP family, solute carrier family 2 (myo-inositol transporter), member 13 (A)	--	[R]	General function prediction only	Sugar (and other) transporter;; Major Facilitator Superfamily	Protein HMIT-1.1 {ECO:0000313|EMBL:CAA16400.1} OS=Caenorhabditis elegans PE=3 SV=1	S	Function unknown	Protein HMIT-1.1 [Caenorhabditis elegans]
Y105C5B.11	gene28887	36	39	37	12	23	10	0.73957896401	0.79737197264	0.829765	0.25289036446	0.500614	0.216374327	0.00967265495763712	-1.32264575847285	down	--	--	--	--	--	[O]	Posttranslational modification, protein turnover, chaperones	Ring finger domain	Protein Y105C5B.11, isoform b {ECO:0000313|EMBL:CCO25658.1} OS=Caenorhabditis elegans PE=4 SV=1	R	General function prediction only	Protein Y105C5B.11, isoform b [Caenorhabditis elegans]
gst-16	gene8952	1036	993	902	196	173	222	143.1754	128.7718	119.1657	26.90136	22.36962	30.05577	2.60815663424785e-24	-2.3176472725225	down	--	--	Molecular Function: protein binding (GO:0005515);;	--	--	[O]	Posttranslational modification, protein turnover, chaperones	Glutathione S-transferase, N-terminal domain;; Glutathione S-transferase, N-terminal domain;; Glutathione S-transferase, C-terminal domain	Protein GST-16 {ECO:0000313|EMBL:CAB02291.1} OS=Caenorhabditis elegans PE=1 SV=1	O	Posttranslational modification, protein turnover, chaperones	Protein GST-16 [Caenorhabditis elegans]
Y9C9A.16	gene14770	216	151	103	291	337	422	7.6919416	5.66412758600049	3.65892485964234	10.3231916015	11.5069625787699	14.8214137833	0.0015622481474418	1.15203676085782	up	[R]	General function prediction only	Molecular Function: oxidoreductase activity (GO:0016491);; Biological Process: oxidation-reduction process (GO:0055114);;	--	--	[C]	Energy production and conversion	--	Protein Y9C9A.16, isoform b {ECO:0000313|EMBL:CCM09386.1} OS=Caenorhabditis elegans PE=4 SV=1	R	General function prediction only	Protein Y9C9A.16, isoform b [Caenorhabditis elegans]
T28A11.17	gene33863	274	221	87	16	14	25	17.99661194561	13.16435485295	3.5589485779	0.606155446862	0.422060196034	0.64668346478	0.00101632628120277	-3.41144427161001	down	--	--	--	--	--	--	--	Peptidase family M13	Protein T28A11.17 {ECO:0000313|EMBL:CCD70573.1} OS=Caenorhabditis elegans PE=4 SV=2	S	Function unknown	Protein T28A11.17 [Caenorhabditis elegans]
ZK228.4	gene39976	3040	3632	2688	755	605	314	197.3481	219.4375	173.52264	47.61323	35.61407	21.663492	1.95065648796411e-20	-2.49324756425135	down	[KR]	Transcription;; General function prediction only	Molecular Function: N-acetyltransferase activity (GO:0008080);;	--	--	--	--	Protein of unknown function (DUF1248);; Acetyltransferase (GNAT) domain	Protein ZK228.4, isoform b {ECO:0000313|EMBL:CAN99701.1} OS=Caenorhabditis elegans PE=4 SV=1	S	Function unknown	Protein ZK228.4, isoform b [Caenorhabditis elegans]
amt-1	gene42165	78	43	24	473	600	732	3.57857	1.99464	1.11929	22.3025	27.5017	33.5378	5.6897500527281e-18	3.62979087690977	up	[P]	Inorganic ion transport and metabolism	Molecular Function: ammonium transmembrane transporter activity (GO:0008519);; Biological Process: ammonium transport (GO:0015696);; Cellular Component: membrane (GO:0016020);;	K03320|0|cel:CELE_C05E11.4|amt-1; Protein AMT-1; K03320 ammonium transporter, Amt family (A)	--	[P]	Inorganic ion transport and metabolism	Ammonium Transporter Family	Protein CBR-AMT-1 {ECO:0000313|EMBL:CAP32998.1} OS=Caenorhabditis briggsae PE=4 SV=1	S	Function unknown	Protein AMT-1 [Caenorhabditis elegans]
M60.7	gene43583	523	528	476	186	243	318	22.9681	22.29444	20.34778	7.82648	10.4954	13.78169	6.6798687579899e-05	-1.03754962062802	down	[R]	General function prediction only	Molecular Function: protein binding (GO:0005515);; Biological Process: intracellular signal transduction (GO:0035556);;	--	--	[R]	General function prediction only	Ankyrin repeats (3 copies);; Ankyrin repeat;; Ankyrin repeats (many copies);; Ankyrin repeat;; Ankyrin repeats (many copies);; SOCS box	Protein M60.7 {ECO:0000313|EMBL:CCD69430.1} OS=Caenorhabditis elegans PE=4 SV=1	S	Function unknown	hypothetical protein M60.7 - Caenorhabditis elegans
col-54	gene1317	410	403	253	883	770	769	28.202464114	28.093629223	17.6111989643	61.3423927	52.683571	53.01627447	5.27385655976996e-07	1.1752402258494	up	--	--	Molecular Function: zinc ion binding (GO:0008270);; Molecular Function: structural constituent of cuticle (GO:0042302);;	--	--	[W]	Extracellular structures	Collagen triple helix repeat (20 copies);; Nematode cuticle collagen N-terminal domain	Protein COL-54 {ECO:0000313|EMBL:CCD66436.1} OS=Caenorhabditis elegans PE=4 SV=1	R	General function prediction only	Protein COL-54 [Caenorhabditis elegans]
Y54E2A.7	gene9265	65	51	76	23	27	32	3.41198	2.58849	4.01723	1.2637	1.42617	1.69765	0.00443592348797095	-1.23361492998106	down	--	--	--	--	--	--	--	--	Protein Y54E2A.7 {ECO:0000313|EMBL:CAA21679.2} OS=Caenorhabditis elegans PE=4 SV=2	R	General function prediction only	Y54E2A.7 [Caenorhabditis elegans]
ZK488.6	gene33050	84	80	97	16	7	0	3.32527	3.0869	3.72074	0.632816	0.286268	0.0382565	6.45638907410771e-16	-3.51824861002918	down	--	--	--	--	--	[S]	Function unknown	Glycosyltransferase family 92	Protein ZK488.6 {ECO:0000313|EMBL:CCD71525.2} OS=Caenorhabditis elegans PE=4 SV=2	R	General function prediction only	Protein ZK488.6 [Caenorhabditis elegans]
oac-15	gene39078	15	7	10	111	111	149	0.493515	0.22457585	0.322094	3.639089	3.542732	4.822676	3.8387361489889e-19	3.52776916310251	up	[I]	Lipid transport and metabolism	Molecular Function: transferase activity, transferring acyl groups other than amino-acyl groups (GO:0016747);;	--	--	--	--	Acyltransferase family	Protein OAC-15 {ECO:0000313|EMBL:CAB07360.1} OS=Caenorhabditis elegans PE=4 SV=1	G	Carbohydrate transport and metabolism	Protein OAC-15 [Caenorhabditis elegans]
mpc-1	gene10456	717	619	615	1707	1907	1979	221.0022	174.5547	186.573	570.424	566.815	621.194	1.66289658753068e-13	1.51212484834796	up	--	--	Cellular Component: mitochondrial inner membrane (GO:0005743);; Biological Process: mitochondrial pyruvate transport (GO:0006850);;	--	--	[S]	Function unknown	Uncharacterised protein family (UPF0041)	Putative uncharacterized protein {ECO:0000313|EMBL:EGT51965.1} OS=Caenorhabditis brenneri (Nematode worm) PE=4 SV=1	B	Chromatin structure and dynamics	Protein R07E5.13 [Caenorhabditis elegans]
C32H11.9	gene20317	4325	5390	4447	153	131	83	288.83	360.303	292.566	10.2334	8.8045	5.63631	1.67505971584316e-98	-5.27923824815238	down	--	--	--	--	--	--	--	CUB-like domain	Protein C32H11.9 {ECO:0000313|EMBL:CAB05135.1} OS=Caenorhabditis elegans PE=4 SV=1	S	Function unknown	Protein C32H11.9 [Caenorhabditis elegans]
C54F6.5	gene35377	51	57	45	176	209	391	640.588877000033	360.634815000001	2.6678399894	21.1539026265	22.006657023	149.8406186023	0.00546493537527761	2.33717086024264	up	--	--	--	--	--	--	--	--	Protein C54F6.5 {ECO:0000313|EMBL:CCD62987.2} OS=Caenorhabditis elegans PE=4 SV=3	MW	Cell wall/membrane/envelope biogenesis;; Extracellular structures	C54F6.5 [Caenorhabditis elegans]
npa-1	gene35186	16157	13874	9307	24947	26416	30843	214.7748	196.5427	130.1598	340.5258	342.6615	406.6118	3.3744393291567e-06	1.05555299815976	up	--	--	--	--	--	--	--	Rab3 GTPase-activating protein catalytic subunit;; Phage uncharacterised protein (Phage_XkdX);; Protein of unknown function (DUF3775);; Drug resistance and apoptosis regulator;; Anti-Sigma Factor A;; Maintenance of mitochondrial structure and function	Protein NPA-1, isoform a {ECO:0000313|EMBL:CCD70075.1} OS=Caenorhabditis elegans PE=2 SV=1	K	Transcription	Protein NPA-1, isoform a [Caenorhabditis elegans]
ant-1.4	gene18579	162	200	181	82	88	83	13.6625	16.4862	14.9327	7.15497	7.32509	6.99175	0.000776396163137581	-1.10902851439592	down	--	--	--	K05863|0|cel:CELE_T01B11.4|ant-1.4; Protein ANT-1.4; K05863 solute carrier family 25 (mitochondrial adenine nucleotide translocator), member 4/5/6/31 (A)	Calcium signaling pathway (ko04020)	[C]	Energy production and conversion	Mitochondrial carrier protein	Protein ANT-1.4 {ECO:0000313|EMBL:CCD65922.1} OS=Caenorhabditis elegans PE=2 SV=1	S	Function unknown	Protein ANT-1.4 [Caenorhabditis elegans]
NA	Caenorhabditis_elegans_newGene_738	0	0	4	105	121	23	8.39442e-05	0.00044094	0.0733623	1.74967	1.98332	0.383508	0.00042804527558549	5.9551247234823	up	--	--	--	--	--	--	--	--	Protein T20F7.5 {ECO:0000313|EMBL:CCD71065.1} OS=Caenorhabditis elegans PE=1 SV=3	I	Lipid transport and metabolism	--
F01D4.8	gene19360	226	170	109	506	562	739	9.95559800004276	6.78319834864	4.779511	24.2474570021482	26.30812698105	35.22213086334	1.42964035375566e-07	1.83166859281226	up	[E]	Amino acid transport and metabolism	--	--	--	[E]	Amino acid transport and metabolism	Pyridoxal-phosphate dependent enzyme	Protein F01D4.8 {ECO:0000313|EMBL:CAB02888.1} OS=Caenorhabditis elegans PE=4 SV=1	K	Transcription	Protein F01D4.8 [Caenorhabditis elegans]
C17F4.12	gene5335	4	13	15	52	83	82	0.23730015	1.605794	3.637465	10.6687	12.28994	18.59381	7.30898073675579e-09	2.75733846431355	up	--	--	--	--	--	--	--	--	Protein C17F4.12 {ECO:0000313|EMBL:CCD64915.1} OS=Caenorhabditis elegans PE=4 SV=1	R	General function prediction only	Protein C17F4.12 [Caenorhabditis elegans]
prk-1	gene11294	781	731	651	1206	1346	1908	24.41081	23.353324	19.7953651000025	36.49311065989	40.477196	56.68070735	0.00467907751096942	1.03755126325835	up	[RTKL]	General function prediction only;; Signal transduction mechanisms;; Transcription;; Replication, recombination and repair	Molecular Function: protein kinase activity (GO:0004672);; Molecular Function: ATP binding (GO:0005524);; Biological Process: protein phosphorylation (GO:0006468);;	--	--	[T]	Signal transduction mechanisms	Protein kinase domain;; Protein tyrosine kinase;; Kinase-like	Protein PRK-1, isoform d {ECO:0000313|EMBL:CCO25652.1} OS=Caenorhabditis elegans PE=3 SV=1	T	Signal transduction mechanisms	Protein PRK-1, isoform d [Caenorhabditis elegans]
M02D8.5	gene43804	80	61	85	233	229	275	2.29834	1.71329235496	2.289814810782	6.64158	6.3846756	7.55784	1.35788349817235e-08	1.69838707427148	up	--	--	--	--	--	--	--	CUB domain	Protein M02D8.5 {ECO:0000313|EMBL:CCD68799.1} OS=Caenorhabditis elegans PE=4 SV=3	S	Function unknown	Protein M02D8.5 [Caenorhabditis elegans]
daf-9	gene42777	144	167	152	327	363	442	4.21486032597	4.86987600025065	4.1069678301566	9.219196	10.47836	13.054719	2.70544584291606e-06	1.28328849109408	up	[Q]	Secondary metabolites biosynthesis, transport and catabolism	Molecular Function: iron ion binding (GO:0005506);; Molecular Function: oxidoreductase activity, acting on paired donors, with incorporation or reduction of molecular oxygen (GO:0016705);; Molecular Function: heme binding (GO:0020037);; Biological Process: oxidation-reduction process (GO:0055114);;	--	--	[Q]	Secondary metabolites biosynthesis, transport and catabolism	Cytochrome P450	CRE-DAF-9 protein {ECO:0000313|EMBL:EFO82524.1} OS=Caenorhabditis remanei (Caenorhabditis vulgaris) PE=3 SV=1	K	Transcription	Protein DAF-9, isoform a [Caenorhabditis elegans]
T22F3.8	gene33998	76	107	76	23	30	38	3.97165	5.51626	3.93116	1.24627	1.57652	2.01618	0.000109111904288833	-1.51496343898687	down	[GEPR]	Carbohydrate transport and metabolism;; Amino acid transport and metabolism;; Inorganic ion transport and metabolism;; General function prediction only	Cellular Component: integral component of membrane (GO:0016021);; Biological Process: transmembrane transport (GO:0055085);;	--	--	[G]	Carbohydrate transport and metabolism	Major Facilitator Superfamily	Protein T22F3.8 {ECO:0000313|EMBL:CCD70904.1} OS=Caenorhabditis elegans PE=4 SV=1	G	Carbohydrate transport and metabolism	Protein T22F3.8 [Caenorhabditis elegans]
R12H7.4	gene45281	20	16	7	35	47	39	1.31356	1.04217	0.467097	2.26819	2.96236	2.53785	0.0026239489614366	1.48408481100274	up	--	--	--	--	--	--	--	--	Protein R12H7.4 {ECO:0000313|EMBL:CAA90634.2} OS=Caenorhabditis elegans PE=4 SV=2	S	Function unknown	Protein R12H7.4 [Caenorhabditis elegans]
R193.2	gene40999	510	624	392	2759	2506	1786	4.5192031	5.303347	3.312754802	23.32578	21.22430878	15.14438	6.53903925402982e-11	2.19898787924533	up	--	--	--	--	--	--	--	von Willebrand factor type A domain;; von Willebrand factor type A domain;; SEA domain	Protein R193.2 {ECO:0000313|EMBL:CCD63165.2} OS=Caenorhabditis elegans PE=4 SV=5	R	General function prediction only	Protein R193.2 [Caenorhabditis elegans]
col-41	gene46003	2952	3021	1782	9700	9414	8917	82.7835	80.7432	48.0061	264.753	253.401	238.371	4.68370742140917e-22	1.84530960821734	up	--	--	Molecular Function: structural constituent of cuticle (GO:0042302);;	--	--	[W]	Extracellular structures	Collagen triple helix repeat (20 copies);; Nematode cuticle collagen N-terminal domain	Protein COL-41 {ECO:0000313|EMBL:CAA96674.1} OS=Caenorhabditis elegans PE=4 SV=1	T	Signal transduction mechanisms	Protein COL-41 [Caenorhabditis elegans]
F15H10.5	gene36489	328	331	125	7	15	17	27.1301	27.8095	10.4515	0.628726	1.32535	1.4658	9.77973555371638e-06	-4.33550959073088	down	--	--	--	--	--	--	--	--	Protein F15H10.5 {ECO:0000313|EMBL:CAA98262.4} OS=Caenorhabditis elegans PE=4 SV=4	DO	Cell cycle control, cell division, chromosome partitioning;; Posttranslational modification, protein turnover, chaperones	Protein F15H10.5 [Caenorhabditis elegans]
E02C12.8	gene36077	317	361	302	122	134	92	33.46931972	25.7091178907	18.3105649289	7.13564118688	9.61664836007746	6.195362127	8.26002803744676e-08	-1.50186219728315	down	--	--	--	--	--	--	--	Protein of unknown function (DUF1679)	Protein E02C12.8, isoform c {ECO:0000313|EMBL:CCD68594.2} OS=Caenorhabditis elegans PE=4 SV=2	R	General function prediction only	E02C12.8, isoform c [Caenorhabditis elegans]
pccb-1	gene41609	7200	6808	6832	16367	16658	17442	253.769306455034	236.50513981711	238.783333331	587.315243659074	586.554151641081	614.67817591307	2.01851162547276e-10	1.26858145235347	up	[I]	Lipid transport and metabolism	--	K01966|0|cel:CELE_F52E4.1|pccb-1; Protein PCCB-1, isoform A; K01966 propionyl-CoA carboxylase beta chain [EC:6.4.1.3] (A)	Valine, leucine and isoleucine degradation (ko00280);; Glyoxylate and dicarboxylate metabolism (ko00630);; Propanoate metabolism (ko00640)	[EI]	Amino acid transport and metabolism;; Lipid transport and metabolism	Carboxyl transferase domain	Protein PCCB-1, isoform a {ECO:0000313|EMBL:CCD66477.1} OS=Caenorhabditis elegans PE=4 SV=1	P	Inorganic ion transport and metabolism	Protein PCCB-1, isoform a [Caenorhabditis elegans]
F41E6.5	gene35773	313	293	335	1356	1708	2336	19.510614	18.75493	21.32036	87.57246	107.93139	149.38105	1.31215945677994e-07	2.51494302834658	up	[C]	Energy production and conversion	Molecular Function: catalytic activity (GO:0003824);; Molecular Function: oxidoreductase activity (GO:0016491);; Biological Process: oxidation-reduction process (GO:0055114);;	K11517|0|cbr:CBG01477|Hypothetical protein CBG01477; K11517 (S)-2-hydroxy-acid oxidase [EC:1.1.3.15] (A)	Glyoxylate and dicarboxylate metabolism (ko00630);; Peroxisome (ko04146)	[C]	Energy production and conversion	FMN-dependent dehydrogenase;; Nitronate monooxygenase;; IMP dehydrogenase / GMP reductase domain;; Thiazole biosynthesis protein ThiG	Protein F41E6.5, isoform b {ECO:0000313|EMBL:CCD64095.1} OS=Caenorhabditis elegans PE=4 SV=1	O	Posttranslational modification, protein turnover, chaperones	Protein F41E6.5, isoform b [Caenorhabditis elegans]
R04B5.6	gene36342	140	135	76	10	20	6	10.7297	10.1869	5.79948	0.819831	1.56134	0.526343	4.46388654598129e-08	-3.29396902872457	down	[ER]	Amino acid transport and metabolism;; General function prediction only	Biological Process: oxidation-reduction process (GO:0055114);;	K00008|0|cel:CELE_R04B5.6|R04B5.6; Protein R04B5.6; K00008 L-iditol 2-dehydrogenase [EC:1.1.1.14] (A)	Pentose and glucuronate interconversions (ko00040);; Fructose and mannose metabolism (ko00051)	[Q]	Secondary metabolites biosynthesis, transport and catabolism	Alcohol dehydrogenase GroES-like domain;; Zinc-binding dehydrogenase	Protein R04B5.6 {ECO:0000313|EMBL:CAA94842.1} OS=Caenorhabditis elegans PE=4 SV=1	Q	Secondary metabolites biosynthesis, transport and catabolism	Protein R04B5.6 [Caenorhabditis elegans]
F22B5.4	gene7295	289	269	220	530	653	775	59.6438	49.8176	39.1193	106.6267	118.5641	146.7313	2.08913401938334e-06	1.32476039149337	up	--	--	--	--	--	--	--	--	Protein F22B5.4 {ECO:0000313|EMBL:CAA90356.1} OS=Caenorhabditis elegans PE=4 SV=1	S	Function unknown	Protein F22B5.4 [Caenorhabditis elegans]
tre-5	gene4213	432	416	538	180	194	219	12.5783	12.1604	15.6823	5.32244	5.7195	6.46597	2.47652117781274e-06	-1.23134212535954	down	[G]	Carbohydrate transport and metabolism	Molecular Function: alpha,alpha-trehalase activity (GO:0004555);; Biological Process: trehalose metabolic process (GO:0005991);;	K01194|0|cel:CELE_C23H3.7|tre-5; Protein TRE-5; K01194 alpha,alpha-trehalase [EC:3.2.1.28] (A)	Starch and sucrose metabolism (ko00500)	[G]	Carbohydrate transport and metabolism	Trehalase;; Amylo-alpha-1,6-glucosidase	Trehalase {ECO:0000256|RuleBase:RU361180} OS=Caenorhabditis elegans PE=2 SV=1	K	Transcription	Protein TRE-5 [Caenorhabditis elegans]
pyc-1	gene37221	7860	6776	9434	15529	16798	18763	117.649551553	104.154290579	137.910562905	240.824223575	248.309623404	282.051931344	1.19384503518966e-07	1.0792081878311	up	--	--	Molecular Function: catalytic activity (GO:0003824);; Molecular Function: ATP binding (GO:0005524);; Molecular Function: D-alanine-D-alanine ligase activity (GO:0008716);;	K01958|0|cbr:CBG23262|Cbr-pyc-1; C. briggsae CBR-PYC-1 protein; K01958 pyruvate carboxylase [EC:6.4.1.1] (A)	Citrate cycle (TCA cycle) (ko00020);; Pyruvate metabolism (ko00620);; Carbon metabolism (ko01200);; Biosynthesis of amino acids (ko01230)	[C]	Energy production and conversion	Carbamoyl-phosphate synthase L chain, ATP binding domain;; Conserved carboxylase domain;; Carbamoyl-phosphate synthase L chain, N-terminal domain;; Biotin carboxylase C-terminal domain;; HMGL-like;; ATP-grasp domain;; Biotin-requiring enzyme;; D-ala D-ala ligase C-terminus;; ATP-grasp domain;; Biotin-lipoyl like;; RimK-like ATP-grasp domain	Pyruvate carboxylase {ECO:0000256|PIRNR:PIRNR001594} OS=Caenorhabditis brenneri (Nematode worm) PE=4 SV=1	V	Defense mechanisms	Protein PYC-1, isoform a [Caenorhabditis elegans]
cyp-35A4	gene34129	71	141	74	18	13	0	3.24905	6.59046	3.38698	0.836472	0.649576	0.0452444	0.000174764346957159	-3.21818985729547	down	[Q]	Secondary metabolites biosynthesis, transport and catabolism	Molecular Function: iron ion binding (GO:0005506);; Molecular Function: oxidoreductase activity, acting on paired donors, with incorporation or reduction of molecular oxygen (GO:0016705);; Molecular Function: heme binding (GO:0020037);; Biological Process: oxidation-reduction process (GO:0055114);;	K17957|0|cel:CELE_C49G7.8|cyp-35A4; Protein CYP-35A4; K17957 cytochrome P450, family 35 (A)	--	[Q]	Secondary metabolites biosynthesis, transport and catabolism	Cytochrome P450	Protein CYP-35A4 {ECO:0000313|EMBL:CCD67691.1} OS=Caenorhabditis elegans PE=3 SV=1	S	Function unknown	Protein CYP-35A4 [Caenorhabditis elegans]
Y110A2AL.2	gene5185	39	28	27	61	90	74	1.244081	0.880695000015238	0.822878000392635	1.884475	2.74765	2.19963	0.00250085187802696	1.2518410351347	up	--	--	--	--	--	--	--	CC domain	Protein Y110A2AL.2 {ECO:0000313|EMBL:CCD72971.1} OS=Caenorhabditis elegans PE=4 SV=2	R	General function prediction only	Protein Y110A2AL.2 [Caenorhabditis elegans]
asp-16	gene40150	61	50	26	9	8	15	3.39896	2.64283	1.40578	0.523319	0.447241	0.836108	0.00399243893518043	-2.10541966098514	down	--	--	--	--	--	[O]	Posttranslational modification, protein turnover, chaperones	Eukaryotic aspartyl protease;; Xylanase inhibitor N-terminal	Protein ASP-16 {ECO:0000313|EMBL:CAD31820.1} OS=Caenorhabditis elegans PE=4 SV=1	U	Intracellular trafficking, secretion, and vesicular transport	Protein ASP-16 [Caenorhabditis elegans]
pck-1	gene9394	11572	9803	10296	26266	27630	34799	289.019204	235.986376084325	254.88775118	658.42872896	670.91332	838.84124334	3.86244556774313e-11	1.47879338069087	up	[C]	Energy production and conversion	Molecular Function: phosphoenolpyruvate carboxykinase activity (GO:0004611);; Biological Process: gluconeogenesis (GO:0006094);;	K01596|0|cbr:CBG00466|Hypothetical protein CBG00466; K01596 phosphoenolpyruvate carboxykinase (GTP) [EC:4.1.1.32] (A)	Glycolysis / Gluconeogenesis (ko00010);; Citrate cycle (TCA cycle) (ko00020);; Pyruvate metabolism (ko00620);; FoxO signaling pathway (ko04068)	[C]	Energy production and conversion	Phosphoenolpyruvate carboxykinase	Protein PCK-1, isoform a {ECO:0000313|EMBL:CCD71753.1} OS=Caenorhabditis elegans PE=3 SV=2	W	Extracellular structures	Protein PCK-1, isoform a [Caenorhabditis elegans]
ZK813.2	gene41748	946	1142	1358	509	550	359	664.893	705.231	883.346	393.321	357.385	260.894	1.4594206446531e-06	-1.28871777761038	down	--	--	--	--	--	--	--	--	Protein ZK813.2 {ECO:0000313|EMBL:CCD63035.1} OS=Caenorhabditis elegans PE=4 SV=1	R	General function prediction only	Protein ZK813.2 [Caenorhabditis elegans]
K01A6.7	gene19864	83	76	44	360	497	505	26.94226	26.88693	20.565705	170.79289	112.7578	169.72	1.35378426343785e-17	2.73882234813596	up	--	--	--	--	--	--	--	--	Protein K01A6.7 {ECO:0000313|EMBL:CBI63226.1} OS=Caenorhabditis elegans PE=4 SV=1	S	Function unknown	Protein K01A6.7 [Caenorhabditis elegans]
tag-293	gene35294	4	4	8	197	225	318	0.442806	0.482424	0.871861	21.3092	23.256	33.347	3.30671304010975e-20	5.52656935638704	up	--	--	--	--	--	--	--	ShK domain-like	Protein TAG-293 {ECO:0000313|EMBL:CCD62698.2} OS=Caenorhabditis elegans PE=4 SV=2	S	Function unknown	Protein TAG-293 [Caenorhabditis elegans]
clec-48	gene39844	628	497	370	1021	1386	2008	43.95249	33.0182	24.85781	70.69479	92.87613	134.9405	0.00646446645648286	1.55589725835697	up	--	--	--	--	--	[TV]	Signal transduction mechanisms;; Defense mechanisms	Lectin C-type domain	Protein CLEC-48 {ECO:0000313|EMBL:CAB03881.1} OS=Caenorhabditis elegans PE=4 SV=1	TV	Signal transduction mechanisms;; Defense mechanisms	Protein CLEC-48 [Caenorhabditis elegans]
dhs-2	gene1175	220	212	195	701	1008	1616	15.3813712197	14.1911574624792	12.8758008317	46.6396355525	66.5453555124145	106.491018274403	0.00196297444928704	2.4015714164708	up	[IQR]	Lipid transport and metabolism;; Secondary metabolites biosynthesis, transport and catabolism;; General function prediction only	--	--	--	[QR]	Secondary metabolites biosynthesis, transport and catabolism;; General function prediction only	short chain dehydrogenase;; Enoyl-(Acyl carrier protein) reductase	Protein DHS-2, isoform a {ECO:0000313|EMBL:CCD65438.1} OS=Caenorhabditis elegans PE=3 SV=2	S	Function unknown	Protein DHS-2, isoform a [Caenorhabditis elegans]
mul-1	gene14224	1234	1482	1081	312	276	145	136.4716	138.903	106.4465	32.24824	26.26868	15.86699	5.48776337749325e-18	-2.38263084869655	down	--	--	--	--	--	--	--	ShK domain-like	Protein MUL-1 {ECO:0000313|EMBL:CCD66748.1} OS=Caenorhabditis elegans PE=4 SV=2	S	Function unknown	Protein F49F1.6 [Caenorhabditis elegans]
K06H6.2	gene33047	423	390	419	51	23	5	28.6486	24.8996	27.2782	3.44255	1.50521	0.384517	2.08439055078732e-39	-3.97616762958855	down	--	--	--	--	--	--	--	Methyltransferase domain;; Methyltransferase FkbM domain	Protein K06H6.2 {ECO:0000313|EMBL:CCD64473.1} OS=Caenorhabditis elegans PE=4 SV=1	MW	Cell wall/membrane/envelope biogenesis;; Extracellular structures	Protein K06H6.2 [Caenorhabditis elegans]
C14C6.6	gene33032	170	160	161	22	13	2	5.85495	5.31932	5.311971	0.757097	0.4340606567	0.0977264287	9.81288724712558e-24	-3.74272526887167	down	--	--	--	--	--	[S]	Function unknown	Glycosyltransferase family 92	Protein C14C6.6 {ECO:0000313|EMBL:CCD64462.2} OS=Caenorhabditis elegans PE=4 SV=2	K	Transcription	Protein C14C6.6 [Caenorhabditis elegans]
C18H9.5	gene6645	113	138	95	25	32	65	6.34865	7.86729	5.38526	1.431651	1.861744	3.79512	0.000162227197666664	-1.50885809259673	down	[GEPR]	Carbohydrate transport and metabolism;; Amino acid transport and metabolism;; Inorganic ion transport and metabolism;; General function prediction only	Cellular Component: integral component of membrane (GO:0016021);; Biological Process: transmembrane transport (GO:0055085);;	--	--	[G]	Carbohydrate transport and metabolism	Major Facilitator Superfamily;; Sugar (and other) transporter	Protein C18H9.5 {ECO:0000313|EMBL:CCD65264.1} OS=Caenorhabditis elegans PE=4 SV=1	S	Function unknown	Protein C18H9.5 [Caenorhabditis elegans]
mltn-1	gene8869	489	383	585	1473	1622	2340	11.186936049254	8.777738034	13.31238781223	34.5385500098766	36.846065001456	53.822304111	5.82319721366668e-06	1.89345985515059	up	--	--	--	--	--	--	--	Moulting cycle	Protein MLTN-1 {ECO:0000313|EMBL:CAE17802.2} OS=Caenorhabditis elegans PE=4 SV=2	L	Replication, recombination and repair	Protein MLTN-1 [Caenorhabditis elegans]
clec-2	gene5237	3467	4233	1892	44	31	0	167.758	195.789	88.632	2.16506	1.47024	0	1.48040908013394e-15	-7.0123050966987	down	--	--	--	--	--	[TV]	Signal transduction mechanisms;; Defense mechanisms	Lectin C-type domain;; CUB domain	Protein CLEC-2 {ECO:0000313|EMBL:CCD61973.1} OS=Caenorhabditis elegans PE=4 SV=1	R	General function prediction only	Protein CLEC-2 [Caenorhabditis elegans]
nspc-9	gene45016	260	243	289	93	96	97	421.1408	321.7978	395.132	145.0325	138.9242	159.1454	5.20131864348039e-07	-1.47665930676899	down	--	--	--	--	--	--	--	--	Protein NSPC-9 {ECO:0000313|EMBL:CAA92174.2} OS=Caenorhabditis elegans PE=4 SV=2	S	Function unknown	Protein NSPC-9 [Caenorhabditis elegans]
col-62	gene1862	406	500	623	272	211	218	15.14718	18.97808	23.36655	9.39943	8.00447	8.84711	0.000163745399310726	-1.13272312947985	down	--	--	Molecular Function: structural constituent of cuticle (GO:0042302);;	--	--	[W]	Extracellular structures	Collagen triple helix repeat (20 copies);; Nematode cuticle collagen N-terminal domain	Protein COL-62 {ECO:0000313|EMBL:CAB01958.1} OS=Caenorhabditis elegans PE=4 SV=1	W	Extracellular structures	Protein COL-62 [Caenorhabditis elegans]
scl-6	gene20362	49	33	44	118	97	98	7.1159	4.55093	5.99616	17.2981	13.2968	14.0823	0.00051744011283305	1.30432646419061	up	[S]	Function unknown	--	--	--	[S]	Function unknown	Cysteine-rich secretory protein family	Protein SCL-6 {ECO:0000313|EMBL:CAA94330.1} OS=Caenorhabditis elegans PE=4 SV=1	Z	Cytoskeleton	Protein SCL-6 [Caenorhabditis elegans]
H25K10.1	gene30026	382	464	315	82	81	56	14.767396	17.061917	12.582298	3.329088	2.8898524	2.236416	4.72134063275198e-14	-2.41511153820216	down	[R]	General function prediction only	Molecular Function: acid phosphatase activity (GO:0003993);; Molecular Function: hydrolase activity (GO:0016787);; Molecular Function: metal ion binding (GO:0046872);;	--	--	[G]	Carbohydrate transport and metabolism	Calcineurin-like phosphoesterase;; Iron/zinc purple acid phosphatase-like protein C;; Calcineurin-like phosphoesterase superfamily domain;; PhoD-like phosphatase	Purple acid phosphatase {ECO:0000256|RuleBase:RU361203} OS=Caenorhabditis elegans PE=3 SV=2	S	Function unknown	Protein H25K10.1 [Caenorhabditis elegans]
sdz-35	gene5316	38	51	58	16	15	8	4.90822	6.46015	7.261	2.0929	1.98699	1.12829	3.2532111272609e-05	-1.922780079622	down	--	--	Molecular Function: protein binding (GO:0005515);; Biological Process: protein homooligomerization (GO:0051260);;	--	--	[P]	Inorganic ion transport and metabolism	BTB/POZ domain;; BTB/POZ domain	Protein SDZ-35 {ECO:0000313|EMBL:CCD64936.1} OS=Caenorhabditis elegans PE=4 SV=2	T	Signal transduction mechanisms	Protein SDZ-35 [Caenorhabditis elegans]
W03B1.3	gene14304	149	147	101	279	312	358	6.935969	4.893299	4.23338359864	9.438176	8.264739	11.52296	1.19700177339211e-05	1.24991829204791	up	--	--	--	--	--	--	--	--	Protein W03B1.3 {ECO:0000313|EMBL:CCD71907.1} OS=Caenorhabditis elegans PE=4 SV=3	J	Translation, ribosomal structure and biogenesis	Protein W03B1.3 [Caenorhabditis elegans]
K07A1.4	gene2531	56	46	69	21	26	25	5.17619	4.16972	6.30625	2.01172	2.39466	2.33902	0.00516156245228303	-1.2544135596036	down	--	--	--	--	--	--	--	--	Protein K07A1.4 {ECO:0000313|EMBL:CAB03166.1} OS=Caenorhabditis elegans PE=4 SV=1	S	Function unknown	Protein K07A1.4 [Caenorhabditis elegans]
grd-9	gene34723	596	507	294	27	93	53	15.2226	12.8409	7.41987	0.680709	2.33696	1.3462	1.90496736563789e-06	-3.01985687289702	down	--	--	--	--	--	--	--	Ground-like domain	Protein GRD-9 {ECO:0000313|EMBL:CCD62894.1} OS=Caenorhabditis elegans PE=4 SV=2	R	General function prediction only	Protein GRD-9 [Caenorhabditis elegans]
Y39G8B.1	gene9064	1663	1461	1478	4189	4024	4402	83.059387589	67.101146028	69.118782907	221.85994234	195.94901	209.53104804	5.64478915775807e-14	1.44719906707298	up	[R]	General function prediction only	--	K00011|0|cel:CELE_Y39G8B.1|Y39G8B.1; Protein Y39G8B.1, isoform A; K00011 aldehyde reductase [EC:1.1.1.21] (A)	Pentose and glucuronate interconversions (ko00040);; Fructose and mannose metabolism (ko00051);; Galactose metabolism (ko00052);; Glycerolipid metabolism (ko00561)	[R]	General function prediction only	Aldo/keto reductase family	Protein Y39G8B.1, isoform b {ECO:0000313|EMBL:CAB60335.1} OS=Caenorhabditis elegans PE=4 SV=1	T	Signal transduction mechanisms	Protein Y39G8B.1, isoform b [Caenorhabditis elegans]
F14F9.4	gene34455	2746	3242	3186	789	817	671	46.8544	55.1942	53.6813	13.45577	13.95497	11.30824	5.3139094081347e-25	-2.01804534200126	down	--	--	--	--	--	--	--	--	Protein F14F9.4 {ECO:0000313|EMBL:CCD62732.1} OS=Caenorhabditis elegans PE=4 SV=1	R	General function prediction only	Protein F14F9.4 [Caenorhabditis elegans]
clec-47	gene38579	1475	2130	641	84	121	165	457.662	600.099	184.089	27.0436	35.0341	51.3296	0.00144150692831588	-3.52695411614349	down	--	--	--	--	--	[TV]	Signal transduction mechanisms;; Defense mechanisms	Lectin C-type domain	Protein CLEC-47 {ECO:0000313|EMBL:CAB05809.1} OS=Caenorhabditis elegans PE=4 SV=1	G	Carbohydrate transport and metabolism	Protein CLEC-47 [Caenorhabditis elegans]
asp-12	gene35654	149	172	172	57	45	45	6.433318067	7.63247	7.50981	2.521507	1.95781773	2.07602	1.03899130997507e-07	-1.75390153676331	down	--	--	--	--	--	[O]	Posttranslational modification, protein turnover, chaperones	Eukaryotic aspartyl protease;; Xylanase inhibitor N-terminal	Protein ASP-12 {ECO:0000313|EMBL:CCD64748.1} OS=Caenorhabditis elegans PE=3 SV=1	S	Function unknown	Protein ASP-12 [Caenorhabditis elegans]
W02B12.4	gene8337	247	261	232	115	106	101	8.3237240272906	9.23657255530077	8.10868200055647	4.18926761170305	3.88642855638538	3.51439720037	6.84129916115695e-05	-1.20848719490601	down	[I]	Lipid transport and metabolism	--	--	--	[R]	General function prediction only	Carboxylesterase family	Protein W02B12.4 {ECO:0000313|EMBL:CAA91397.3} OS=Caenorhabditis elegans PE=4 SV=3	I	Lipid transport and metabolism	Protein W02B12.4 [Caenorhabditis elegans]
F22F7.2	gene33465	2505	2754	2512	7519	7283	7803	91.991004225	96.487714666	91.244140982	276.788302086	262.645495502	280.201517171	1.23230861690507e-15	1.53305394505091	up	[S]	Function unknown	Molecular Function: oxidoreductase activity (GO:0016491);; Biological Process: oxidation-reduction process (GO:0055114);;	--	--	[S]	Function unknown	Saccharopine dehydrogenase	Protein F22F7.2 {ECO:0000313|EMBL:CCD67441.1} OS=Caenorhabditis elegans PE=4 SV=2	G	Carbohydrate transport and metabolism	Protein F22F7.2 [Caenorhabditis elegans]
C32H11.3	gene20309	118	87	64	38	32	36	7.791158	5.529073	4.173815	2.561938	2.143207	2.413359	0.00424309835630232	-1.35238104301622	down	--	--	--	--	--	--	--	CUB-like domain	Protein C32H11.3 {ECO:0000313|EMBL:CAB05130.1} OS=Caenorhabditis elegans PE=4 SV=1	S	Function unknown	Protein C32H11.3 [Caenorhabditis elegans]
srj-38	gene33157	51	52	29	102	135	135	2.76343434279	2.691840898091	1.51991234858	5.606548	7.2718	7.43414	2.92881426172124e-05	1.48737290056651	up	--	--	--	K08473|0|cel:CELE_T02B11.5|srj-38; Protein SRJ-38; K08473 nematode chemoreceptor (A)	--	--	--	Serpentine type 7TM GPCR chemoreceptor Srj;; Serpentine type 7TM GPCR chemoreceptor Str;; Serpentine type 7TM GPCR chemoreceptor Srd;; Serpentine type 7TM GPCR chemoreceptor Srh;; Serpentine type 7TM GPCR chemoreceptor Sri	Protein SRJ-57 {ECO:0000313|EMBL:CCD71819.1} OS=Caenorhabditis elegans PE=4 SV=1	T	Signal transduction mechanisms	Protein SRJ-38 [Caenorhabditis elegans]
Y45G12B.3	gene33648	672	648	640	1696	1701	1741	24.6242010139969	22.7680004871806	23.3124000001413	63.81492979	60.67796	62.4984124900023	2.49509460547858e-11	1.38284372801368	up	[R]	General function prediction only	Molecular Function: oxidoreductase activity (GO:0016491);; Biological Process: oxidation-reduction process (GO:0055114);;	K00109|0|cel:CELE_Y45G12B.3|Y45G12B.3; Protein Y45G12B.3; K00109 2-hydroxyglutarate dehydrogenase [EC:1.1.99.2] (A)	Butanoate metabolism (ko00650)	[S]	Function unknown	FAD dependent oxidoreductase	Putative uncharacterized protein {ECO:0000313|EMBL:EGT30836.1} OS=Caenorhabditis brenneri (Nematode worm) PE=4 SV=1	O	Posttranslational modification, protein turnover, chaperones	Protein Y45G12B.3 [Caenorhabditis elegans]
fil-1	gene38493	151	160	148	46	81	90	12.063	12.8153	11.8184	3.79044	6.52964	7.20691	0.00163103529946489	-1.08626471082213	down	--	--	Molecular Function: hydrolase activity (GO:0016787);;	--	--	--	--	Lipase (class 2)	Protein FIL-1 {ECO:0000313|EMBL:CAB01664.1} OS=Caenorhabditis elegans PE=4 SV=1	S	Function unknown	Protein FIL-1 [Caenorhabditis elegans]
clec-186	gene20286	1450	1932	1548	796	719	675	76.11063	96.9451	77.38875	39.93781	35.74857	34.19382	2.03191450813892e-08	-1.17857784054575	down	--	--	--	--	--	[TV]	Signal transduction mechanisms;; Defense mechanisms	Lectin C-type domain	Protein CLEC-186 {ECO:0000313|EMBL:CAB05324.2} OS=Caenorhabditis elegans PE=4 SV=2	G	Carbohydrate transport and metabolism	Protein CLEC-186 [Caenorhabditis elegans]
F21D5.3	gene18660	692	843	652	2044	1903	2091	21.5920257210113	23.583893869	19.493013441	53.04907270779	51.77571056655	52.2781613895	7.22213250592977e-13	1.45753629009224	up	[Q]	Secondary metabolites biosynthesis, transport and catabolism	Molecular Function: copper ion binding (GO:0005507);; Molecular Function: oxidoreductase activity (GO:0016491);; Biological Process: oxidation-reduction process (GO:0055114);;	--	--	[Q]	Secondary metabolites biosynthesis, transport and catabolism	Multicopper oxidase;; Multicopper oxidase;; Multicopper oxidase	Protein F21D5.3, isoform a {ECO:0000313|EMBL:CAA91039.2} OS=Caenorhabditis elegans PE=4 SV=2	BD	Chromatin structure and dynamics;; Cell cycle control, cell division, chromosome partitioning	Protein F21D5.3, isoform a [Caenorhabditis elegans]
ugt-8	gene34376	1963	2064	1701	439	337	322	56.56948	54.826333	46.84858	11.77206	9.44423	8.2321	8.85201183974226e-31	-2.3919880763117	down	[GC]	Carbohydrate transport and metabolism;; Energy production and conversion	Biological Process: metabolic process (GO:0008152);; Molecular Function: transferase activity, transferring hexosyl groups (GO:0016758);;	--	--	[GC]	Carbohydrate transport and metabolism;; Energy production and conversion	UDP-glucoronosyl and UDP-glucosyl transferase;; Glycosyltransferase family 28 C-terminal domain;; Glycosyl transferase family 1	Protein UGT-8 {ECO:0000313|EMBL:CCD62608.1} OS=Caenorhabditis elegans PE=4 SV=1	CG	Energy production and conversion;; Carbohydrate transport and metabolism	Protein UGT-8 [Caenorhabditis elegans]
T22C1.8	gene1999	107	142	186	74	62	76	3.04551	4.06387	5.33941	2.15182	1.7817	2.19876	0.00850462883141984	-1.0435909872604	down	[T]	Signal transduction mechanisms	Molecular Function: protein tyrosine phosphatase activity (GO:0004725);; Biological Process: protein dephosphorylation (GO:0006470);;	--	--	[T]	Signal transduction mechanisms	Protein-tyrosine phosphatase	Protein T22C1.8 {ECO:0000313|EMBL:CAA99930.1} OS=Caenorhabditis elegans PE=4 SV=2	O	Posttranslational modification, protein turnover, chaperones	Protein T22C1.8 [Caenorhabditis elegans]
grl-20	gene13686	10537	9565	3848	486	1438	919	1302.15784000012	1067.42911	492.369408301	63.5505910169	195.902906738	111.260223713	0.000594814176305848	-3.08133544802459	down	--	--	--	--	--	--	--	Ground-like domain	Protein GRL-20 {ECO:0000313|EMBL:CCD65348.1} OS=Caenorhabditis elegans PE=4 SV=1	R	General function prediction only	Protein GRL-20 [Caenorhabditis elegans]
fbxa-127	gene39309	291	384	342	104	104	241	10.8331009737897	13.632295218744	12.0409427396768	4.63165442564655	4.29324609313108	8.75509708691457	0.00248885792900926	-1.18431455306384	down	--	--	Molecular Function: protein binding (GO:0005515);;	--	--	--	--	FTH domain;; F-box domain	Protein FBXA-127 {ECO:0000313|EMBL:CAD89750.1} OS=Caenorhabditis elegans PE=4 SV=1	G	Carbohydrate transport and metabolism	Protein FBXA-127 [Caenorhabditis elegans]
B0393.4	gene10591	142	169	193	80	83	83	3.308647	3.91439	4.440789	1.891424	1.944985	1.93207	0.00211538884742014	-1.04160992502655	down	--	--	Biological Process: regulation of gene silencing by miRNA (GO:0060964);;	--	--	--	--	piRNA pathway germ-plasm component	Protein B0393.4 {ECO:0000313|EMBL:CAA86057.1} OS=Caenorhabditis elegans PE=4 SV=1	O	Posttranslational modification, protein turnover, chaperones	Protein B0393.4 [Caenorhabditis elegans]
W08E12.2	gene13966	44	58	97	213	333	278	33.3997	39.71	70.9147	187.212	236.83	218.838	1.2253454316864e-07	2.04476975069747	up	--	--	--	--	--	--	--	--	Protein W08E12.2 {ECO:0000313|EMBL:CCD74010.1} OS=Caenorhabditis elegans PE=4 SV=1	K	Transcription	Protein W08E12.2 [Caenorhabditis elegans]
pgp-5	gene44477	9026	12707	10168	2025	2381	2048	153.934160038006	221.683169712051	174.929805864105	35.2651380650338	41.3863183000055	35.7091627076	4.82089133539533e-17	-2.31245720809061	down	[V]	Defense mechanisms	Molecular Function: ATP binding (GO:0005524);; Biological Process: transport (GO:0006810);; Cellular Component: integral component of membrane (GO:0016021);; Molecular Function: ATPase activity (GO:0016887);; Molecular Function: ATPase activity, coupled to transmembrane movement of substances (GO:0042626);; Biological Process: transmembrane transport (GO:0055085);;	K05660|0|cel:CELE_C05A9.1|pgp-5; Protein PGP-5, isoform B; K05660 ATP-binding cassette, subfamily B (MDR/TAP), member 5 (A)	ABC transporters (ko02010)	[Q]	Secondary metabolites biosynthesis, transport and catabolism	ABC transporter;; ABC transporter transmembrane region;; RecF/RecN/SMC N terminal domain;; AAA domain;; AAA ATPase domain;; AAA domain;; AAA domain;; Protein of unknown function, DUF258;; P-loop containing region of AAA domain;; AAA domain;; ATPase family associated with various cellular activities (AAA);; AAA domain (dynein-related subfamily);; Molybdopterin guanine dinucleotide synthesis protei…	Protein PGP-5, isoform a {ECO:0000313|EMBL:CAA94202.2} OS=Caenorhabditis elegans PE=3 SV=2	R	General function prediction only	Protein PGP-5, isoform a [Caenorhabditis elegans]
ugt-47	gene36347	407	536	427	974	993	808	16.767948	21.71509	17.328398	39.60786	40.16032	33.52946	1.39466435129321e-05	1.01044043065467	up	[GC]	Carbohydrate transport and metabolism;; Energy production and conversion	Biological Process: metabolic process (GO:0008152);; Molecular Function: transferase activity, transferring hexosyl groups (GO:0016758);;	--	--	[GC]	Carbohydrate transport and metabolism;; Energy production and conversion	UDP-glucoronosyl and UDP-glucosyl transferase;; Glycosyltransferase family 28 C-terminal domain;; Glycosyl transferase family 1	CBN-UGT-47 protein {ECO:0000313|EMBL:EGT42702.1} OS=Caenorhabditis brenneri (Nematode worm) PE=4 SV=1	Q	Secondary metabolites biosynthesis, transport and catabolism	Protein UGT-47 [Caenorhabditis elegans]
C13A2.1	gene35267	337	374	161	45	82	43	9.77595	12.31332	5.04631	1.2731308	2.99239	1.227851459	0.0009978504817088	-2.36681625649692	down	--	--	--	--	--	[S]	Function unknown	Glycosyltransferase family 92	Protein C13A2.1 {ECO:0000313|EMBL:CCD63108.2} OS=Caenorhabditis elegans PE=4 SV=4	S	Function unknown	Protein C13A2.1 [Caenorhabditis elegans]
C13A2.6	gene35260	272	240	99	3	30	10	10.59	9.2535	4.13756	0.1456614053	1.1589858819	0.451295	7.1132252671037e-05	-3.83470556413783	down	--	--	--	--	--	[S]	Function unknown	Glycosyltransferase family 92	Protein C13A2.6 {ECO:0000313|EMBL:CCD63100.1} OS=Caenorhabditis elegans PE=4 SV=1	S	Function unknown	Protein C13A2.6 [Caenorhabditis elegans]
slc-36.5	gene6733	249	231	152	358	595	710	14.2301354968273	13.274825373673	9.0341443971	20.6382074402869	38.51045951	41.4106148399887	0.00964241912090834	1.38959297054411	up	--	--	--	--	--	[E]	Amino acid transport and metabolism	Transmembrane amino acid transporter protein	Protein C44B7.6, isoform a {ECO:0000313|EMBL:CCD61559.1} OS=Caenorhabditis elegans PE=4 SV=2	T	Signal transduction mechanisms	Protein C44B7.6, isoform a [Caenorhabditis elegans]
C31B8.12	gene33729	18	23	15	74	94	118	0.985804	1.23252	0.790643	3.85429	4.93657	6.24958	8.00941354855368e-09	2.3461828777305	up	--	--	--	--	--	--	--	Methyltransferase FkbM domain	Protein C31B8.12 {ECO:0000313|EMBL:CCD66303.1} OS=Caenorhabditis elegans PE=4 SV=3	S	Function unknown	Protein C31B8.12 [Caenorhabditis elegans]
C02F12.5	gene41809	215	226	240	617	769	739	48.05216	47.41121	52.8214	144.0427	170.5114	172.3413	5.95288106538326e-12	1.63508163921421	up	--	--	Molecular Function: serine-type endopeptidase inhibitor activity (GO:0004867);;	--	--	[O]	Posttranslational modification, protein turnover, chaperones	Kunitz/Bovine pancreatic trypsin inhibitor domain	Putative uncharacterized protein {ECO:0000313|EMBL:EGT30633.1} OS=Caenorhabditis brenneri (Nematode worm) PE=4 SV=1	S	Function unknown	Protein C02F12.5 [Caenorhabditis elegans]
oac-7	gene39129	247	297	274	59	78	44	8.23559	9.790674	8.90291	2.0031638	2.542613	1.484250671004	1.54759307259868e-13	-2.18381342251936	down	--	--	Molecular Function: transferase activity, transferring acyl groups other than amino-acyl groups (GO:0016747);;	--	--	[R]	General function prediction only	Acyltransferase family	Protein OAC-7 {ECO:0000313|EMBL:CAB05690.3} OS=Caenorhabditis elegans PE=4 SV=3	R	General function prediction only	Protein OAC-7 [Caenorhabditis elegans]
C08E3.1	gene4737	70	59	21	161	312	360	289.3911	208.9573	87.2552	943.063	1357.141	1979.973	0.000469075086359849	2.46659204463288	up	--	--	--	--	--	--	--	--	Protein C08E3.13 {ECO:0000313|EMBL:CCD63678.1} OS=Caenorhabditis elegans PE=4 SV=1	R	General function prediction only	Protein C08E3.1 [Caenorhabditis elegans]
gst-23	gene33852	39	23	22	63	68	69	5.67244	3.21095	3.1775	9.39649	9.65285	10.0505	0.00372762582136055	1.24329335098456	up	--	--	Molecular Function: protein binding (GO:0005515);;	--	--	[O]	Posttranslational modification, protein turnover, chaperones	Glutathione S-transferase, N-terminal domain;; Glutathione S-transferase, C-terminal domain	Protein GST-23 {ECO:0000313|EMBL:CCD70568.1} OS=Caenorhabditis elegans PE=1 SV=1	S	Function unknown	Protein GST-23 [Caenorhabditis elegans]
C13A2.9	gene35257	1028	882	423	25	121	47	81.7249	70.3621	33.6638	2.06465	9.69612	3.85592	1.25866016329022e-05	-3.6020791998608	down	--	--	--	--	--	--	--	Methyltransferase FkbM domain	Protein C13A2.9 {ECO:0000313|EMBL:CCD63101.2} OS=Caenorhabditis elegans PE=4 SV=2	S	Function unknown	Protein C13A2.9 [Caenorhabditis elegans]
hpo-15	gene34571	3646	4341	3390	1771	1807	1927	121.8295	145.742	112.098	60.2917	60.3859	63.69	9.80692446137648e-08	-1.05466370538472	down	--	--	Molecular Function: oxidoreductase activity (GO:0016491);; Biological Process: oxidation-reduction process (GO:0055114);;	--	--	[H]	Coenzyme transport and metabolism	Flavin containing amine oxidoreductase;; NAD(P)-binding Rossmann-like domain	Protein HPO-15 {ECO:0000313|EMBL:CCD65133.1} OS=Caenorhabditis elegans PE=4 SV=1	R	General function prediction only	Protein HPO-15 [Caenorhabditis elegans]
F07G11.1	gene35274	643	549	261	22	74	18	48.8469536479001	41.810823	19.7949408928	1.903109843	5.64900729900001	1.42621725274	1.30570725600925e-05	-3.67981994896995	down	--	--	--	--	--	--	--	Methyltransferase FkbM domain	Protein F07G11.1 {ECO:0000313|EMBL:CCD64329.1} OS=Caenorhabditis elegans PE=4 SV=1	G	Carbohydrate transport and metabolism	Protein F07G11.1 [Caenorhabditis elegans]
C05D12.2	gene8320	285	388	325	2318	2900	4091	4.6442181	6.3470765178	5.197926715	37.242805324	46.99320927	66.545510968	2.88762674113628e-09	3.21593258585442	up	--	--	--	--	--	--	--	--	Protein C05D12.2 {ECO:0000313|EMBL:CAA90754.2} OS=Caenorhabditis elegans PE=4 SV=2	S	Function unknown	Protein C05D12.2 [Caenorhabditis elegans]
dod-24	gene20320	32926	37669	20837	5228	3779	1404	1966.63	2157.08	1188.48	307.694	217.043	81.5248	2.66838369068472e-09	-3.14608126570552	down	--	--	--	--	--	--	--	CUB-like domain	Protein DOD-24 {ECO:0000313|EMBL:CAB05138.1} OS=Caenorhabditis elegans PE=4 SV=1	S	Function unknown	Protein DOD-24 [Caenorhabditis elegans]
K11G9.2	gene35021	97	95	78	163	169	215	4.04489	3.97876	3.286699	7.00116	7.1469	9.05109	0.00246862781657284	1.01151755337802	up	[I]	Lipid transport and metabolism	Biological Process: metabolic process (GO:0008152);; Molecular Function: hydrolase activity (GO:0016787);;	--	--	[R]	General function prediction only	Carboxylesterase family;; alpha/beta hydrolase fold	Protein K11G9.2 {ECO:0000313|EMBL:CCD72925.2} OS=Caenorhabditis elegans PE=3 SV=3	R	General function prediction only	Protein K11G9.2 [Caenorhabditis elegans]
Y39B6A.29	gene40143	139	134	71	12	11	14	6.772113044	6.4801743024	3.5719283544	0.600659938316717	0.5343317132864	0.7296880037	4.97974171183741e-07	-3.22495490798806	down	--	--	Cellular Component: integral component of membrane (GO:0016021);; Biological Process: transmembrane transport (GO:0055085);;	--	--	[S]	Function unknown	Ion channel regulatory protein UNC-93	Protein Y39B6A.29, isoform a {ECO:0000313|EMBL:CAC51051.2} OS=Caenorhabditis elegans PE=4 SV=2	U	Intracellular trafficking, secretion, and vesicular transport	Protein Y39B6A.29, isoform a [Caenorhabditis elegans]
clec-85	gene13870	2961	3962	2671	978	987	662	257.25120504	331.291210298	223.915191967	86.238604076	82.69825041	56.816230362	1.35788349817235e-08	-1.87730894746914	down	--	--	--	--	--	[TV]	Signal transduction mechanisms;; Defense mechanisms	Lectin C-type domain	Protein CLEC-85, isoform a {ECO:0000313|EMBL:CCD83493.1} OS=Caenorhabditis elegans PE=4 SV=1	TV	Signal transduction mechanisms;; Defense mechanisms	Protein CLEC-85 [Caenorhabditis elegans]
gpd-3	gene41618	22275	19706	19698	49462	47910	50222	653.637507	582.05812	619.326385	1473.514008	1437.597896	1465.906471	8.54200557647906e-09	1.25107957465884	up	[G]	Carbohydrate transport and metabolism	Molecular Function: oxidoreductase activity, acting on the aldehyde or oxo group of donors, NAD or NADP as acceptor (GO:0016620);; Biological Process: oxidation-reduction process (GO:0055114);;	K00134|0|cel:CELE_K10B3.7|gpd-3; Protein GPD-3; K00134 glyceraldehyde 3-phosphate dehydrogenase [EC:1.2.1.12] (A)	Glycolysis / Gluconeogenesis (ko00010);; Carbon metabolism (ko01200);; Biosynthesis of amino acids (ko01230)	[G]	Carbohydrate transport and metabolism	Glyceraldehyde 3-phosphate dehydrogenase, C-terminal domain;; Glyceraldehyde 3-phosphate dehydrogenase, NAD binding domain	Glyceraldehyde-3-phosphate dehydrogenase {ECO:0000256|RuleBase:RU361160} OS=Caenorhabditis remanei (Caenorhabditis vulgaris) PE=3 SV=1	R	General function prediction only	Protein GPD-3 [Caenorhabditis elegans]
col-60	gene1761	1105	1155	1230	536	399	354	73.21463	75.1965	81.05351	35.78754	26.26912	23.75452249	3.44955898731503e-11	-1.44570985350415	down	--	--	Molecular Function: structural constituent of cuticle (GO:0042302);;	--	--	[W]	Extracellular structures	Collagen triple helix repeat (20 copies);; Nematode cuticle collagen N-terminal domain	Protein COL-60 {ECO:0000313|EMBL:CAA95812.1} OS=Caenorhabditis elegans PE=4 SV=1	T	Signal transduction mechanisms	Protein COL-60 [Caenorhabditis elegans]
tag-10	gene8956	408	360	337	1580	1618	1464	15.196511905	13.0720674731078	12.5521455992315	59.82687052	58.9487369	53.1311259000005	8.9018049041866e-23	2.06889436221445	up	[U]	Intracellular trafficking, secretion, and vesicular transport	--	--	--	--	--	WD40-like Beta Propeller Repeat	Protein TAG-10, isoform a {ECO:0000313|EMBL:CAB05698.2} OS=Caenorhabditis elegans PE=4 SV=1	R	General function prediction only	Protein TAG-10, isoform a [Caenorhabditis elegans]
abhd-3.2	gene40960	153	194	180	738	642	483	10.62981	13.08275	10.886978918	48.93817	41.90748	31.31778	2.16300359384341e-09	1.81328831528554	up	[R]	General function prediction only	--	K13696|0|cbr:CBG08080|Hypothetical protein CBG08080; K13696 abhydrolase domain-containing protein 1/3 (A)	--	[R]	General function prediction only	Alpha/beta hydrolase family	Putative uncharacterized protein {ECO:0000313|EMBL:EGT54838.1} OS=Caenorhabditis brenneri (Nematode worm) PE=4 SV=1	G	Carbohydrate transport and metabolism	Protein C44C1.5, isoform a [Caenorhabditis elegans]
pitr-4	gene36179	76	88	45	17	11	17	3.28088	3.83852	1.97116	0.745953	0.4842	0.758556	8.06134007129303e-05	-2.22410981945827	down	[P]	Inorganic ion transport and metabolism	Molecular Function: inorganic phosphate transmembrane transporter activity (GO:0005315);; Biological Process: phosphate ion transport (GO:0006817);; Cellular Component: membrane (GO:0016020);;	--	--	[P]	Inorganic ion transport and metabolism	Phosphate transporter family	Protein PITR-4 {ECO:0000313|EMBL:CAB11776.1} OS=Caenorhabditis elegans PE=4 SV=1	P	Inorganic ion transport and metabolism	Protein PITR-4 [Caenorhabditis elegans]
irg-1	gene33960	991	1259	965	180	226	168	85.36964	105.64289	81.43069	15.019951	17.410351	14.3372400000012	3.57190116867559e-24	-2.49317374197335	down	--	--	--	--	--	--	--	Domain of unknown function (DUF1768)	Protein IRG-1 {ECO:0000313|EMBL:CCD62487.1} OS=Caenorhabditis elegans PE=4 SV=1	S	Function unknown	Protein IRG-1 [Caenorhabditis elegans]
Y58A7A.3	gene34437	2177	2533	3050	981	882	777	42.5428886036	50.5712117736014	60.2058826436731	19.5021485352669	17.4901705927591	15.4754232011	4.08300758961146e-11	-1.56315960805914	down	--	--	--	--	--	--	--	--	Protein Y58A7A.3 {ECO:0000313|EMBL:CCD63022.1} OS=Caenorhabditis elegans PE=4 SV=1	C	Energy production and conversion	Protein Y58A7A.3 [Caenorhabditis elegans]
F43H9.4	gene35562	1808	1951	1561	483	615	585	144.1651	155.6084	123.785	38.30763	48.883	46.6201	5.07522375354146e-16	-1.66742232264313	down	--	--	--	--	--	--	--	--	Protein F43H9.4 {ECO:0000313|EMBL:CCD71176.1} OS=Caenorhabditis elegans PE=4 SV=1	O	Posttranslational modification, protein turnover, chaperones	Protein F43H9.4 [Caenorhabditis elegans]
gst-25	gene262	47	46	34	123	99	110	6.00176	5.58424	4.30007	15.9622	12.0804	13.6999	0.000183318665067913	1.37782574571289	up	--	--	--	K00799|2.2403e-104|cbr:CBG06825|Cbr-gst-1; C. briggsae CBR-GST-1 protein; K00799 glutathione S-transferase [EC:2.5.1.18] (A)	Glutathione metabolism (ko00480);; Metabolism of xenobiotics by cytochrome P450 (ko00980);; Drug metabolism - cytochrome P450 (ko00982)	[O]	Posttranslational modification, protein turnover, chaperones	Glutathione S-transferase, N-terminal domain;; Glutathione S-transferase, C-terminal domain	Protein GST-25 {ECO:0000313|EMBL:CCD70778.1} OS=Caenorhabditis elegans PE=3 SV=1	U	Intracellular trafficking, secretion, and vesicular transport	GST-25 [Caenorhabditis elegans]
F35E12.9	gene38006	1254	1436	1186	692	592	609	51.9449400000242	59.0686000001272	49.006674	28.8689900133458	23.9429417328	25.1686607557865	2.15020340385511e-06	-1.04196908579516	down	--	--	--	--	--	--	--	CUB-like domain	Protein F35E12.9, isoform b {ECO:0000313|EMBL:CAI91173.1} OS=Caenorhabditis elegans PE=4 SV=1	R	General function prediction only	Protein F35E12.9, isoform b [Caenorhabditis elegans]
ugt-28	gene1007	439	451	499	219	218	192	17.68298	18.77018	20.73098	9.26979	9.206049	8.066767	1.24798262201633e-05	-1.15054039446684	down	[GC]	Carbohydrate transport and metabolism;; Energy production and conversion	Biological Process: metabolic process (GO:0008152);; Molecular Function: transferase activity, transferring hexosyl groups (GO:0016758);;	--	--	[GC]	Carbohydrate transport and metabolism;; Energy production and conversion	UDP-glucoronosyl and UDP-glucosyl transferase;; Glycosyltransferase family 28 C-terminal domain	Protein UGT-28 {ECO:0000313|EMBL:CCD64216.1} OS=Caenorhabditis elegans PE=4 SV=1	U	Intracellular trafficking, secretion, and vesicular transport	Protein UGT-28 [Caenorhabditis elegans]
ZK84.1	gene6360	4502	3729	2932	1732	1779	1521	65.272697595	52.46037035	41.112022289	24.84655221	24.7359733295	21.065704	0.000101779374738146	-1.15805483486143	down	--	--	--	--	--	--	--	--	Protein ZK84.1 {ECO:0000313|EMBL:CCD73326.1} OS=Caenorhabditis elegans PE=4 SV=1	R	General function prediction only	Protein ZK84.1 [Caenorhabditis elegans]
gst-4	gene19246	4194	3692	3507	17659	14559	15644	277.131030284	227.492200000002	226.618000000071	1372.550799	1083.21444	1178.86012	2.37280238045292e-26	2.06240917987797	up	[O]	Posttranslational modification, protein turnover, chaperones	Molecular Function: protein binding (GO:0005515);;	K00799|6.36308e-150|cel:CELE_K08F4.7|gst-4; Protein GST-4; K00799 glutathione S-transferase [EC:2.5.1.18] (A)	Glutathione metabolism (ko00480);; Metabolism of xenobiotics by cytochrome P450 (ko00980);; Drug metabolism - cytochrome P450 (ko00982)	[O]	Posttranslational modification, protein turnover, chaperones	Glutathione S-transferase, N-terminal domain;; Glutathione S-transferase, N-terminal domain;; Glutathione S-transferase, C-terminal domain	Protein CBR-GST-4 {ECO:0000313|EMBL:CAP24347.1} OS=Caenorhabditis briggsae PE=3 SV=1	S	Function unknown	Protein GST-4 [Caenorhabditis elegans]
cth-1	gene39024	223	193	223	2215	2956	2281	11.0988786850164	9.54064089900071	11.2959927	85.81987008	123.213810000027	91.432625	2.59386559106539e-32	3.53657535321492	up	[E]	Amino acid transport and metabolism	Biological Process: biosynthetic process (GO:0009058);; Molecular Function: pyridoxal phosphate binding (GO:0030170);;	K01758|0|cel:CELE_F22B8.6|cth-1; Protein CTH-1, isoform B; K01758 cystathionine gamma-lyase [EC:4.4.1.1] (A)	Glycine, serine and threonine metabolism (ko00260);; Cysteine and methionine metabolism (ko00270);; Selenocompound metabolism (ko00450);; Biosynthesis of amino acids (ko01230)	[E]	Amino acid transport and metabolism	Cys/Met metabolism PLP-dependent enzyme;; Aminotransferase class I and II;; Methionine gamma-lyase;; DegT/DnrJ/EryC1/StrS aminotransferase family;; Aminotransferase class-V	Protein CTH-1, isoform a {ECO:0000313|EMBL:CAB05492.1} OS=Caenorhabditis elegans PE=3 SV=1	R	General function prediction only	Protein CTH-1, isoform a [Caenorhabditis elegans]
irg-4	gene20169	13352	18326	8129	241	174	48	929.649	1269.485	556.4788	16.97625	12.15328	3.40924	2.30440395162856e-13	-6.43775474222183	down	--	--	--	--	--	--	--	CUB-like domain	Protein F08G5.6 {ECO:0000313|EMBL:CAA94586.1} OS=Caenorhabditis elegans PE=4 SV=1	S	Function unknown	Protein F08G5.6 [Caenorhabditis elegans]
Y38A10A.2	gene34790	283	325	161	94	103	80	9.52227	10.9819	5.37822	3.2069	3.4871	2.75417	0.0052940437743461	-1.48171138710818	down	--	--	--	--	--	--	--	Protein of unknown function (DUF229)	Protein Y38A10A.2 {ECO:0000313|EMBL:CCD69633.1} OS=Caenorhabditis elegans PE=4 SV=2	R	General function prediction only	Protein Y38A10A.2 [Caenorhabditis elegans]
nhr-237	gene33315	129	169	100	76	65	49	8.488063	10.9819595120464	6.47519084840149	4.99705728	4.21179083200005	3.208272359	0.00857891197331695	-1.07592023600982	down	--	--	Molecular Function: sequence-specific DNA binding transcription factor activity (GO:0003700);; Cellular Component: nucleus (GO:0005634);; Biological Process: regulation of transcription, DNA-templated (GO:0006355);; Molecular Function: zinc ion binding (GO:0008270);; Biological Process: steroid hormone mediated signaling pathway (GO:0043401);; Molecular Function: sequence-specific DNA binding (GO…	--	--	[T]	Signal transduction mechanisms	Ligand-binding domain of nuclear hormone receptor;; Zinc finger, C4 type (two domains)	Protein NHR-237 {ECO:0000313|EMBL:CCD69586.1} OS=Caenorhabditis elegans PE=3 SV=1	R	General function prediction only	Protein NHR-237 [Caenorhabditis elegans]
T10B5.8	gene33384	145	164	155	85	95	47	6.37915	6.93472	6.624422	3.791718	4.247159	1.83593	0.00271267131564331	-1.04003973653979	down	[C]	Energy production and conversion	Molecular Function: FMN binding (GO:0010181);; Molecular Function: oxidoreductase activity (GO:0016491);; Biological Process: oxidation-reduction process (GO:0055114);;	--	--	[CR]	Energy production and conversion;; General function prediction only	NADH:flavin oxidoreductase / NADH oxidase family	Protein T10B5.8 {ECO:0000313|EMBL:CCD74228.1} OS=Caenorhabditis elegans PE=4 SV=1	R	General function prediction only	Protein T10B5.8 [Caenorhabditis elegans]
H20J04.1	gene5715	77	80	96	38	30	40	1.74262	1.84538	2.17938	0.895036	0.708339	0.942865	0.00201213391713479	-1.23527193650244	down	--	--	--	--	--	--	--	Domain of unknown function	Protein H20J04.1 {ECO:0000313|EMBL:CCD61676.1} OS=Caenorhabditis elegans PE=4 SV=1	B	Chromatin structure and dynamics	Protein H20J04.1 [Caenorhabditis elegans]
smf-2	gene42988	72	62	80	23	18	34	3.31847	2.87278	3.69989	1.12018	0.867847	1.63514	0.000240096234053617	-1.51896611678968	down	[P]	Inorganic ion transport and metabolism	Molecular Function: transporter activity (GO:0005215);; Biological Process: transport (GO:0006810);; Cellular Component: membrane (GO:0016020);;	K12347|0|cel:CELE_K11G12.3|smf-2; Protein SMF-2; K12347 natural resistance-associated macrophage protein (A)	Lysosome (ko04142)	[P]	Inorganic ion transport and metabolism	Natural resistance-associated macrophage protein	Protein SMF-2 {ECO:0000313|EMBL:CCD70795.2} OS=Caenorhabditis elegans PE=3 SV=2	S	Function unknown	Protein SMF-2 [Caenorhabditis elegans]
Y17D7B.3	gene40084	29	31	36	5	6	9	2.93261	3.01565	3.44187	0.551909	0.618468	0.939868	2.42942241815434e-05	-2.26841871502647	down	--	--	--	--	--	--	--	--	Protein Y17D7B.3 {ECO:0000313|EMBL:CAA16300.1} OS=Caenorhabditis elegans PE=4 SV=1	S	Function unknown	Protein Y17D7B.3 [Caenorhabditis elegans]
Y4C6B.4	gene15341	132	142	126	262	339	485	5.49521000048972	6.31650297209	4.7489212899	11.07715	13.3447809	19.5257	0.00366844635697994	1.4352208377982	up	[GEPR]	Carbohydrate transport and metabolism;; Amino acid transport and metabolism;; Inorganic ion transport and metabolism;; General function prediction only	Cellular Component: integral component of membrane (GO:0016021);; Biological Process: transmembrane transport (GO:0055085);;	--	--	[G]	Carbohydrate transport and metabolism	Major Facilitator Superfamily	Protein Y4C6B.4, isoform a {ECO:0000313|EMBL:CCD71125.1} OS=Caenorhabditis elegans PE=4 SV=1	G	Carbohydrate transport and metabolism	Protein Y4C6B.4, isoform a [Caenorhabditis elegans]
aman-3	gene1161	383	447	321	709	705	1073	6.92438	8.26479	5.82347	13.0822	13.0134	19.92	0.0045686512927976	1.10492535656834	up	[G]	Carbohydrate transport and metabolism	Molecular Function: alpha-mannosidase activity (GO:0004559);; Biological Process: mannose metabolic process (GO:0006013);;	--	--	[G]	Carbohydrate transport and metabolism	Glycosyl hydrolases family 38 N-terminal domain;; Glycosyl hydrolases family 38 C-terminal domain;; Alpha mannosidase, middle domain	Alpha-mannosidase {ECO:0000256|RuleBase:RU361199} OS=Caenorhabditis elegans PE=3 SV=2	G	Carbohydrate transport and metabolism	Protein AMAN-3 [Caenorhabditis elegans]
C10G8.3	gene34506	163	124	79	22	32	29	23.15074	16.08991	9.31325	3.648812	4.506627	3.695667	0.000379620197687417	-2.14833723970757	down	--	--	Molecular Function: serine-type endopeptidase inhibitor activity (GO:0004867);;	--	--	[O]	Posttranslational modification, protein turnover, chaperones	Kunitz/Bovine pancreatic trypsin inhibitor domain	Protein C10G8.3 {ECO:0000313|EMBL:CCD64158.1} OS=Caenorhabditis elegans PE=4 SV=2	O	Posttranslational modification, protein turnover, chaperones	Protein C10G8.3 [Caenorhabditis elegans]
col-174	gene43314	1472	1209	576	241	334	240	51.6864	38.9538000048692	20.0502	7.39162602436063	9.65501268660009	7.61774500045768	0.00811017087350452	-2.00728011906276	down	--	--	Molecular Function: structural constituent of cuticle (GO:0042302);;	--	--	[W]	Extracellular structures	Collagen triple helix repeat (20 copies);; Nematode cuticle collagen N-terminal domain	Protein COL-174 {ECO:0000313|EMBL:CCD71292.1} OS=Caenorhabditis elegans PE=4 SV=1	S	Function unknown	Protein COL-174 [Caenorhabditis elegans]
F14F9.3	gene34457	268	289	289	124	125	58	5.43669147	5.7326158758	5.95299101	2.44540438863	2.64038965	1.1636646877	3.96120405860799e-07	-1.47150476715512	down	--	--	--	--	--	--	--	--	Protein F14F9.3 {ECO:0000313|EMBL:CCD62731.1} OS=Caenorhabditis elegans PE=4 SV=1	R	General function prediction only	Protein F14F9.3 [Caenorhabditis elegans]
fbxa-15	gene9710	512	613	482	205	209	239	26.17694835905	33.131048914	24.487285	12.024031265	12.7974250275918	13.919509935	2.26575871100025e-07	-1.30636396774074	down	--	--	Molecular Function: protein binding (GO:0005515);;	--	--	--	--	FTH domain;; F-box domain	Protein FBXA-15 {ECO:0000313|EMBL:CCD73896.1} OS=Caenorhabditis elegans PE=4 SV=1	R	General function prediction only	Protein FBXA-15 [Caenorhabditis elegans]
T05H10.3	gene7159	5009	4494	2522	853	1322	878	1437.06	1181.45	683.649	254.144	357.635	249.591	0.000354720112257854	-1.98581104117394	down	--	--	--	--	--	[G]	Carbohydrate transport and metabolism	--	Protein CBG13422 {ECO:0000313|EMBL:CAP32197.1} OS=Caenorhabditis briggsae PE=4 SV=1	R	General function prediction only	Protein T05H10.3 [Caenorhabditis elegans]
F25A2.1	gene33219	315	331	289	89	82	75	30.21	29.2235	25.8963	8.49447	7.39819	6.86125	9.66679155391957e-12	-1.93447846010405	down	--	--	Biological Process: lipid metabolic process (GO:0006629);;	--	--	[I]	Lipid transport and metabolism	Lipase (class 3)	Protein F25A2.1 {ECO:0000313|EMBL:CCD69965.1} OS=Caenorhabditis elegans PE=4 SV=3	I	Lipid transport and metabolism	Protein F25A2.1 [Caenorhabditis elegans]
Y87G2A.16	gene3821	406	494	252	42	59	47	19.27982	23.0958	12.14386	2.071273	3.063625	2.45908	3.81683248731564e-07	-2.9680557505994	down	--	--	Molecular Function: sulfotransferase activity (GO:0008146);; Cellular Component: integral component of membrane (GO:0016021);;	--	--	[MW]	Cell wall/membrane/envelope biogenesis;; Extracellular structures	Sulfotransferase family	Protein Y87G2A.16 {ECO:0000313|EMBL:CAD92405.1} OS=Caenorhabditis elegans PE=4 SV=1	S	Function unknown	Protein Y87G2A.16 [Caenorhabditis elegans]
C16D9.1	gene35648	378	368	230	709	810	648	19.59698	18.87359	11.68547	36.24928	41.77923	33.66777	1.93296411512692e-06	1.14237644299258	up	--	--	--	--	--	--	--	PAN domain	Protein C16D9.1 {ECO:0000313|EMBL:CCD64736.1} OS=Caenorhabditis elegans PE=4 SV=2	S	Function unknown	Protein C16D9.1 [Caenorhabditis elegans]
F26A3.4	gene1917	5345	4612	5964	983	888	2236	320.204806	243.1956356274	315.4941682846	50.86773198196	46.3242087398	117.3945373318	4.96725551101308e-12	-1.95969641197577	down	[T]	Signal transduction mechanisms	Molecular Function: protein tyrosine/serine/threonine phosphatase activity (GO:0008138);; Biological Process: dephosphorylation (GO:0016311);;	--	--	[V]	Defense mechanisms	Dual specificity phosphatase, catalytic domain	Protein F26A3.4 {ECO:0000313|EMBL:CAB01700.1} OS=Caenorhabditis elegans PE=4 SV=1	V	Defense mechanisms	Protein F26A3.4 [Caenorhabditis elegans]
ugt-1	gene36480	342	350	207	166	124	97	13.49324828445	14.00011274378	8.22240497258	6.73653914427	4.9303064	3.8803072276	0.00483992880678338	-1.22597283266459	down	[GC]	Carbohydrate transport and metabolism;; Energy production and conversion	Biological Process: metabolic process (GO:0008152);; Molecular Function: transferase activity, transferring hexosyl groups (GO:0016758);;	--	--	[GC]	Carbohydrate transport and metabolism;; Energy production and conversion	UDP-glucoronosyl and UDP-glucosyl transferase;; Glycosyltransferase family 28 C-terminal domain;; Glycosyl transferase family 1	Protein UGT-1 {ECO:0000313|EMBL:CAA94870.1} OS=Caenorhabditis elegans PE=4 SV=1	CG	Energy production and conversion;; Carbohydrate transport and metabolism	Protein UGT-1 [Caenorhabditis elegans]
oac-24	gene34312	312	287	143	21	62	26	11.1071	10.3396	5.04966	0.787422	2.23376	0.945498	8.96685604084909e-05	-2.77436590044134	down	[I]	Lipid transport and metabolism	Molecular Function: transferase activity, transferring acyl groups other than amino-acyl groups (GO:0016747);;	--	--	--	--	Acyltransferase family	Protein OAC-24 {ECO:0000313|EMBL:CCD65246.2} OS=Caenorhabditis elegans PE=4 SV=3	O	Posttranslational modification, protein turnover, chaperones	Protein OAC-24 [Caenorhabditis elegans]
aagr-2	gene5885	3311	3065	2534	11619	12666	16391	60.941497	57.0955	46.6623	216.4019	234.9373	302.2875	2.45431183472503e-13	2.18374655464516	up	[G]	Carbohydrate transport and metabolism	Molecular Function: hydrolase activity, hydrolyzing O-glycosyl compounds (GO:0004553);; Biological Process: carbohydrate metabolic process (GO:0005975);;	--	--	[G]	Carbohydrate transport and metabolism	Glycosyl hydrolases family 31;; Trefoil (P-type) domain	Protein AAGR-2 {ECO:0000313|EMBL:CCD69278.1} OS=Caenorhabditis elegans PE=1 SV=3	G	Carbohydrate transport and metabolism	Protein AAGR-2 [Caenorhabditis elegans]
lys-4	gene19808	80	81	107	1609	1885	2412	12.5139	12.2967	16.245	250.953	286.757	375.085	1.27685977403229e-26	4.45610882303964	up	--	--	Molecular Function: lysozyme activity (GO:0003796);; Biological Process: peptidoglycan catabolic process (GO:0009253);; Biological Process: cell wall macromolecule catabolic process (GO:0016998);;	--	--	--	--	Glycosyl hydrolases family 25	Protein LYS-4 {ECO:0000313|EMBL:CAA97797.1} OS=Caenorhabditis elegans PE=4 SV=1	Z	Cytoskeleton	Protein LYS-4 [Caenorhabditis elegans]
nep-9	gene5411	28	26	40	4	11	15	0.817801	0.745498	1.145	0.137162	0.321172	0.446659	0.00192034624705221	-1.65097994697545	down	--	--	Molecular Function: metalloendopeptidase activity (GO:0004222);; Biological Process: proteolysis (GO:0006508);;	--	--	[E]	Amino acid transport and metabolism	Peptidase family M13;; Peptidase family M13	Protein NEP-9 {ECO:0000313|EMBL:CCD64731.1} OS=Caenorhabditis elegans PE=4 SV=3	E	Amino acid transport and metabolism	Protein NEP-9 [Caenorhabditis elegans]
K02H11.4	gene33290	28	34	38	12	12	9	1.005129	1.271506	1.388254	0.412561680903	0.435622	0.3743469	0.00211508422693807	-1.60717248421162	down	--	--	--	--	--	[S]	Function unknown	Glycosyltransferase family 92	Protein K02H11.4 {ECO:0000313|EMBL:CCD67033.1} OS=Caenorhabditis elegans PE=4 SV=1	R	General function prediction only	Protein K02H11.4 [Caenorhabditis elegans]
F25E5.8	gene35333	1296	1206	1641	2814	3389	3652	95.34659425	87.0979580000156	120.222862976133	206.434961800257	243.48641643	264.574387651123	5.38949643524742e-10	1.24394272118018	up	--	--	--	--	--	--	--	--	Protein F25E5.8, isoform a {ECO:0000313|EMBL:CCD65093.1} OS=Caenorhabditis elegans PE=4 SV=1	S	Function unknown	Protein F25E5.8, isoform a [Caenorhabditis elegans]
F58G6.3	gene19017	150	172	167	858	647	422	13.2714	13.29603	14.564984	62.78565	49.6189	29.51548	0.000341203426813355	1.96902189734627	up	--	--	Molecular Function: copper ion transmembrane transporter activity (GO:0005375);; Cellular Component: integral component of membrane (GO:0016021);; Biological Process: copper ion transmembrane transport (GO:0035434);;	--	--	[P]	Inorganic ion transport and metabolism	Ctr copper transporter family	Protein F58G6.3 {ECO:0000313|EMBL:CAA92470.2} OS=Caenorhabditis elegans PE=4 SV=2	P	Inorganic ion transport and metabolism	Protein F58G6.3 [Caenorhabditis elegans]
sams-1	gene44869	5408	6199	4485	12976	11150	10669	130.2955	137.0081	104.9875	298.1183	262.2419	243.3949	2.85688680425244e-08	1.10408000587605	up	[H]	Coenzyme transport and metabolism	Molecular Function: methionine adenosyltransferase activity (GO:0004478);; Biological Process: S-adenosylmethionine biosynthetic process (GO:0006556);;	K00789|0|cel:CELE_C49F5.1|sams-1; Protein SAMS-1; K00789 S-adenosylmethionine synthetase [EC:2.5.1.6] (A)	Cysteine and methionine metabolism (ko00270);; Biosynthesis of amino acids (ko01230)	[H]	Coenzyme transport and metabolism	S-adenosylmethionine synthetase, C-terminal domain;; S-adenosylmethionine synthetase, central domain;; S-adenosylmethionine synthetase, N-terminal domain	S-adenosylmethionine synthase {ECO:0000256|RuleBase:RU000541} OS=Caenorhabditis japonica PE=3 SV=1	BK	Chromatin structure and dynamics;; Transcription	Protein SAMS-1 [Caenorhabditis elegans]
lipl-4	gene34978	87	66	36	113	161	156	5.2247550748	4.087452	2.1460005421	6.810945925	9.5148015855	9.3700183355	0.00187580476417599	1.17816978934773	up	[R]	General function prediction only	Biological Process: lipid metabolic process (GO:0006629);;	--	--	[I]	Lipid transport and metabolism	Partial alpha/beta-hydrolase lipase region;; alpha/beta hydrolase fold	Lipase {ECO:0000256|PIRNR:PIRNR000862} OS=Caenorhabditis elegans PE=3 SV=1	I	Lipid transport and metabolism	Protein LIPL-4 [Caenorhabditis elegans]
C49G7.13	gene34131	43	36	54	8	9	5	3.10016	2.58111	3.80136	0.611744	0.661005	0.415587	1.31215945677994e-07	-2.60390765743449	down	--	--	--	--	--	--	--	CUB-like domain	Protein C49G7.7 {ECO:0000313|EMBL:CCD67694.1} OS=Caenorhabditis elegans PE=4 SV=1	S	Function unknown	Protein C49G7.7 [Caenorhabditis elegans]
K09C6.9	gene33147	240	173	233	38	19	49	38.9786	26.8177	36.6124	6.4139	3.04279	7.89685	2.45105831533084e-16	-2.61468968628022	down	--	--	--	--	--	--	--	--	Protein K09C6.9 {ECO:0000313|EMBL:CCD71079.1} OS=Caenorhabditis elegans PE=4 SV=4	R	General function prediction only	Protein K09C6.9 [Caenorhabditis elegans]
C12D5.9	gene35437	74	73	70	25	7	18	5.03315	5.11607	4.8498	1.77064	0.514052	1.27374	2.85192613175592e-07	-2.1273862042383	down	--	--	--	--	--	--	--	Domain of unknown function (DUF19)	Protein C12D5.9 {ECO:0000313|EMBL:CCD64277.1} OS=Caenorhabditis elegans PE=4 SV=1	K	Transcription	Protein C12D5.9 [Caenorhabditis elegans]
C08F11.1	gene20614	286	327	223	713	769	922	43.4433	47.2401	32.4474	108.282	111.685	138.152	6.20942345437981e-11	1.51674919343408	up	--	--	--	--	--	--	--	--	Protein C08F11.1 {ECO:0000313|EMBL:CAB62780.2} OS=Caenorhabditis elegans PE=4 SV=2	CG	Energy production and conversion;; Carbohydrate transport and metabolism	Protein C08F11.1 [Caenorhabditis elegans]
T05E12.6	gene39448	267	378	289	817	871	1105	12.2900700805276	17.091215244	13.00592	36.819448501	40.64709	50.0664121	8.05434071414778e-10	1.57384027453383	up	--	--	--	--	--	--	--	CUB-like domain	Protein T05E12.6, isoform a {ECO:0000313|EMBL:CAB04684.2} OS=Caenorhabditis elegans PE=4 SV=2	T	Signal transduction mechanisms	Protein T05E12.6, isoform a [Caenorhabditis elegans]
acs-2	gene38765	1825	1306	2674	27542	33802	41200	170.7980559245	150.089222699582	251.9854605	672.941393579	807.040141897	977.3921408	3.44918976772618e-26	4.13726986045336	up	[IQ]	Lipid transport and metabolism;; Secondary metabolites biosynthesis, transport and catabolism	Molecular Function: catalytic activity (GO:0003824);; Biological Process: metabolic process (GO:0008152);;	K01897|0|cel:CELE_F28F8.2|acs-2; Protein ACS-2; K01897 long-chain acyl-CoA synthetase [EC:6.2.1.3] (A)	Fatty acid biosynthesis (ko00061);; Fatty acid degradation (ko00071);; Fatty acid metabolism (ko01212);; Peroxisome (ko04146)	[I]	Lipid transport and metabolism	AMP-binding enzyme;; AMP-binding enzyme C-terminal domain	Protein ACS-2 {ECO:0000313|EMBL:CAB03012.1} OS=Caenorhabditis elegans PE=4 SV=1	I	Lipid transport and metabolism	Protein ACS-2 [Caenorhabditis elegans]
C30F2.4	gene46300	309	342	197	100	101	100	320.740566671	345.031016227	182.507818658	71.0802140046392	59.7448243737875	63.6864825268	0.000224009034244463	-1.50245499587547	down	--	--	--	--	--	--	--	--	Protein C30F2.4 {ECO:0000313|EMBL:CAE17702.1} OS=Caenorhabditis elegans PE=4 SV=1	S	Function unknown	Protein C30F2.4 [Caenorhabditis elegans]
pfk-1.2	gene36133	106	122	138	50	57	71	2.71597	3.20453	3.65091	1.33301	1.5141	1.88025	0.00453284288120845	-1.04596018164352	down	[G]	Carbohydrate transport and metabolism	Molecular Function: 6-phosphofructokinase activity (GO:0003872);; Biological Process: glycolytic process (GO:0006096);;	K00850|0|cel:CELE_C50F4.2|pfk-2; Protein PFK-2; K00850 6-phosphofructokinase 1 [EC:2.7.1.11] (A)	Glycolysis / Gluconeogenesis (ko00010);; Pentose phosphate pathway (ko00030);; Fructose and mannose metabolism (ko00051);; Galactose metabolism (ko00052);; Carbon metabolism (ko01200);; Biosynthesis of amino acids (ko01230);; RNA degradation (ko03018)	[G]	Carbohydrate transport and metabolism	Phosphofructokinase	Protein CBG19122 {ECO:0000313|EMBL:CAP36423.2} OS=Caenorhabditis briggsae PE=3 SV=2	R	General function prediction only	Protein PFK-2 [Caenorhabditis elegans]
F55C10.4	gene36983	22	22	23	6	3	10	0.881449	0.866937	0.892755	0.255039	0.143547	0.415528	0.00234684339039582	-1.82432122423642	down	--	--	--	--	--	[S]	Function unknown	Glycosyltransferase family 92	Putative uncharacterized protein {ECO:0000313|EMBL:EFP06804.1} OS=Caenorhabditis remanei (Caenorhabditis vulgaris) PE=4 SV=1	S	Function unknown	Protein F55C10.4 [Caenorhabditis elegans]
K07H8.5	gene18505	51	69	66	21	29	34	2.442196	3.48651	3.27557	0.9986611	1.346730656	1.5688828086	0.00908178726806788	-1.15241580647552	down	--	--	--	--	--	--	--	--	Protein K07H8.5 {ECO:0000313|EMBL:CCD70611.1} OS=Caenorhabditis elegans PE=4 SV=2	MW	Cell wall/membrane/envelope biogenesis;; Extracellular structures	Protein K07H8.5 [Caenorhabditis elegans]
acox-1.1	gene3646	1425	1397	1291	3373	3092	3255	29.2285354715	28.089244611	24.7804473811295	64.9839256403	61.7738850948992	66.8556803890001	3.45636093091703e-10	1.23292532293726	up	[I]	Lipid transport and metabolism	Molecular Function: acyl-CoA oxidase activity (GO:0003997);; Cellular Component: peroxisome (GO:0005777);; Biological Process: fatty acid beta-oxidation (GO:0006635);; Molecular Function: oxidoreductase activity, acting on the CH-CH group of donors (GO:0016627);; Biological Process: oxidation-reduction process (GO:0055114);;	K00232|0|cbr:CBG07943|Hypothetical protein CBG07943; K00232 acyl-CoA oxidase [EC:1.3.3.6] (A)	Fatty acid degradation (ko00071);; alpha-Linolenic acid metabolism (ko00592);; Biosynthesis of unsaturated fatty acids (ko01040);; Fatty acid metabolism (ko01212);; Peroxisome (ko04146)	[I]	Lipid transport and metabolism	Acyl-CoA oxidase;; Acyl-coenzyme A oxidase N-terminal;; Acyl-CoA dehydrogenase, middle domain	Acyl-coenzyme A oxidase {ECO:0000256|PIRNR:PIRNR000168} OS=Caenorhabditis elegans PE=3 SV=1	I	Lipid transport and metabolism	Protein ACOX-1, isoform a [Caenorhabditis elegans]
nlp-77	gene7060	2144	2311	2146	4903	4851	4494	758.789	753.663	716.798	1856.5	1637.65	1588.74	1.75370215079733e-08	1.10227016816954	up	--	--	--	--	--	--	--	Domain of unknown function DUF148	Protein C06A8.3 {ECO:0000313|EMBL:CCD61461.1} OS=Caenorhabditis elegans PE=4 SV=1	O	Posttranslational modification, protein turnover, chaperones	Protein C06A8.3 [Caenorhabditis elegans]
papl-1	gene37645	429	424	443	970	1097	1466	20.748440718079	20.7312901174	21.7256418146	47.74508245571	52.8781259941	70.8328110692	7.59774148308312e-06	1.44060835783521	up	[R]	General function prediction only	Molecular Function: acid phosphatase activity (GO:0003993);; Molecular Function: hydrolase activity (GO:0016787);; Molecular Function: metal ion binding (GO:0046872);;	--	--	[G]	Carbohydrate transport and metabolism	Calcineurin-like phosphoesterase;; Iron/zinc purple acid phosphatase-like protein C	Purple acid phosphatase {ECO:0000256|RuleBase:RU361203} OS=Caenorhabditis elegans PE=3 SV=1	D	Cell cycle control, cell division, chromosome partitioning	Protein F18E2.1, isoform a [Caenorhabditis elegans]
F36A2.3	gene2247	925	906	912	2393	2350	2586	52.21616	51.5481	51.760414	136.89999149	133.70500217687	146.5543016	1.48137955462422e-12	1.41053447344685	up	[C]	Energy production and conversion	Biological Process: metabolic process (GO:0008152);; Molecular Function: oxidoreductase activity (GO:0016491);; Biological Process: oxidation-reduction process (GO:0055114);;	--	--	--	--	Malate/L-lactate dehydrogenase	Protein F36A2.3 {ECO:0000313|EMBL:CAB03073.1} OS=Caenorhabditis elegans PE=4 SV=1	S	Function unknown	Protein F36A2.3 [Caenorhabditis elegans]
sri-36	gene5071	572	579	546	309	239	256	68.8106000388105	63.163200018989	60.1041000420165	43.5060700873041	25.9130700029095	26.6564100601885	1.8519107034321e-05	-1.08605896415526	down	--	--	--	--	--	--	--	Serpentine type 7TM GPCR chemoreceptor Sri;; Serpentine type 7TM GPCR chemoreceptor Srh;; Serpentine type 7TM GPCR chemoreceptor Srd	Protein SRI-36 {ECO:0000313|EMBL:CCD68471.1} OS=Caenorhabditis elegans PE=4 SV=2	R	General function prediction only	Protein SRI-36 [Caenorhabditis elegans]
W03D8.5	gene530	21	38	34	16	9	10	1.3737	2.40006	2.27357	1.05142	0.605114	0.690408	0.0087798877768564	-1.41855439046746	down	--	--	--	--	--	--	--	MSP (Major sperm protein) domain	Major sperm protein {ECO:0000256|RuleBase:RU003425} OS=Caenorhabditis elegans PE=4 SV=2	T	Signal transduction mechanisms	Protein W03D8.5 [Caenorhabditis elegans]
clec-166	gene13518	245	237	176	1984	2357	2625	12.091786	11.14712	8.411472	96.16495	111.91592	125.7155	2.9604617801373e-40	3.39702180922958	up	--	--	--	--	--	[TV]	Signal transduction mechanisms;; Defense mechanisms	Lectin C-type domain	Protein CLEC-166 {ECO:0000313|EMBL:CCD63950.2} OS=Caenorhabditis elegans PE=4 SV=2	W	Extracellular structures	CLEC-166 [Caenorhabditis elegans]
T02B11.3	gene33151	4842	5033	3149	1554	1591	1669	555.538	549.566	354.643	179.0999	175.4352	188.0467	3.64604930377834e-05	-1.44380817627999	down	--	--	--	--	--	--	--	--	Protein T02B11.3, isoform a {ECO:0000313|EMBL:CCD72447.1} OS=Caenorhabditis elegans PE=4 SV=1	T	Signal transduction mechanisms	Protein T02B11.3, isoform a [Caenorhabditis elegans]
F22F7.3	gene33461	48	34	62	106	113	143	1.471035	1.027986	1.939469	3.26542	3.6121	4.37191	0.000252435385155047	1.32377580698062	up	--	--	--	--	--	[S]	Function unknown	Glycosyltransferase family 92	Protein F22F7.3 {ECO:0000313|EMBL:CCD67442.2} OS=Caenorhabditis elegans PE=4 SV=3	G	Carbohydrate transport and metabolism	Protein F22F7.3 [Caenorhabditis elegans]
C31H5.1	gene2322	33	28	29	11	8	8	2.63797	2.28442	2.28117	0.916512	0.657008	0.68793	0.00126344677900535	-1.74589021704209	down	--	--	--	--	--	--	--	Alpha/beta hydrolase of unknown function (DUF1057);; Alpha/beta hydrolase family;; Alpha/beta hydrolase family	Protein C31H5.1 {ECO:0000313|EMBL:CAB07844.2} OS=Caenorhabditis elegans PE=4 SV=2	S	Function unknown	Protein C31H5.1 [Caenorhabditis elegans]
C45B2.1	gene42729	374	586	641	168	183	109	689.329	977.364	1127.47	382.626	318.639	220.7	1.77779501283122e-05	-1.80683955033854	down	--	--	--	--	--	--	--	--	Protein C45B2.1 {ECO:0000313|EMBL:CCD63809.1} OS=Caenorhabditis elegans PE=4 SV=1	R	General function prediction only	Protein C45B2.1 [Caenorhabditis elegans]
T19C9.8	gene39528	200	146	146	738	747	1351	13.2219	9.22363	9.41929	48.5577	48.2729	88.1399	0.000203933630685055	2.5207984087807	up	--	--	--	--	--	--	--	--	Protein T19C9.8 {ECO:0000313|EMBL:CAB07486.2} OS=Caenorhabditis elegans PE=4 SV=2	S	Function unknown	Protein T19C9.8 [Caenorhabditis elegans]
F41C3.4	gene5813	1733	1890	2285	6392	6715	9493	173.814173826	153.9588385295	207.702019213	352.222859746	355.9576982482	464.388251947	8.04090096590555e-08	1.929701895793	up	--	--	--	--	--	[P]	Inorganic ion transport and metabolism	Got1/Sft2-like family	Putative uncharacterized protein {ECO:0000313|EMBL:EFO91377.1} OS=Caenorhabditis remanei (Caenorhabditis vulgaris) PE=4 SV=1	S	Function unknown	Protein F41C3.4 [Caenorhabditis elegans]
T05E11.8	gene19607	373	372	211	85	125	115	45.4115	42.338	24.7846	10.6272	14.5816	13.9535	0.000822596783719559	-1.56385635890377	down	--	--	--	--	--	--	--	Domain of unknown function DUF148	Protein T05E11.8 {ECO:0000313|EMBL:CAA92976.1} OS=Caenorhabditis elegans PE=4 SV=1	S	Function unknown	Protein T05E11.8 [Caenorhabditis elegans]
W01B6.3	gene19209	60	44	21	2	12	6	4.411859	2.308662	0.934042	0.13603399	0.679908000006213	0.38274057358291	0.00711214623765219	-2.65000270930566	down	--	--	Cellular Component: integral component of membrane (GO:0016021);; Biological Process: transmembrane transport (GO:0055085);;	--	--	[R]	General function prediction only	Major Facilitator Superfamily	Protein W01B6.3 {ECO:0000313|EMBL:CAA92626.2} OS=Caenorhabditis elegans PE=4 SV=2	R	General function prediction only	Protein W01B6.3 [Caenorhabditis elegans]
col-33	gene14275	3053	2351	1033	205	435	370	163.25	117.298	52.5868	10.8351	21.9559	18.8323	0.00400603039597495	-2.67921496542191	down	--	--	Molecular Function: structural constituent of cuticle (GO:0042302);;	--	--	[W]	Extracellular structures	Collagen triple helix repeat (20 copies);; Nematode cuticle collagen N-terminal domain	Protein COL-33 {ECO:0000313|EMBL:CCD69526.1} OS=Caenorhabditis elegans PE=4 SV=2	R	General function prediction only	Protein COL-33 [Caenorhabditis elegans]
tkt-1	gene19294	8771	8555	9167	18546	17080	18137	259.0507297	251.108587888571	267.55211208146	553.047911067	501.492806549	530.800972415	8.85877497666007e-07	1.01344471837374	up	[G]	Carbohydrate transport and metabolism	Biological Process: metabolic process (GO:0008152);; Molecular Function: oxidoreductase activity, acting on the aldehyde or oxo group of donors, disulfide as acceptor (GO:0016624);;	K00615|0|cel:CELE_F01G10.1|tkt-1; Protein TKT-1; K00615 transketolase [EC:2.2.1.1] (A)	Pentose phosphate pathway (ko00030);; Carbon metabolism (ko01200);; Biosynthesis of amino acids (ko01230)	[G]	Carbohydrate transport and metabolism	Transketolase, thiamine diphosphate binding domain;; Transketolase, pyrimidine binding domain;; Transketolase, C-terminal domain;; Dehydrogenase E1 component	Protein TKT-1 {ECO:0000313|EMBL:CAB02889.1} OS=Caenorhabditis elegans PE=4 SV=1	V	Defense mechanisms	Protein TKT-1 [Caenorhabditis elegans]
F28A12.3	gene35789	826	829	731	2796	3155	3957	32.6964740242199	31.9363400068369	29.61230649023	117.377800000156	129.1748	163.6045	4.13959374252363e-13	2.0473382001521	up	--	--	--	--	--	--	--	Activin types I and II receptor domain	Protein F28A12.3 {ECO:0000313|EMBL:CCD70114.1} OS=Caenorhabditis elegans PE=4 SV=1	R	General function prediction only	Protein F28A12.3 [Caenorhabditis elegans]
oac-20	gene38964	2435	2579	2409	906	652	254	76.4067	80.185	73.9873	28.50763	20.20612	8.09475	1.83951460564936e-24	-2.04520326869646	down	--	--	Molecular Function: transferase activity, transferring acyl groups other than amino-acyl groups (GO:0016747);;	--	--	[R]	General function prediction only	Acyltransferase family	Protein OAC-20 {ECO:0000313|EMBL:CAB04331.3} OS=Caenorhabditis elegans PE=4 SV=3	S	Function unknown	Protein OAC-20 [Caenorhabditis elegans]
Y45F10D.2	gene21094	32	44	21	81	72	79	7.37772	8.98615	4.49755	18.2758	15.416	17.4919	0.00230531718006978	1.24983805052758	up	--	--	--	--	--	--	--	--	Protein Y45F10D.2 {ECO:0000313|EMBL:CAA16377.1} OS=Caenorhabditis elegans PE=4 SV=1	S	Function unknown	Protein Y45F10D.2 [Caenorhabditis elegans]
F23B12.1	gene38287	81	90	84	44	20	32	5.73619	6.16219	5.77498	3.16276	1.40275	2.2399	0.000334742756229195	-1.41850426741155	down	[T]	Signal transduction mechanisms	Molecular Function: hydrolase activity (GO:0016787);;	--	--	[TR]	Signal transduction mechanisms;; General function prediction only	Calcineurin-like phosphoesterase	Serine/threonine-protein phosphatase {ECO:0000256|RuleBase:RU004273} OS=Caenorhabditis elegans PE=3 SV=2	R	General function prediction only	Protein F23B12.1 [Caenorhabditis elegans]
clec-143	gene7999	85	109	79	10	10	14	5.01951	6.4152	4.6748	0.624437	0.600614	0.858775	2.32496807888362e-13	-3.01194680232459	down	--	--	--	--	--	--	--	von Willebrand factor type A domain;; von Willebrand factor type A domain	Protein CLEC-143 {ECO:0000313|EMBL:CAA88487.1} OS=Caenorhabditis elegans PE=4 SV=1	T	Signal transduction mechanisms	Protein CLEC-143 [Caenorhabditis elegans]
fbxa-12	gene9925	54	69	43	108	127	139	4.11328439235	5.23554203084411	3.28510496024537	8.34614836988	9.82026520204	10.791383612	0.00130439239969099	1.16483628588502	up	--	--	Molecular Function: protein binding (GO:0005515);;	--	--	--	--	FTH domain;; F-box domain;; F-box-like	Protein FBXA-12 {ECO:0000313|EMBL:CCD67051.1} OS=Caenorhabditis elegans PE=4 SV=1	J	Translation, ribosomal structure and biogenesis	Protein FBXA-12 [Caenorhabditis elegans]
xtr-2	gene45001	13	16	1	26	35	26	0.5621607878	0.7730479296	0.079774996662	1.13938597153	1.620755	1.1343427	0.00555382560708194	1.52681774609726	up	--	--	--	--	--	--	--	--	Protein XTR-2 {ECO:0000313|EMBL:CAA92152.1} OS=Caenorhabditis elegans PE=4 SV=1	S	Function unknown	Protein XTR-2 [Caenorhabditis elegans]
fbxa-24	gene5586	226	228	165	80	95	99	25.7412	25.9619	18.9353	9.08349	10.9002	11.4024	0.000193597974354923	-1.18305702146845	down	--	--	--	--	--	--	--	FTH domain	Protein FBXA-24 {ECO:0000313|EMBL:CCD64808.1} OS=Caenorhabditis elegans PE=4 SV=2	S	Function unknown	Protein FBXA-24 [Caenorhabditis elegans]
aqp-1	gene6863	263	225	274	2785	3708	4898	25.042148362	21.3615585233	26.203071684	269.9220660672	351.5200844351	467.2240738588	8.64649223633303e-13	3.89623521109919	up	[G]	Carbohydrate transport and metabolism	Molecular Function: transporter activity (GO:0005215);; Biological Process: transport (GO:0006810);; Cellular Component: membrane (GO:0016020);;	K09886|0|cel:CELE_F32A5.5|aqp-1; Protein AQP-1, isoform B; K09886 aquaglyceroporin related protein, invertebrate (A)	--	[G]	Carbohydrate transport and metabolism	Major intrinsic protein	Protein AQP-1, isoform a {ECO:0000313|EMBL:CCD66276.1} OS=Caenorhabditis elegans PE=3 SV=2	O	Posttranslational modification, protein turnover, chaperones	Protein AQP-1, isoform a [Caenorhabditis elegans]
Y57E12B.11	gene35133	99	97	30	0	12	9	875.955	812.366	272.961	0	104.697	105.116	0.00258983690233113	-3.43193431458383	down	--	--	--	--	--	--	--	--	Protein Y57E12B.11 {ECO:0000313|EMBL:CDH93307.1} OS=Caenorhabditis elegans PE=4 SV=1	I	Lipid transport and metabolism	Y57E12B.11 [Caenorhabditis elegans]
F17B5.4	gene3720	347	247	127	7	42	28	31.30117	22.43319	11.279912	0.683866282000001	3.856156	2.542672	0.000575567076194363	-3.23272229759571	down	--	--	Molecular Function: sulfotransferase activity (GO:0008146);; Cellular Component: integral component of membrane (GO:0016021);;	--	--	[MW]	Cell wall/membrane/envelope biogenesis;; Extracellular structures	Sulfotransferase family	Protein F17B5.4 {ECO:0000313|EMBL:CAB02972.2} OS=Caenorhabditis elegans PE=4 SV=2	S	Function unknown	Protein F17B5.4 [Caenorhabditis elegans]
nep-4	gene43031	77	97	103	43	46	42	3.738383	4.46189	4.58094	2.142207	2.05946	2.120954	0.00611874304410708	-1.08732841476048	down	--	--	Molecular Function: metalloendopeptidase activity (GO:0004222);; Biological Process: proteolysis (GO:0006508);;	--	--	[E]	Amino acid transport and metabolism	Peptidase family M13	Protein NEP-4 {ECO:0000313|EMBL:CCD67890.1} OS=Caenorhabditis elegans PE=4 SV=2	T	Signal transduction mechanisms	Protein NEP-4 [Caenorhabditis elegans]
ugt-21	gene18951	119	128	138	354	310	450	5.09798608672	5.51194613087	5.92784673716	15.47450962297	13.42430964778	19.61110989513	6.54937348429998e-08	1.52616029040414	up	[GC]	Carbohydrate transport and metabolism;; Energy production and conversion	Biological Process: metabolic process (GO:0008152);; Molecular Function: transferase activity, transferring hexosyl groups (GO:0016758);;	--	--	[GC]	Carbohydrate transport and metabolism;; Energy production and conversion	UDP-glucoronosyl and UDP-glucosyl transferase;; Glycosyltransferase family 28 C-terminal domain	Protein UGT-21, isoform b {ECO:0000313|EMBL:CDR32712.1} OS=Caenorhabditis elegans PE=3 SV=1	C	Energy production and conversion	UGT-21, isoform b [Caenorhabditis elegans]
msp-50	gene5999	71	92	122	44	36	53	32.5274	37.7011	53.0167	21.9832	15.5432	24.4308	0.0073662366723775	-1.10573223688119	down	--	--	--	--	--	--	--	MSP (Major sperm protein) domain	Major sperm protein {ECO:0000256|RuleBase:RU003425} OS=Caenorhabditis remanei (Caenorhabditis vulgaris) PE=4 SV=1	T	Signal transduction mechanisms	Protein MSP-31 [Caenorhabditis elegans]
cpr-5	gene33206	1470	1019	1375	16469	15558	15325	74.1298	48.4355	67.3356	825.957	744.1823	738.7947	1.65301528369761e-71	3.60737270490738	up	--	--	Biological Process: proteolysis (GO:0006508);; Molecular Function: cysteine-type peptidase activity (GO:0008234);;	K01363|0|cel:CELE_W07B8.5|cpr-5; Protein CPR-5; K01363 cathepsin B [EC:3.4.22.1] (A)	Lysosome (ko04142)	[O]	Posttranslational modification, protein turnover, chaperones	Papain family cysteine protease	Protein CBR-CPR-5 {ECO:0000313|EMBL:CAP22409.1} OS=Caenorhabditis briggsae PE=3 SV=1	O	Posttranslational modification, protein turnover, chaperones	Protein CPR-5 [Caenorhabditis elegans]
ins-34	gene22075	68	73	144	3	4	2	28.88668	28.6397	59.7724	2.5390434615	1.722671187	1.81060576527	1.64292650820781e-06	-4.99162350465598	down	--	--	--	--	--	--	--	--	Protein INS-34 {ECO:0000313|EMBL:CAB05196.2} OS=Caenorhabditis elegans PE=4 SV=2	R	General function prediction only	Protein INS-34 [Caenorhabditis elegans]
T16H12.9	gene12363	254	257	189	444	550	661	15.707816	15.7852500000003	11.838476166272	27.94424	34.37381	40.87045	3.32599876076238e-05	1.2346606358014	up	--	--	--	--	--	--	--	--	Putative uncharacterized protein {ECO:0000313|EMBL:EGT33751.1} OS=Caenorhabditis brenneri (Nematode worm) PE=4 SV=1	S	Function unknown	Protein T16H12.9 [Caenorhabditis elegans]
F08B12.4	gene44666	1732	1903	2011	3494	4199	5786	1322.140525692	1424.9356150644	1454.921994986	3054.560564465	3054.55377440337	4666.8388779	0.00134451727688001	1.24967603826539	up	--	--	--	--	--	--	--	--	Protein F08B12.4, isoform a {ECO:0000313|EMBL:CAR97820.1} OS=Caenorhabditis elegans PE=4 SV=1	S	Function unknown	Protein F08B12.4, isoform a [Caenorhabditis elegans]
K04A8.21	gene34982	596	596	218	34	80	76	639.8625	557.8998	222.49949	40.65133	78.42357	85.68075	0.00154625254962992	-2.89805633742716	down	--	--	--	--	--	--	--	--	Protein SPP-20 {ECO:0000313|EMBL:CCD68858.1} OS=Caenorhabditis elegans PE=4 SV=2	I	Lipid transport and metabolism	Protein SPP-20 [Caenorhabditis elegans]
aat-7	gene4633	11	13	6	52	38	40	0.532223368	0.632492932	0.313191795824	2.44344	1.82143342504	1.93510530082	1.36559028766022e-05	2.10610967560308	up	[E]	Amino acid transport and metabolism	Biological Process: amino acid transmembrane transport (GO:0003333);; Biological Process: transport (GO:0006810);; Molecular Function: amino acid transmembrane transporter activity (GO:0015171);; Cellular Component: membrane (GO:0016020);; Biological Process: transmembrane transport (GO:0055085);;	--	--	[E]	Amino acid transport and metabolism	Amino acid permease;; Amino acid permease	Protein AAT-7 {ECO:0000313|EMBL:CCD71779.2} OS=Caenorhabditis elegans PE=4 SV=3	R	General function prediction only	Protein AAT-7 [Caenorhabditis elegans]
hsp-17	gene35693	610	708	548	1322	1019	1436	130.0276	140.9832	121.424	310.0926	207.9494	323.9024	2.53719811983361e-05	1.00965818175714	up	--	--	--	--	--	[O]	Posttranslational modification, protein turnover, chaperones	Hsp20/alpha crystallin family	Protein HSP-17, isoform a {ECO:0000313|EMBL:CCD70808.1} OS=Caenorhabditis elegans PE=3 SV=1	C	Energy production and conversion	Protein HSP-17, isoform a [Caenorhabditis elegans]
C09D4.3	gene1219	119	174	160	71	64	79	5.82719	8.33376	7.67254	3.44343	3.288155	3.86313	0.00167659173978657	-1.08870847385441	down	[RTKL]	General function prediction only;; Signal transduction mechanisms;; Transcription;; Replication, recombination and repair	Molecular Function: protein kinase activity (GO:0004672);; Molecular Function: ATP binding (GO:0005524);; Biological Process: protein phosphorylation (GO:0006468);;	--	--	[T]	Signal transduction mechanisms	Protein kinase domain;; Protein tyrosine kinase	Protein C09D4.3 {ECO:0000313|EMBL:CCD63888.1} OS=Caenorhabditis elegans PE=4 SV=2	S	Function unknown	Protein C09D4.3 [Caenorhabditis elegans]
F46F2.5	gene46041	52	67	22	125	98	128	2.249516	2.83954	0.949972	5.29701	4.15686	5.41043	0.000332152376499209	1.30707310037327	up	--	--	--	--	--	--	--	--	Protein F46F2.5 {ECO:0000313|EMBL:CAE17836.3} OS=Caenorhabditis elegans PE=4 SV=3	T	Signal transduction mechanisms	Protein F46F2.5 [Caenorhabditis elegans]
F55G11.2	gene20331	16048	18341	8629	1201	943	97	1130.84766	1269.9264	594.68772	86.74607	67.028088	7.19265541462	3.18439805518119e-09	-4.27536436851542	down	--	--	--	--	--	--	--	CUB-like domain	Protein F55G11.2 {ECO:0000313|EMBL:CAB05218.1} OS=Caenorhabditis elegans PE=4 SV=1	R	General function prediction only	Protein F55G11.2 [Caenorhabditis elegans]
hpo-8	gene35092	2262	2452	2402	5256	5431	6892	265.601	280	271.091	613.88371	619.613	790.391	8.51797363061687e-10	1.29809459404048	up	--	--	--	K10703|3.2693e-140|cel:CELE_T15B7.2|hpo-8; Protein HPO-8; K10703 very-long-chain (3R)-3-hydroxyacyl-CoA dehydratase [EC:4.2.1.134] (A)	Fatty acid elongation (ko00062);; Biosynthesis of unsaturated fatty acids (ko01040);; Fatty acid metabolism (ko01212)	[R]	General function prediction only	Protein tyrosine phosphatase-like protein, PTPLA	Protein CBR-HPO-8 {ECO:0000313|EMBL:CAP36344.1} OS=Caenorhabditis briggsae PE=4 SV=1	S	Function unknown	Protein HPO-8 [Caenorhabditis elegans]
NA	Caenorhabditis_elegans_newGene_599	26	35	34	63	67	89	1.861092	2.4194473402	2.38360462046	4.66351	4.99678	6.21576552	0.0043096815832716	1.19887778192177	up	--	--	--	--	--	[L]	Replication, recombination and repair	RAI1 like PD-(D/E)XK nuclease	Protein T26F2.3 {ECO:0000313|EMBL:CAN86644.3} OS=Caenorhabditis elegans PE=4 SV=3	L	Replication, recombination and repair	--
slc-25A21	gene46316	343	356	366	804	902	850	22.6068100296016	23.05301	24.07998	54.518377	58.2853	56.0854272569	5.6395300880033e-08	1.25589645863426	up	--	--	--	K15110|0|cel:CELE_R11.1|R11.1; Protein R11.1; K15110 solute carrier family 25 (mitochondrial 2-oxodicarboxylate transporter), member 21 (A)	--	[C]	Energy production and conversion	Mitochondrial carrier protein	Protein R11.1 {ECO:0000313|EMBL:CAB04651.3} OS=Caenorhabditis elegans PE=3 SV=3	C	Energy production and conversion	Protein R11.1 [Caenorhabditis elegans]
col-45	gene28	8798	5957	2775	271	902	436	558.7148	345.39934449	166.24573	18.329926	59.24862	29.027553	0.00141399298726237	-3.45297374164001	down	--	--	Molecular Function: structural constituent of cuticle (GO:0042302);;	--	--	[W]	Extracellular structures	Collagen triple helix repeat (20 copies);; Nematode cuticle collagen N-terminal domain	Protein COL-45, isoform a {ECO:0000313|EMBL:CCD71706.1} OS=Caenorhabditis elegans PE=4 SV=1	U	Intracellular trafficking, secretion, and vesicular transport	Protein COL-45 [Caenorhabditis elegans]
nhr-57	gene34170	488	368	341	1174	1562	1975	17.3173800339133	13.3799700255095	13.0975700340938	44.1277000080328	58.5894	70.6544000000062	2.50593078075161e-06	1.97006050891555	up	--	--	Molecular Function: sequence-specific DNA binding transcription factor activity (GO:0003700);; Cellular Component: nucleus (GO:0005634);; Biological Process: regulation of transcription, DNA-templated (GO:0006355);; Molecular Function: zinc ion binding (GO:0008270);; Biological Process: steroid hormone mediated signaling pathway (GO:0043401);; Molecular Function: sequence-specific DNA binding (GO…	--	--	[T]	Signal transduction mechanisms	Ligand-binding domain of nuclear hormone receptor;; Zinc finger, C4 type (two domains)	Nuclear receptor NHR-57 {ECO:0000313|EMBL:AAK17978.1} (Fragment) OS=Caenorhabditis elegans PE=2 SV=1	K	Transcription	nuclear receptor NHR-57 [Caenorhabditis elegans]
F53F1.2	gene37886	1068	1176	1327	3092	2792	2573	51.81925	53.66153	58.46633	139.1603357409	140.0642176831	119.34430869029	4.49703969567293e-10	1.23610462746023	up	[R]	General function prediction only	--	--	--	[R]	General function prediction only	Aldo/keto reductase family	Protein F53F1.2 {ECO:0000313|EMBL:CAB03127.1} OS=Caenorhabditis elegans PE=4 SV=1	R	General function prediction only	Protein F53F1.2 [Caenorhabditis elegans]
C32H11.4	gene20310	10284	11174	7337	2082	1546	144	666.043	705.842	464.019	133.649	97.1957	9.15254	3.59961890120231e-13	-2.94494568207919	down	--	--	--	--	--	--	--	CUB-like domain	Protein C32H11.4 {ECO:0000313|EMBL:CAB05131.1} OS=Caenorhabditis elegans PE=4 SV=1	S	Function unknown	Protein C32H11.4 [Caenorhabditis elegans]
W09C2.8	gene19007	92	78	51	1	14	7	665.596	532.602	373.458	18.9197	105.125	68.7424	1.52534310367332e-08	-3.33313791580827	down	--	--	--	--	--	--	--	--	Protein W09C2.8 {ECO:0000313|EMBL:CAX65078.1} OS=Caenorhabditis elegans PE=4 SV=1	P	Inorganic ion transport and metabolism	Protein W09C2.8 [Caenorhabditis elegans]
C03G6.6	gene35296	216	232	102	35	73	39	16.3491	17.5017	7.69146	2.67659	5.54937	3.02941	0.00636307363112853	-1.91124472835878	down	--	--	--	--	--	--	--	Methyltransferase FkbM domain	Protein C03G6.6 {ECO:0000313|EMBL:CCD62692.1} OS=Caenorhabditis elegans PE=4 SV=2	S	Function unknown	Protein C03G6.6 [Caenorhabditis elegans]
nhr-221	gene33964	30	39	31	9	14	15	1.670303	2.1099286347	1.7048735827	0.5734968676	0.7967674103	0.874433	0.00788192423725088	-1.40173993264569	down	--	--	Molecular Function: sequence-specific DNA binding transcription factor activity (GO:0003700);; Cellular Component: nucleus (GO:0005634);; Biological Process: regulation of transcription, DNA-templated (GO:0006355);; Molecular Function: zinc ion binding (GO:0008270);; Biological Process: steroid hormone mediated signaling pathway (GO:0043401);; Molecular Function: sequence-specific DNA binding (GO…	--	--	--	--	Zinc finger, C4 type (two domains);; Ligand-binding domain of nuclear hormone receptor	Protein NHR-221 {ECO:0000313|EMBL:CCD63572.1} OS=Caenorhabditis elegans PE=3 SV=2	K	Transcription	Protein NHR-221 [Caenorhabditis elegans]
F56F4.3	gene1422	26	41	29	13	11	8	1.10825	1.7344	1.20556	0.56706	0.472666	0.369777	0.00265608510255621	-1.59370250263337	down	--	--	Molecular Function: neurotransmitter:sodium symporter activity (GO:0005328);; Biological Process: neurotransmitter transport (GO:0006836);; Cellular Component: integral component of membrane (GO:0016021);;	--	--	[T]	Signal transduction mechanisms	Sodium:neurotransmitter symporter family	Transporter {ECO:0000256|RuleBase:RU003732} OS=Caenorhabditis elegans PE=3 SV=2	P	Inorganic ion transport and metabolism	Protein F56F4.3 [Caenorhabditis elegans]
spch-2	gene1485	100	131	126	65	49	58	16.8425	21.1275	20.9125	11.2124	8.14791	9.72394	0.00419777321225153	-1.06120867666711	down	--	--	--	--	--	--	--	--	Protein T27A3.4 {ECO:0000313|EMBL:CCD72004.1} OS=Caenorhabditis elegans PE=4 SV=1	H	Coenzyme transport and metabolism	Protein T27A3.4 [Caenorhabditis elegans]
Y42H9AR.5	gene18445	119	141	108	46	60	57	61.44383	70.24237	52.95695	27.56957	30.17995	27.34963	0.00110031570445061	-1.18170085219471	down	--	--	--	--	--	--	--	--	Protein Y42H9AR.5 {ECO:0000313|EMBL:CCD71170.1} OS=Caenorhabditis elegans PE=4 SV=1	S	Function unknown	Protein Y42H9AR.5 [Caenorhabditis elegans]
acs-19	gene10303	5198	5028	7716	17814	17840	22890	133.172342	129.639969995	198.43716269	471.3029053	461.32229	592.41595	4.87911467927426e-12	1.70009212994448	up	[I]	Lipid transport and metabolism	Molecular Function: catalytic activity (GO:0003824);; Biological Process: metabolic process (GO:0008152);;	K01895|0|cel:CELE_C36A4.9|acs-19; Protein ACS-19, isoform B; K01895 acetyl-CoA synthetase [EC:6.2.1.1] (A)	Glycolysis / Gluconeogenesis (ko00010);; Pyruvate metabolism (ko00620);; Propanoate metabolism (ko00640);; Carbon metabolism (ko01200)	[I]	Lipid transport and metabolism	AMP-binding enzyme;; AMP-binding enzyme C-terminal domain	Acetyl-coenzyme A synthetase {ECO:0000256|RuleBase:RU361147} OS=Caenorhabditis elegans PE=3 SV=1	G	Carbohydrate transport and metabolism	Protein ACS-19, isoform a [Caenorhabditis elegans]
Y70C5A.3	gene39256	96	111	113	255	206	281	2.85745	3.31179	3.33891	7.60816	6.18887	8.47702	7.12623040345965e-05	1.20622916298853	up	--	--	Molecular Function: protein binding (GO:0005515);;	--	--	--	--	FTH domain;; F-box domain	Protein Y70C5A.3 {ECO:0000313|EMBL:CAP09189.1} OS=Caenorhabditis elegans PE=4 SV=1	R	General function prediction only	Protein Y70C5A.3 [Caenorhabditis elegans]
C05D11.5	gene11122	738	670	435	1768	2003	2072	28.274364	20.90559113	16.7038593131	104.661170392591	109.694072123	118.502931009578	3.83769198983738e-16	1.65684103124826	up	[G]	Carbohydrate transport and metabolism	--	--	--	[G]	Carbohydrate transport and metabolism	Xylose isomerase-like TIM barrel	Hydroxypyruvate isomerase {ECO:0000256|PIRNR:PIRNR006241} OS=Caenorhabditis remanei (Caenorhabditis vulgaris) PE=3 SV=1	S	Function unknown	Protein C05D11.5 [Caenorhabditis elegans]
far-3	gene37755	2586	2069	2722	7932	7779	10275	497.891	374.43	496.751	1546.13	1437.69	1971.99	2.72531695800931e-13	1.80992191318935	up	--	--	Molecular Function: lipid binding (GO:0008289);;	--	--	--	--	Nematode fatty acid retinoid binding protein (Gp-FAR-1)	Protein FAR-3 {ECO:0000313|EMBL:CAB01422.1} OS=Caenorhabditis elegans PE=4 SV=1	TZ	Signal transduction mechanisms;; Cytoskeleton	Protein FAR-3 [Caenorhabditis elegans]
Y53C12B.7	gene7770	205	256	274	45	46	60	34.97458	40.66372	43.4201	7.74684	7.34271	10.0504	5.53433603967659e-14	-2.28939088344878	down	--	--	--	--	--	--	--	--	Protein Y53C12B.7 {ECO:0000313|EMBL:CAE18037.1} OS=Caenorhabditis elegans PE=4 SV=1	O	Posttranslational modification, protein turnover, chaperones	Protein Y53C12B.7 [Caenorhabditis elegans]
cyp-14A2	gene45300	79	105	72	41	40	29	3.22494	4.36961	2.93345	1.72654	1.69354	1.20794	0.00212438251848848	-1.22716267558025	down	[Q]	Secondary metabolites biosynthesis, transport and catabolism	Molecular Function: iron ion binding (GO:0005506);; Molecular Function: oxidoreductase activity, acting on paired donors, with incorporation or reduction of molecular oxygen (GO:0016705);; Molecular Function: heme binding (GO:0020037);; Biological Process: oxidation-reduction process (GO:0055114);;	--	--	[Q]	Secondary metabolites biosynthesis, transport and catabolism	Cytochrome P450	Protein CYP-14A2 {ECO:0000313|EMBL:CAA90615.1} OS=Caenorhabditis elegans PE=3 SV=1	Q	Secondary metabolites biosynthesis, transport and catabolism	Protein CYP-14A2 [Caenorhabditis elegans]
oac-17	gene3717	6	12	9	39	54	26	0.196293	0.378638	0.289602	1.26046	1.71943	0.825882	0.000972560279615805	2.13249390990421	up	[I]	Lipid transport and metabolism	Molecular Function: transferase activity, transferring acyl groups other than amino-acyl groups (GO:0016747);;	--	--	--	--	Acyltransferase family	Protein OAC-17 {ECO:0000313|EMBL:CAB02970.2} OS=Caenorhabditis elegans PE=4 SV=2	S	Function unknown	Protein OAC-17 [Caenorhabditis elegans]
K08D9.2	gene33846	400	312	152	17	53	24	16.6458	12.6324	6.15547	0.692193	2.13955	0.98572	0.000269951932074692	-3.20763669701782	down	--	--	--	--	--	[S]	Function unknown	Glycosyltransferase family 92	Protein K08D9.2 {ECO:0000313|EMBL:CCD72793.1} OS=Caenorhabditis elegans PE=4 SV=1	T	Signal transduction mechanisms	Protein K08D9.2 [Caenorhabditis elegans]
C29F3.7	gene38670	4299	5215	3093	1097	916	197	182.940926	210.64534	125.03129	45.888294	37.1390169404	8.264166	7.58524406493446e-08	-2.5235747027519	down	--	--	--	--	--	--	--	CUB-like domain	Protein C29F3.7, isoform a {ECO:0000313|EMBL:CAB02803.3} OS=Caenorhabditis elegans PE=4 SV=3	R	General function prediction only	Protein C29F3.7, isoform a [Caenorhabditis elegans]
NA	Caenorhabditis_elegans_newGene_744	154	177	125	64	50	71	1.86638	2.09478	1.48392	0.765083	0.594994	0.847186	0.000117336092361482	-1.30922308264372	down	--	--	--	--	--	[R]	General function prediction only	Reverse transcriptase (RNA-dependent DNA polymerase);; Endonuclease-reverse transcriptase;; Endonuclease/Exonuclease/phosphatase family	Reverse transcriptase {ECO:0000313|EMBL:AAC72298.1} OS=Caenorhabditis elegans PE=4 SV=1	S	Function unknown	PREDICTED: craniofacial development protein 2-like [Camponotus floridanus]
C18H9.6	gene6649	2315	2813	2052	1405	974	208	299.5414	333.49131	257.13812	175.53707	118.24335	28.67885	0.00108075450252344	-1.48454831857252	down	--	--	--	--	--	--	--	--	Putative uncharacterized protein {ECO:0000313|EMBL:EFP07724.1} OS=Caenorhabditis remanei (Caenorhabditis vulgaris) PE=4 SV=1	S	Function unknown	Protein C18H9.6 [Caenorhabditis elegans]
[truncated: 91 more rows]
