# Supplementary material for: Effects of excess sugars and lipids on the growth and development of Caenorhabditis elegans
Source: Genes Nutr. 2020 Jan 29;15:1. doi: 10.1186/s12263-020-0659-1 (PMC6988283; doi:10.1186/s12263-020-0659-1)
Supplement: Supplementary file 3 — Additional file 3: File S2. Genes significantly up-regulated and down-regulated in nematodes after 500 μg/mL stearic acid treatment compared to the untreated group. [file 12263_2020_659_MOESM3_ESM.xls]

gene_name	#ID	control1_Count	control2_Count	control3_Count	ste-1_Count	ste-2_Count	ste-3_Count	control1_FPKM	control2_FPKM	control3_FPKM	ste-1_FPKM	ste-2_FPKM	ste-3_FPKM	FDR	log2FC	regulated	COG_class	COG_class_annotation	GO_annotation	KEGG_annotation	KEGG_pathway_annotation	KOG_class	KOG_class_annotation	Pfam_annotation	Swiss-Prot_annotation	eggNOG_class	eggNOG_class_annotation	NR_annotation
K10D11.2	gene20337	120	110	99	1340	1152	1275	7.655911343	6.50081003	6.1593368	80.60072321355	68.10440252055	75.89881100332	2.9107439646879e-60	3.50302767865796	up	--	--	--	--	--	--	--	CUB-like domain	Protein K10D11.2 {ECO:0000313|EMBL:CAB03526.1} OS=Caenorhabditis elegans PE=4 SV=2	R	General function prediction only	Protein K10D11.2 [Caenorhabditis elegans]
Y11D7A.10	gene18855	1091	1430	952	3630	2712	3985	726.774	863.176	643.321	2384.27157	2164.90694	2949.7471	8.17860547666124e-08	1.55892098466748	up	--	--	--	--	--	--	--	--	Protein Y11D7A.10, isoform a {ECO:0000313|EMBL:CAB63344.1} OS=Caenorhabditis elegans PE=4 SV=1	R	General function prediction only	Protein Y11D7A.10, isoform b [Caenorhabditis elegans]
Y18D10A.23	gene3633	798	725	440	310	288	285	29.6963095	26.20266322885	15.959688143	11.11193977	10.993694053	10.2308315062	0.00570843065420146	-1.16615924411714	down	--	--	Biological Process: amino acid transmembrane transport (GO:0003333);;	--	--	[E]	Amino acid transport and metabolism	Transmembrane amino acid transporter protein;; Tryptophan/tyrosine permease family	Protein Y18D10A.23 {ECO:0000313|EMBL:CAA22315.1} OS=Caenorhabditis elegans PE=4 SV=1	TV	Signal transduction mechanisms;; Defense mechanisms	Protein Y18D10A.23 [Caenorhabditis elegans]
fat-4	gene19074	5771	5862	6119	14969	13537	15258	266.4555035394	264.470683124	275.63824908	667.0083034419	612.4589109944	663.716066	1.85500541994813e-12	1.28747322865898	up	[I]	Lipid transport and metabolism	Biological Process: lipid metabolic process (GO:0006629);;	--	--	[I]	Lipid transport and metabolism	Fatty acid desaturase	CRE-FAT-4 protein {ECO:0000313|EMBL:EFP04845.1} OS=Caenorhabditis remanei (Caenorhabditis vulgaris) PE=4 SV=1	R	General function prediction only	Protein FAT-4, isoform a [Caenorhabditis elegans]
C04G2.9	gene19232	480	575	801	249	314	311	25.778	30.5747	42.8827	13.0154	16.1117	16.0866	0.00570843065420146	-1.10078971176257	down	--	--	--	--	--	--	--	Cytosolic motility protein	Protein C04G2.9 {ECO:0000313|EMBL:CAA94678.2} OS=Caenorhabditis elegans PE=4 SV=2	K	Transcription	Protein C04G2.9 [Caenorhabditis elegans]
ilys-5	gene42918	283	191	273	74	65	44	120.0631156846	77.24436557195	108.9724126845	31.1607487436	33.22408710433	18.64506273062	1.32842705086128e-09	-2.04502883109071	down	--	--	Molecular Function: lysozyme activity (GO:0003796);;	--	--	--	--	Destabilase	Protein ILYS-5, isoform a {ECO:0000313|EMBL:CCD64578.1} OS=Caenorhabditis elegans PE=4 SV=1	P	Inorganic ion transport and metabolism	Protein ILYS-5, isoform a [Caenorhabditis elegans]
mltn-11	gene39267	82	70	47	28	26	21	2.159359	1.977224	1.237831	0.7115751353	0.6616570136	0.656234	0.000632910668699916	-1.42183963326505	down	--	--	--	--	--	--	--	Moulting cycle	Protein MLTN-11 {ECO:0000313|EMBL:CAB05642.2} OS=Caenorhabditis elegans PE=4 SV=2	S	Function unknown	Protein MLTN-11 [Caenorhabditis elegans]
T10H10.2	gene41337	616	604	420	1206	1271	1378	20.6401	19.9158	13.7816	39.3863	40.1536	44.1754	8.41487728641214e-10	1.21968849361661	up	[OC]	Posttranslational modification, protein turnover, chaperones;; Energy production and conversion	Molecular Function: thiol oxidase activity (GO:0016972);; Biological Process: cell redox homeostasis (GO:0045454);; Biological Process: oxidation-reduction process (GO:0055114);;	--	--	[D]	Cell cycle control, cell division, chromosome partitioning	Erv1 / Alr family;; Thioredoxin	Sulfhydryl oxidase {ECO:0000256|RuleBase:RU371123} OS=Caenorhabditis elegans PE=4 SV=1	O	Posttranslational modification, protein turnover, chaperones	Protein T10H10.2 [Caenorhabditis elegans]
clec-60	gene8007	1677	1078	1069	4530	4130	4228	74.447	46.80712	47.3238	193.9175	184.823	188.4734	1.33388475557852e-22	1.73818510959418	up	--	--	--	--	--	--	--	von Willebrand factor type A domain	Protein CLEC-60 {ECO:0000313|EMBL:CAA88985.1} OS=Caenorhabditis elegans PE=4 SV=1	S	Function unknown	Protein CLEC-60 [Caenorhabditis elegans]
ddo-2	gene35332	400	349	647	1476	1438	1703	22.64718	18.211687	36.39994	80.6158	78.7157	93.328	8.94406474586163e-18	1.71033998796657	up	[E]	Amino acid transport and metabolism	Molecular Function: oxidoreductase activity (GO:0016491);; Biological Process: oxidation-reduction process (GO:0055114);;	K00272|0|cbr:CBG04460|Hypothetical protein CBG04460; K00272 D-aspartate oxidase [EC:1.4.3.1] (A)	Alanine, aspartate and glutamate metabolism (ko00250);; Peroxisome (ko04146)	[E]	Amino acid transport and metabolism	FAD dependent oxidoreductase	CRE-DDO-2 protein {ECO:0000313|EMBL:EFP00640.1} OS=Caenorhabditis remanei (Caenorhabditis vulgaris) PE=4 SV=1	R	General function prediction only	Protein DDO-2, isoform a [Caenorhabditis elegans]
D1086.3	gene38148	1339	1199	1028	686	526	583	106.537491	98.02947	79.735931	56.4495	54.748594	51.240828	8.17229333146175e-07	-1.00472579521209	down	--	--	--	--	--	--	--	Domain of unknown function (DUF19)	Protein D1086.3 {ECO:0000313|EMBL:CAB04018.1} OS=Caenorhabditis elegans PE=4 SV=1	R	General function prediction only	Protein D1086.3 [Caenorhabditis elegans]
gst-9	gene5876	48	60	67	129	111	158	7.40478	8.85869	9.98309	19.8948	18.1931	26.0632	0.000400868783855447	1.17132677641135	up	--	--	Molecular Function: protein binding (GO:0005515);;	--	--	[O]	Posttranslational modification, protein turnover, chaperones	Glutathione S-transferase, N-terminal domain;; Glutathione S-transferase, N-terminal domain;; Glutathione S-transferase, C-terminal domain	Putative uncharacterized protein {ECO:0000313|EMBL:EGT52651.1} OS=Caenorhabditis brenneri (Nematode worm) PE=3 SV=1	G	Carbohydrate transport and metabolism	Protein GST-9 [Caenorhabditis elegans]
T03E6.9	gene39248	589	599	554	1577	2018	1637	13.880470026283	12.5594486311835	12.4228056209346	33.6079852000465	46.32162043	39.301197722569	1.91779288685561e-16	1.57287102289057	up	--	--	--	--	--	--	--	Serpentine type 7TM GPCR chemoreceptor Srh;; Serpentine type 7TM GPCR chemoreceptor Sri	Protein T03E6.9 {ECO:0000313|EMBL:CAM84813.1} OS=Caenorhabditis elegans PE=4 SV=1	O	Posttranslational modification, protein turnover, chaperones	Protein T03E6.9 [Caenorhabditis elegans]
F55F3.2	gene45496	333	356	213	155	130	132	10.63249541	11.6209062	6.931398589	5.149775	4.2213766	4.32176043	0.00204158443834745	-1.12661371288435	down	[I]	Lipid transport and metabolism	Biological Process: metabolic process (GO:0008152);; Molecular Function: hydrolase activity (GO:0016787);;	--	--	[R]	General function prediction only	Carboxylesterase family;; alpha/beta hydrolase fold	Protein F55F3.2, isoform b {ECO:0000313|EMBL:CAD44141.1} OS=Caenorhabditis elegans PE=3 SV=1	R	General function prediction only	Protein F55F3.2, isoform b [Caenorhabditis elegans]
cpt-3	gene9905	72	58	8	106	117	144	1.756242	1.414	0.203312	2.52989	2.857906	3.48461	0.00532385013602514	1.39918860474664	up	--	--	Molecular Function: transferase activity, transferring acyl groups (GO:0016746);;	--	--	[I]	Lipid transport and metabolism	Choline/Carnitine o-acyltransferase	Protein CPT-3 {ECO:0000313|EMBL:CCD67073.1} OS=Caenorhabditis elegans PE=4 SV=3	J	Translation, ribosomal structure and biogenesis	Protein CPT-3 [Caenorhabditis elegans]
Y39B6A.30	gene40142	121	185	194	67	72	83	1.5943	2.56314	2.66093	0.955849	1.02555	1.29601	0.000656905532543615	-1.18501544053022	down	[T]	Signal transduction mechanisms	Molecular Function: protein tyrosine phosphatase activity (GO:0004725);; Biological Process: protein dephosphorylation (GO:0006470);;	--	--	--	--	Protein-tyrosine phosphatase;; Domain of unknown function;; Dual specificity phosphatase, catalytic domain	Protein Y39B6A.30 {ECO:0000313|EMBL:CAD31825.2} OS=Caenorhabditis elegans PE=4 SV=2	U	Intracellular trafficking, secretion, and vesicular transport	Protein Y39B6A.30 [Caenorhabditis elegans]
nhr-62	gene2629	645	655	634	1375	1343	1263	23.3007362992454	23.9038812356766	23.91428427	52.073057015	51.58843485	50.9464419584835	2.96347653343908e-07	1.02734243774234	up	--	--	Molecular Function: sequence-specific DNA binding transcription factor activity (GO:0003700);; Cellular Component: nucleus (GO:0005634);; Biological Process: regulation of transcription, DNA-templated (GO:0006355);; Molecular Function: zinc ion binding (GO:0008270);; Biological Process: steroid hormone mediated signaling pathway (GO:0043401);; Molecular Function: sequence-specific DNA binding (GO…	--	--	[T]	Signal transduction mechanisms	Zinc finger, C4 type (two domains);; Ligand-binding domain of nuclear hormone receptor	Nuclear receptor NHR-62 {ECO:0000313|EMBL:AAG15163.1} (Fragment) OS=Caenorhabditis elegans PE=2 SV=1	K	Transcription	Protein NHR-62, isoform a [Caenorhabditis elegans]
T05F1.9	gene2557	150	139	121	60	51	42	10.5193	9.87411	8.52998	4.45509	3.86374	3.35394	8.2735505311437e-06	-1.43661463713154	down	--	--	--	--	--	--	--	--	Protein T05F1.9 {ECO:0000313|EMBL:CAB04693.1} OS=Caenorhabditis elegans PE=4 SV=1	C	Energy production and conversion	Protein T05F1.9 [Caenorhabditis elegans]
C17H12.3	gene17794	107	181	175	80	63	85	4.996	8.262053826	8.0908990321	3.694425276	3.042067	4.0394460286	0.0090403945705065	-1.0357860311138	down	[T]	Signal transduction mechanisms	Molecular Function: protein tyrosine phosphatase activity (GO:0004725);; Biological Process: protein dephosphorylation (GO:0006470);;	--	--	[T]	Signal transduction mechanisms	Protein-tyrosine phosphatase;; Dual specificity phosphatase, catalytic domain	Protein C17H12.3 {ECO:0000313|EMBL:CCD64993.1} OS=Caenorhabditis elegans PE=4 SV=1	R	General function prediction only	Protein C17H12.3 [Caenorhabditis elegans]
math-10	gene4837	3	2	3	123	134	130	0.1054622	0.209159219423	0.27884718896	6.95178	7.0352	7.53809	1.59273564047904e-33	5.58114580567799	up	--	--	Molecular Function: protein binding (GO:0005515);;	--	--	--	--	MATH domain	Protein MATH-10 {ECO:0000313|EMBL:CCD64677.1} OS=Caenorhabditis elegans PE=4 SV=1	S	Function unknown	Protein MATH-10 [Caenorhabditis elegans]
F49H6.5	gene39422	144	134	83	390	399	438	8.778595326	8.2414899317	5.38151	24.578302721	26.454221836	29.9668353261	4.04317928131413e-13	1.75179052516811	up	[H]	Coenzyme transport and metabolism	Molecular Function: catalytic activity (GO:0003824);; Biological Process: Mo-molybdopterin cofactor biosynthetic process (GO:0006777);; Cellular Component: molybdopterin synthase complex (GO:0019008);; Molecular Function: iron-sulfur cluster binding (GO:0051536);; Molecular Function: 4 iron, 4 sulfur cluster binding (GO:0051539);;	K03639|0|cel:CELE_F49H6.5|F49H6.5; Protein F49H6.5; K03639 cyclic pyranopterin phosphate synthase [EC:4.1.99.18] (A)	Folate biosynthesis (ko00790);; Sulfur relay system (ko04122)	[H]	Coenzyme transport and metabolism	Molybdenum Cofactor Synthesis C;; Radical SAM superfamily;; 4Fe-4S single cluster domain;; 4Fe-4S single cluster domain	Protein F49H6.5 {ECO:0000313|EMBL:CAB04440.1} OS=Caenorhabditis elegans PE=3 SV=1	H	Coenzyme transport and metabolism	Protein F49H6.5 [Caenorhabditis elegans]
Y37A1A.2	gene21439	162	170	243	419	388	630	7.84857	7.861586	11.87315	20.48523	17.22651	31.28526	0.00287663314887312	1.30702074109177	up	--	--	--	--	--	[S]	Function unknown	Ion channel regulatory protein UNC-93;; Major Facilitator Superfamily	Protein Y37A1A.2 {ECO:0000313|EMBL:CAB16469.4} OS=Caenorhabditis elegans PE=4 SV=4	R	General function prediction only	Protein Y37A1A.2 [Caenorhabditis elegans]
Y69A2AR.19	gene13767	358	449	487	196	232	202	5.110466	6.594181886	7.0372213	2.906375507	3.3618078952	2.9867653440539	1.49752157350696e-05	-1.05239098455785	down	[T]	Signal transduction mechanisms	Molecular Function: protein tyrosine phosphatase activity (GO:0004725);; Biological Process: protein dephosphorylation (GO:0006470);;	--	--	--	--	Protein-tyrosine phosphatase;; Domain of unknown function;; Dual specificity phosphatase, catalytic domain	Protein Y69A2AR.19, isoform a {ECO:0000313|EMBL:CCD74137.1} OS=Caenorhabditis elegans PE=4 SV=2	R	General function prediction only	Protein Y69A2AR.19 [Caenorhabditis elegans]
slc-25A10	gene42990	2063	2079	2162	6348	6115	7083	83.1185120045102	77.9920974783955	77.4498196410412	261.8012026	244.30903233	288.262166627	5.17387580747771e-20	1.61840256243018	up	--	--	--	K13577|0|cel:CELE_K11G12.5|K11G12.5; Protein K11G12.5; K13577 solute carrier family 25 (mitochondrial dicarboxylate transporter), member 10 (A)	--	[C]	Energy production and conversion	Mitochondrial carrier protein	Protein K11G12.5 {ECO:0000313|EMBL:CCD70797.1} OS=Caenorhabditis elegans PE=2 SV=1	S	Function unknown	Protein K11G12.5 [Caenorhabditis elegans]
spp-18	gene18994	1606	2011	1524	781	695	679	756.6100239639	864.81000904928	673.3700131126	370.33470959552	416.057322312	363.2553254506	1.18949853092751e-10	-1.26804951149728	down	--	--	--	--	--	--	--	--	Protein SPP-18, isoform a {ECO:0000313|EMBL:CAA92462.1} OS=Caenorhabditis elegans PE=4 SV=1	V	Defense mechanisms	Protein SPP-18 [Caenorhabditis elegans]
T05C3.6	gene34565	280	304	312	129	131	128	11.150910125	13.352546	15.216736887	6.724390279	5.44398796	5.572186804	2.79260341046324e-06	-1.22158235770095	down	--	--	Molecular Function: catalytic activity (GO:0003824);;	--	--	[R]	General function prediction only	PLD-like domain;; PLD-like domain;; Phospholipase D Active site motif	Protein T05C3.6, isoform a {ECO:0000313|EMBL:CCD65542.1} OS=Caenorhabditis elegans PE=4 SV=1	R	General function prediction only	Protein T05C3.6, isoform a [Caenorhabditis elegans]
Y48E1B.8	gene8940	65	61	82	13	21	11	3.86001	3.752109	4.98728	0.86190890754	1.450829	0.5721231	5.71356755834137e-08	-2.22306784001206	down	--	--	--	--	--	--	--	Nucleotide-diphospho-sugar transferase	Protein Y48E1B.8 {ECO:0000313|EMBL:CAB07694.1} OS=Caenorhabditis elegans PE=4 SV=1	TV	Signal transduction mechanisms;; Defense mechanisms	Protein Y48E1B.8 [Caenorhabditis elegans]
T07E3.2	gene11268	13	21	23	110	68	122	18.816703	30.809435	22.4802	29.41634	8.3312	40.10426	1.84118461735735e-06	2.38169557315322	up	--	--	--	--	--	--	--	--	Protein T07E3.2 {ECO:0000313|EMBL:CCD72021.1} OS=Caenorhabditis elegans PE=4 SV=1	R	General function prediction only	Protein T07E3.2 [Caenorhabditis elegans]
ztf-14	gene45735	147	135	85	255	455	441	3.69700843291486	3.637768494026	2.35041509506	6.2265386	10.920445	10.4038699552	0.000674206017342223	1.63655524767394	up	[R]	General function prediction only	--	--	--	[R]	General function prediction only	Zinc-finger double domain;; Zinc finger, C2H2 type;; C2H2-type zinc finger	Protein ZTF-14 {ECO:0000313|EMBL:CAB01893.4} OS=Caenorhabditis elegans PE=4 SV=4	S	Function unknown	Protein ZTF-14 [Caenorhabditis elegans]
C31C9.2	gene8957	4621	4417	3694	21661	20127	25456	297.8163	273.2373	234.2564	1310.062	1243.864	1517.327	2.35986539683864e-35	2.38720313469854	up	[HE]	Coenzyme transport and metabolism;; Amino acid transport and metabolism	Molecular Function: phosphogluconate dehydrogenase (decarboxylating) activity (GO:0004616);; Biological Process: metabolic process (GO:0008152);; Molecular Function: oxidoreductase activity, acting on the CH-OH group of donors, NAD or NADP as acceptor (GO:0016616);; Molecular Function: NAD binding (GO:0051287);; Biological Process: oxidation-reduction process (GO:0055114);;	K00058|0|cel:CELE_C31C9.2|C31C9.2; Protein C31C9.2; K00058 D-3-phosphoglycerate dehydrogenase [EC:1.1.1.95] (A)	Glycine, serine and threonine metabolism (ko00260);; Carbon metabolism (ko01200);; Biosynthesis of amino acids (ko01230)	[E]	Amino acid transport and metabolism	D-isomer specific 2-hydroxyacid dehydrogenase, NAD binding domain;; D-isomer specific 2-hydroxyacid dehydrogenase, catalytic domain;; NAD binding domain of 6-phosphogluconate dehydrogenase;; Acetohydroxy acid isomeroreductase, catalytic domain	Protein C31C9.2 {ECO:0000313|EMBL:CAB05694.1} OS=Caenorhabditis elegans PE=1 SV=1	R	General function prediction only	Protein C31C9.2 [Caenorhabditis elegans]
ugt-27	gene1006	67	54	19	100	107	90	2.554561	2.115819	0.663703	3.45211	4.417717	3.66862	0.00559352088396428	1.07201539238881	up	[GC]	Carbohydrate transport and metabolism;; Energy production and conversion	Biological Process: metabolic process (GO:0008152);; Molecular Function: transferase activity, transferring hexosyl groups (GO:0016758);;	--	--	[GC]	Carbohydrate transport and metabolism;; Energy production and conversion	UDP-glucoronosyl and UDP-glucosyl transferase;; Glycosyltransferase family 28 C-terminal domain	Protein UGT-27 {ECO:0000313|EMBL:CCD64217.1} OS=Caenorhabditis elegans PE=3 SV=1	U	Intracellular trafficking, secretion, and vesicular transport	Protein UGT-27 [Caenorhabditis elegans]
B0462.4	gene39915	242	305	235	1166	956	1156	108.017261644	125.865027902	96.997397701	513.982210145	509.106100106	588.040354707	4.65755758278472e-24	2.05395022440794	up	--	--	--	--	--	--	--	--	Protein B0462.4 {ECO:0000313|EMBL:CAE17676.1} OS=Caenorhabditis elegans PE=4 SV=1	S	Function unknown	Protein B0462.4 [Caenorhabditis elegans]
ttr-37	gene41026	91	133	60	286	235	347	13.518629621	20.28276	9.15178	55.1778	44.31405	67.4509	3.41161747003357e-06	1.59955867364921	up	--	--	Cellular Component: extracellular space (GO:0005615);;	--	--	--	--	Transthyretin-like family	Protein TTR-37 {ECO:0000313|EMBL:CCD69803.1} OS=Caenorhabditis elegans PE=4 SV=1	S	Function unknown	Protein TTR-37 [Caenorhabditis elegans]
C17H12.6	gene17819	530	628	369	145	93	102	39.22663	43.43419	24.45416	10.073999	8.78755	6.9698364039	1.75218587760812e-07	-2.1809452003652	down	--	--	--	--	--	--	--	CUB-like domain	Protein C17H12.6, isoform a {ECO:0000313|EMBL:CDK13470.1} OS=Caenorhabditis elegans PE=4 SV=1	R	General function prediction only	C17H12.6, isoform a [Caenorhabditis elegans]
clec-73	gene14170	435	528	368	203	192	205	13.5315	16.197	11.288	6.23156	5.9347	6.30612	1.12987019560867e-06	-1.16281580172714	down	--	--	--	--	--	--	--	Lectin C-type domain	Protein CLEC-73 {ECO:0000313|EMBL:CCD71963.1} OS=Caenorhabditis elegans PE=4 SV=1	TV	Signal transduction mechanisms;; Defense mechanisms	Protein CLEC-73 [Caenorhabditis elegans]
C45G9.4	gene10717	75	97	120	40	49	53	4.500146	5.562980114547	6.960415	2.3605851	2.706520145227	3.0075700333015	0.00420893874684713	-1.05403014363654	down	--	--	--	--	--	--	--	--	Putative uncharacterized protein {ECO:0000313|EMBL:EGT45575.1} OS=Caenorhabditis brenneri (Nematode worm) PE=4 SV=1	S	Function unknown	Protein C45G9.4 [Caenorhabditis elegans]
C23G10.6	gene11049	243	256	90	877	789	1054	9.087540511912	9.39798	3.386085	30.932701	28.544388	39.419727	5.65873192161271e-15	2.19490236201483	up	[GC]	Carbohydrate transport and metabolism;; Energy production and conversion	Biological Process: metabolic process (GO:0008152);; Molecular Function: transferase activity, transferring hexosyl groups (GO:0016758);;	--	--	[GC]	Carbohydrate transport and metabolism;; Energy production and conversion	UDP-glucoronosyl and UDP-glucosyl transferase;; Glycosyltransferase family 28 C-terminal domain	Protein C23G10.6 {ECO:0000313|EMBL:CCD65307.1} OS=Caenorhabditis elegans PE=3 SV=2	J	Translation, ribosomal structure and biogenesis	Protein C23G10.6 [Caenorhabditis elegans]
col-181	gene44921	12713	13221	21899	4890	4105	4668	766.543	764.27	1314.369	288.4351	250.4637	291.559	0.000624610879406275	-1.82309649247909	down	--	--	Molecular Function: structural constituent of cuticle (GO:0042302);;	--	--	[W]	Extracellular structures	Collagen triple helix repeat (20 copies);; Nematode cuticle collagen N-terminal domain	Protein COL-181, isoform a {ECO:0000313|EMBL:CAA91544.2} OS=Caenorhabditis elegans PE=4 SV=2	DKT	Cell cycle control, cell division, chromosome partitioning;; Transcription;; Signal transduction mechanisms	Protein COL-181, isoform a [Caenorhabditis elegans]
catp-3	gene35583	1542	1652	1264	4091	4613	5581	25.87769	27.8007096	21.0091612	69.777908	79.136545121	101.55762	1.57629076568886e-12	1.6668729066385	up	--	--	--	--	--	[P]	Inorganic ion transport and metabolism	E1-E2 ATPase;; Cation transporting ATPase, C-terminus;; haloacid dehalogenase-like hydrolase;; Putative hydrolase of sodium-potassium ATPase alpha subunit;; Cation transporter/ATPase, N-terminus;; haloacid dehalogenase-like hydrolase;; haloacid dehalogenase-like hydrolase	Protein CATP-3, isoform a {ECO:0000313|EMBL:CCD64050.1} OS=Caenorhabditis elegans PE=3 SV=2	T	Signal transduction mechanisms	Protein CATP-3, isoform a [Caenorhabditis elegans]
srh-2	gene33106	14	9	20	115	104	85	0.663621717090401	0.71636616001623	0.861809887100001	5.67324970871015	7.73192549200137	6.285616175634	9.87351804773552e-14	2.80533957047288	up	--	--	--	--	--	--	--	Serpentine type 7TM GPCR chemoreceptor Srh	Protein SRH-2, isoform c {ECO:0000313|EMBL:CCD63244.1} OS=Caenorhabditis elegans PE=4 SV=1	R	General function prediction only	Protein SRH-2, isoform c [Caenorhabditis elegans]
kin-24	gene19089	62	45	76	24	20	13	2.30532	1.709	2.88968	0.923938	0.774486	0.538218	9.96228285244344e-05	-1.69898966853154	down	[RTKL]	General function prediction only;; Signal transduction mechanisms;; Transcription;; Replication, recombination and repair	Molecular Function: protein kinase activity (GO:0004672);; Molecular Function: ATP binding (GO:0005524);; Biological Process: protein phosphorylation (GO:0006468);;	--	--	[T]	Signal transduction mechanisms	Protein tyrosine kinase;; Protein kinase domain;; Kinase-like;; SH2 domain	Protein KIN-24 {ECO:0000313|EMBL:CBL87056.1} OS=Caenorhabditis elegans PE=4 SV=1	O	Posttranslational modification, protein turnover, chaperones	Protein KIN-24 [Caenorhabditis elegans]
F10G2.2	gene35282	29	36	9	63	56	73	21.6127	23.229	6.28663	45.9651	57.1384	64.7601	0.00112944807565603	1.36374113324822	up	--	--	--	--	--	--	--	--	Protein F10G2.2 {ECO:0000313|EMBL:CCD62810.1} OS=Caenorhabditis elegans PE=4 SV=1	TV	Signal transduction mechanisms;; Defense mechanisms	Protein F10G2.2 [Caenorhabditis elegans]
pudl-1	gene13859	59	34	45	21	8	19	15.4611	8.18187	11.2689	5.39125	2.593	5.39384	0.00234737683046638	-1.53944544144955	down	--	--	--	--	--	--	--	--	Protein PUDL-1 {ECO:0000313|EMBL:CCD83531.1} OS=Caenorhabditis elegans PE=4 SV=1	TV	Signal transduction mechanisms;; Defense mechanisms	Protein PUDL-1 [Caenorhabditis elegans]
srd-33	gene34361	18	11	5	28	39	42	1.63419	0.959687	0.48125	2.49877	3.67475	3.8457	0.00109147075616867	1.66774778144286	up	--	--	--	K08473|0|cel:CELE_T19H12.4|srd-33; Protein SRD-33; K08473 nematode chemoreceptor (A)	--	--	--	Serpentine type 7TM GPCR chemoreceptor Srd;; Serpentine type 7TM GPCR chemoreceptor Str;; Serpentine type 7TM GPCR chemoreceptor Srj;; Serpentine type 7TM GPCR chemoreceptor Srh;; Serpentine type 7TM GPCR chemoreceptor Sri	CRE-SRD-33 protein {ECO:0000313|EMBL:EFO99739.1} OS=Caenorhabditis remanei (Caenorhabditis vulgaris) PE=4 SV=1	S	Function unknown	Protein SRD-33 [Caenorhabditis elegans]
M05D6.8	gene7302	478	348	548	1153	1659	1682	7.43855	6.75583	8.79658	14.80792	21.77368	23.805364	7.58449240902321e-08	1.69508126011834	up	--	--	--	--	--	--	--	ShK domain-like	Protein M05D6.8, isoform b {ECO:0000313|EMBL:CBX53331.1} OS=Caenorhabditis elegans PE=4 SV=1	T	Signal transduction mechanisms	Protein M05D6.8, isoform b [Caenorhabditis elegans]
pcp-4	gene40416	2247	2199	1376	835	858	704	33.560386501591	31.62191000001	19.7616400396103	11.8070500000224	12.362381	9.81878800000007	0.000404242076026254	-1.29382164115335	down	--	--	Biological Process: proteolysis (GO:0006508);; Molecular Function: serine-type peptidase activity (GO:0008236);;	--	--	[OR]	Posttranslational modification, protein turnover, chaperones;; General function prediction only	Serine carboxypeptidase S28;; Alpha/beta hydrolase family	Protein PCP-4 {ECO:0000313|EMBL:CAC14390.1} OS=Caenorhabditis elegans PE=4 SV=1	O	Posttranslational modification, protein turnover, chaperones	Protein PCP-4 [Caenorhabditis elegans]
F42G4.2	gene8848	98	110	134	36	50	63	3.75870410869707	4.17911147	5.2311862806	1.44103033232044	2.12161187	2.7740753614	0.000443470187748521	-1.21230675154273	down	--	--	--	--	--	--	--	--	Protein F42G4.2 {ECO:0000313|EMBL:CAB03093.2} OS=Caenorhabditis elegans PE=4 SV=2	R	General function prediction only	Protein F42G4.2 [Caenorhabditis elegans]
lec-7	gene44147	55	71	39	125	92	117	9.40908	11.2606	6.37322	20.6382	17.0275	20.5052	0.00473608694800598	1.0042327271808	up	--	--	Molecular Function: carbohydrate binding (GO:0030246);;	--	--	[W]	Extracellular structures	Galactoside-binding lectin	Galectin {ECO:0000256|RuleBase:RU102079} OS=Caenorhabditis brenneri (Nematode worm) PE=4 SV=1	R	General function prediction only	Protein LEC-7 [Caenorhabditis elegans]
F57G4.11	gene39675	6	10	0	47	45	61	0.2638667	0.443975	0.04009041	2.095556	2.073163	2.9749	6.34616323462656e-11	3.24767663092044	up	--	--	--	--	--	--	--	FTH domain	Protein F57G4.11 {ECO:0000313|EMBL:CBO24680.1} OS=Caenorhabditis elegans PE=4 SV=1	R	General function prediction only	Protein F57G4.11 [Caenorhabditis elegans]
F09C6.3	gene39354	31	38	25	92	84	70	3.68735	4.20048	2.78924	10.5191	10.2278	8.54554	0.000350199205763304	1.37435088400147	up	--	--	--	--	--	--	--	--	Protein F09C6.3 {ECO:0000313|EMBL:CCO25915.1} OS=Caenorhabditis elegans PE=4 SV=1	K	Transcription	Protein F09C6.3 [Caenorhabditis elegans]
prmt-4	gene13352	20	16	5	45	48	43	2.055208	2.286855	1.140083	4.80964	5.39004	4.99127	0.00026669555103533	1.71704285288608	up	[QR]	Secondary metabolites biosynthesis, transport and catabolism;; General function prediction only	Biological Process: metabolic process (GO:0008152);; Molecular Function: methyltransferase activity (GO:0008168);; Molecular Function: S-adenosylmethionine-dependent methyltransferase activity (GO:0008757);; Biological Process: oligosaccharide biosynthetic process (GO:0009312);; Biological Process: nodulation (GO:0009877);;	--	--	--	--	Methyltransferase domain;; Methyltransferase domain;; Methyltransferase domain;; Methyltransferase domain;; Methyltransferase domain;; Methyltransferase domain;; Nodulation protein S (NodS);; Protein of unknown function (DUF1698);; Tellurite resistance protein TehB;; Ribosomal protein L11 methyltransferase (PrmA);; Methyltransferase small domain;; Protein-L-isoaspartate(D-aspartate) O-methyltrans…	Protein PRMT-4 {ECO:0000313|EMBL:CCD63294.1} OS=Caenorhabditis elegans PE=4 SV=1	S	Function unknown	Protein PRMT-4 [Caenorhabditis elegans]
K09E4.1	gene9114	91	98	80	40	43	39	6.23258	6.78016	5.61632	2.754975	3.100014	2.774228	0.0020933758837976	-1.15440590866821	down	--	--	--	--	--	[T]	Signal transduction mechanisms	--	Protein K09E4.1 {ECO:0000313|EMBL:CAB70168.1} OS=Caenorhabditis elegans PE=1 SV=1	R	General function prediction only	Protein K09E4.1 [Caenorhabditis elegans]
cyp-29A3	gene32908	330	330	237	128	127	114	12.4877	12.3552	8.86583	4.91276	4.92533	4.48645	5.90000818473413e-07	-1.29519252695178	down	--	--	Molecular Function: iron ion binding (GO:0005506);; Molecular Function: oxidoreductase activity, acting on paired donors, with incorporation or reduction of molecular oxygen (GO:0016705);; Molecular Function: heme binding (GO:0020037);; Biological Process: oxidation-reduction process (GO:0055114);;	K17952|0|cel:CELE_Y38C9B.1|cyp-29A3; Protein CYP-29A3; K17952 cytochrome P450, family 29, subfamily A (A)	--	[QI]	Secondary metabolites biosynthesis, transport and catabolism;; Lipid transport and metabolism	Cytochrome P450	Protein CYP-29A3 {ECO:0000313|EMBL:CCD61789.1} OS=Caenorhabditis elegans PE=3 SV=2	R	General function prediction only	Protein CYP-29A3 [Caenorhabditis elegans]
F58G6.9	gene19016	89	95	76	219	131	181	21.81538	19.70725919	21.776719	47.98374	40.01597	53.36279	0.00439822925580469	1.0158516740295	up	--	--	Molecular Function: copper ion transmembrane transporter activity (GO:0005375);; Cellular Component: integral component of membrane (GO:0016021);; Biological Process: copper ion transmembrane transport (GO:0035434);;	--	--	[P]	Inorganic ion transport and metabolism	Ctr copper transporter family	Protein F58G6.9, isoform a {ECO:0000313|EMBL:CAI59117.1} OS=Caenorhabditis elegans PE=4 SV=1	P	Inorganic ion transport and metabolism	Protein F58G6.9, isoform a [Caenorhabditis elegans]
oac-31	gene33294	623	847	753	2475	2237	1998	18.17055840556	26.433302378	22.81839	78.040528	72.659766	64.735447	8.94406474586163e-18	1.57980328267207	up	--	--	Molecular Function: transferase activity, transferring acyl groups other than amino-acyl groups (GO:0016747);;	--	--	[R]	General function prediction only	Acyltransferase family	Protein OAC-31 {ECO:0000313|EMBL:CCD69592.1} OS=Caenorhabditis elegans PE=4 SV=1	R	General function prediction only	Protein OAC-31 [Caenorhabditis elegans]
C09B9.7	gene14919	87	80	94	26	51	51	1.4917106	1.407728	1.655897	0.4692117498	0.929331	1.015349	0.00647160171929197	-1.04128316713036	down	--	--	--	--	--	--	--	Domain of unknown function	Protein C09B9.7 {ECO:0000313|EMBL:CCD63831.2} OS=Caenorhabditis elegans PE=4 SV=2	T	Signal transduction mechanisms	C09B9.7 [Caenorhabditis elegans]
acs-6	gene6802	120	106	142	51	59	74	4.048315974	3.7456472122	4.601286626	1.746225	1.9721772795916	3.0519415	0.00308901837113092	-1.0142768916844	down	[IQ]	Lipid transport and metabolism;; Secondary metabolites biosynthesis, transport and catabolism	Molecular Function: catalytic activity (GO:0003824);; Biological Process: metabolic process (GO:0008152);;	K01904|0|cel:CELE_ZK1127.2|acs-6; Protein ACS-6; K01904 4-coumarate--CoA ligase [EC:6.2.1.12] (A)	Ubiquinone and other terpenoid-quinone biosynthesis (ko00130);; Phenylalanine metabolism (ko00360)	[I]	Lipid transport and metabolism	AMP-binding enzyme;; AMP-binding enzyme C-terminal domain	Protein ACS-6 {ECO:0000313|EMBL:CCD73714.1} OS=Caenorhabditis elegans PE=4 SV=1	L	Replication, recombination and repair	Protein ACS-6 [Caenorhabditis elegans]
elo-5	gene15431	1356	1544	1433	4774	3927	4024	133.9558	149.5021	141.8022	464.718	412.319	386.77576594	5.11862755460744e-18	1.53995259408143	up	--	--	Cellular Component: integral component of membrane (GO:0016021);;	--	--	[I]	Lipid transport and metabolism	GNS1/SUR4 family	Elongation of very long chain fatty acids protein {ECO:0000256|RuleBase:RU361115} OS=Caenorhabditis elegans PE=3 SV=1	S	Function unknown	ELO-5, isoform b [Caenorhabditis elegans]
mltn-3	gene9034	60	75	66	29	31	24	1.3042822399	1.633043679112	1.44302263157	0.6433840951	0.663617223	0.527883619	0.00198391117120823	-1.27259689798205	down	--	--	--	--	--	--	--	Moulting cycle	Protein MLTN-3 {ECO:0000313|EMBL:CAB03459.1} OS=Caenorhabditis elegans PE=4 SV=1	R	General function prediction only	Protein MLTN-3 [Caenorhabditis elegans]
cyp-13A6	gene7787	1007	1480	1162	2928	2668	2373	37.680178	55.85820155162	43.76290210866	114.514199	106.56510179063	100.31830122438	2.46460472164291e-09	1.11323411041811	up	[Q]	Secondary metabolites biosynthesis, transport and catabolism	Molecular Function: iron ion binding (GO:0005506);; Molecular Function: oxidoreductase activity, acting on paired donors, with incorporation or reduction of molecular oxygen (GO:0016705);; Molecular Function: heme binding (GO:0020037);; Biological Process: oxidation-reduction process (GO:0055114);;	K17861|0|cel:CELE_T10B9.3|cyp-13A6; Protein CYP-13A6; K17861 cytochrome P450, family 13 (A)	--	[Q]	Secondary metabolites biosynthesis, transport and catabolism	Cytochrome P450	CRE-CYP-13A6 protein {ECO:0000313|EMBL:EFP13149.1} OS=Caenorhabditis remanei (Caenorhabditis vulgaris) PE=3 SV=1	Q	Secondary metabolites biosynthesis, transport and catabolism	Protein CYP-13A6 [Caenorhabditis elegans]
pck-3	gene16520	115	175	152	54	73	53	3.4705477	5.179822115	4.5053016	1.57244033	2.2465887535	1.598200404	3.4309249812907e-05	-1.30933154623384	down	[C]	Energy production and conversion	Molecular Function: phosphoenolpyruvate carboxykinase activity (GO:0004611);; Biological Process: gluconeogenesis (GO:0006094);;	--	--	[C]	Energy production and conversion	Phosphoenolpyruvate carboxykinase	Protein PCK-3 {ECO:0000313|EMBL:CCD63377.1} OS=Caenorhabditis elegans PE=4 SV=1	Q	Secondary metabolites biosynthesis, transport and catabolism	Protein PCK-3 [Caenorhabditis elegans]
Y11D7A.5	gene18849	176	151	121	67	51	56	52.2688	40.7536	33.1328	19.969	17.6988	18.8761	1.12797649209554e-05	-1.3787738122226	down	--	--	--	--	--	--	--	--	Protein Y11D7A.5 {ECO:0000313|EMBL:CAA21590.1} OS=Caenorhabditis elegans PE=4 SV=1	R	General function prediction only	Protein Y11D7A.5 [Caenorhabditis elegans]
F45D11.14	gene4522	528	651	422	119	96	154	20.5732	25.8339	16.8049	4.86187	3.9414	6.65127	3.6708594517891e-10	-2.13027542416839	down	--	--	--	--	--	--	--	Protein of unknown function (DUF684)	Protein F45D11.14 {ECO:0000313|EMBL:CCD66368.1} OS=Caenorhabditis elegans PE=4 SV=1	S	Function unknown	Protein F45D11.14 [Caenorhabditis elegans]
C27H5.6	gene6843	16	8	13	45	36	49	1.40881298	0.708818	1.10666	3.946517	3.4441277	6.6628	0.000171174524897217	1.79738485831056	up	--	--	--	--	--	--	--	--	Protein C27H5.6 {ECO:0000313|EMBL:CCD65893.1} OS=Caenorhabditis elegans PE=4 SV=2	R	General function prediction only	Protein C27H5.6 [Caenorhabditis elegans]
fmo-1	gene19434	565	587	381	1702	1647	1948	20.64483	21.2291	13.77126	64.8629	62.9389	77.6748	5.63355357449458e-21	1.77558793686728	up	[P]	Inorganic ion transport and metabolism	Molecular Function: N,N-dimethylaniline monooxygenase activity (GO:0004499);; Molecular Function: oxidoreductase activity (GO:0016491);; Molecular Function: flavin adenine dinucleotide binding (GO:0050660);; Molecular Function: NADP binding (GO:0050661);; Biological Process: oxidation-reduction process (GO:0055114);;	K00485|0|cel:CELE_K08C7.2|fmo-1; Protein FMO-1; K00485 dimethylaniline monooxygenase (N-oxide forming) [EC:1.14.13.8] (A)	Drug metabolism - cytochrome P450 (ko00982)	[Q]	Secondary metabolites biosynthesis, transport and catabolism	Flavin-binding monooxygenase-like;; Pyridine nucleotide-disulphide oxidoreductase;; L-lysine 6-monooxygenase (NADPH-requiring);; Pyridine nucleotide-disulphide oxidoreductase;; Pyridine nucleotide-disulphide oxidoreductase;; NAD(P)-binding Rossmann-like domain	Dimethylaniline monooxygenase [N-oxide-forming] {ECO:0000256|PIRNR:PIRNR000332} OS=Caenorhabditis elegans PE=2 SV=1	Q	Secondary metabolites biosynthesis, transport and catabolism	Protein FMO-1 [Caenorhabditis elegans]
fat-1	gene20437	7461	7096	7624	21107	20731	22576	437.203608	412.19694	438.41675	1206.13282	1171.08267	1253.63668	1.79648856368764e-16	1.52377675044673	up	[I]	Lipid transport and metabolism	Biological Process: lipid metabolic process (GO:0006629);;	K10257|0|cel:CELE_Y67H2A.8|fat-1; Protein FAT-1; K10257 omega-3 fatty acid desaturase (delta-15 desaturase) [EC:1.14.19.-] (A)	Biosynthesis of unsaturated fatty acids (ko01040);; Fatty acid metabolism (ko01212)	--	--	Fatty acid desaturase	Protein CBR-FAT-1 {ECO:0000313|EMBL:CAP22846.1} OS=Caenorhabditis briggsae PE=4 SV=1	R	General function prediction only	Protein FAT-1 [Caenorhabditis elegans]
ugt-31	gene411	1445	1861	1817	5923	5505	5686	58.5043	76.25256	73.91344	247.1805	242.5918	259.5412	1.44920258988698e-22	1.72609634839324	up	[GC]	Carbohydrate transport and metabolism;; Energy production and conversion	Biological Process: metabolic process (GO:0008152);; Molecular Function: transferase activity, transferring hexosyl groups (GO:0016758);;	--	--	[GC]	Carbohydrate transport and metabolism;; Energy production and conversion	UDP-glucoronosyl and UDP-glucosyl transferase;; Glycosyltransferase family 28 C-terminal domain	Protein UGT-31 {ECO:0000313|EMBL:CCD69904.1} OS=Caenorhabditis elegans PE=4 SV=1	Z	Cytoskeleton	Protein UGT-31 [Caenorhabditis elegans]
Y62E10A.13	gene20464	4387	4267	2779	15163	13668	15535	310.429947217485	295.795581647924	194.476774499724	1042.80723629142	966.736598076014	1084.81625369282	6.86142113961985e-27	1.94274795657878	up	[E]	Amino acid transport and metabolism	--	K01079|7.54646e-154|cbr:CBG01775|Hypothetical protein CBG01775; K01079 phosphoserine phosphatase [EC:3.1.3.3] (A)	Glycine, serine and threonine metabolism (ko00260);; Carbon metabolism (ko01200);; Biosynthesis of amino acids (ko01230)	[E]	Amino acid transport and metabolism	haloacid dehalogenase-like hydrolase;; haloacid dehalogenase-like hydrolase	Protein Y62E10A.13, isoform f {ECO:0000313|EMBL:CDR32651.1} OS=Caenorhabditis elegans PE=4 SV=1	A	RNA processing and modification	Y62E10A.13, isoform f [Caenorhabditis elegans]
F59D6.1	gene33782	24	29	29	52	65	71	4.17129414605	26.268429	40.02905146544	136.714677	29.8377878	102.888715	0.00535621266303305	1.18354318906854	up	--	--	--	--	--	--	--	--	Protein F59D6.1 {ECO:0000313|EMBL:CCD67828.1} OS=Caenorhabditis elegans PE=4 SV=1	R	General function prediction only	Protein F59D6.1 [Caenorhabditis elegans]
dhs-30	gene46611	529	545	587	1363	1274	1766	33.30677	32.73032	35.3067	82.7654	78.5657	112.4827	2.5195539605086e-08	1.39241310984836	up	[IQR]	Lipid transport and metabolism;; Secondary metabolites biosynthesis, transport and catabolism;; General function prediction only	Molecular Function: methylenetetrahydrofolate dehydrogenase (NADP+) activity (GO:0004488);;	--	--	[Q]	Secondary metabolites biosynthesis, transport and catabolism	short chain dehydrogenase;; Enoyl-(Acyl carrier protein) reductase;; KR domain;; NADH(P)-binding;; Fungal family of unknown function (DUF1776);; Tetrahydrofolate dehydrogenase/cyclohydrolase, NAD(P)-binding domain	Protein DHS-30 {ECO:0000313|EMBL:CCD74455.1} OS=Caenorhabditis elegans PE=3 SV=1	Q	Secondary metabolites biosynthesis, transport and catabolism	Protein DHS-30 [Caenorhabditis elegans]
col-81	gene8171	4674	7081	6920	2206	2176	2062	244.80689	354.90962	347.88856	109.85778	108.23282	101.99791	5.54812801158478e-07	-1.54896101140172	down	--	--	Molecular Function: structural constituent of cuticle (GO:0042302);;	--	--	[W]	Extracellular structures	Collagen triple helix repeat (20 copies);; Nematode cuticle collagen N-terminal domain	Protein COL-81 {ECO:0000313|EMBL:CAA90187.1} OS=Caenorhabditis elegans PE=4 SV=1	W	Extracellular structures	Protein COL-81 [Caenorhabditis elegans]
F46F5.11	gene4446	35	29	30	6	6	9	0.8636843986	0.781221696	0.774226	0.164169693	0.169985402	0.264046057	6.43593530082364e-05	-2.17616591217613	down	--	--	--	--	--	--	--	Protein of unknown function, DUF288	Protein F46F5.11 {ECO:0000313|EMBL:CCD70109.1} OS=Caenorhabditis elegans PE=4 SV=2	S	Function unknown	Protein F46F5.11 [Caenorhabditis elegans]
Y39B6A.1	gene40194	9098	7423	6393	1089	1302	1021	144.8981166	107.54600211	94.012981159714	15.1206363798015	15.7724856346006	12.0317353000003	8.79932616250264e-21	-2.76153309834402	down	--	--	--	--	--	--	--	--	Protein Y39B6A.1 {ECO:0000313|EMBL:CAC51077.1} OS=Caenorhabditis elegans PE=4 SV=1	U	Intracellular trafficking, secretion, and vesicular transport	Protein Y39B6A.1 [Caenorhabditis elegans]
irg-5	gene38005	3903	7768	3838	1307	1169	963	249.401	492.673	243.83	84.4347	74.8722	63.8148	0.00467753101982954	-2.18558974460618	down	--	--	--	--	--	--	--	CUB-like domain	Protein F35E12.5 {ECO:0000313|EMBL:CAB04272.2} OS=Caenorhabditis elegans PE=4 SV=2	R	General function prediction only	Protein F35E12.5 [Caenorhabditis elegans]
lite-1	gene42805	311	323	196	536	591	571	18.366702831	18.5021787103	11.219913539	31.4037973899	36.9866977696	35.492220014	1.06448780243989e-05	1.0195504866954	up	--	--	Cellular Component: integral component of membrane (GO:0016021);; Biological Process: sensory perception of taste (GO:0050909);;	--	--	--	--	7tm Chemosensory receptor	CRE-LITE-1 protein {ECO:0000313|EMBL:EFO82714.1} OS=Caenorhabditis remanei (Caenorhabditis vulgaris) PE=4 SV=1	R	General function prediction only	Protein LITE-1 [Caenorhabditis elegans]
gst-12	gene8950	1203	1157	1222	683	490	561	198.5049	181.8309	197.1289	112.5966	82.6239	90.972	1.60679578038391e-07	-1.06147504043954	down	[O]	Posttranslational modification, protein turnover, chaperones	Molecular Function: protein binding (GO:0005515);;	--	--	[O]	Posttranslational modification, protein turnover, chaperones	Glutathione S-transferase, N-terminal domain;; Glutathione S-transferase, N-terminal domain;; Glutathione S-transferase, C-terminal domain	Protein GST-12 {ECO:0000313|EMBL:CAB02288.1} OS=Caenorhabditis elegans PE=3 SV=1	O	Posttranslational modification, protein turnover, chaperones	Protein GST-12 [Caenorhabditis elegans]
fbxa-7	gene9936	8	8	4	27	26	31	0.63433952902	0.643809	0.358606190651	2.144841	2.13195	2.57596	0.000308904196155631	2.05749749706887	up	--	--	Molecular Function: protein binding (GO:0005515);;	--	--	--	--	FTH domain;; F-box domain	Protein FBXA-7 {ECO:0000313|EMBL:CCD67061.1} OS=Caenorhabditis elegans PE=4 SV=2	O	Posttranslational modification, protein turnover, chaperones	Protein FBXA-7 [Caenorhabditis elegans]
W02B12.1	gene8334	258	278	229	127	91	114	15.60463	17.10247	13.94612	8.04648	5.87408	7.806825	7.06068201427998e-06	-1.21841439271234	down	--	--	Molecular Function: hydrolase activity, acting on ester bonds (GO:0016788);;	--	--	[I]	Lipid transport and metabolism	GDSL-like Lipase/Acylhydrolase	Protein W02B12.1 {ECO:0000313|EMBL:CAA91393.2} OS=Caenorhabditis elegans PE=4 SV=2	I	Lipid transport and metabolism	Protein W02B12.1 [Caenorhabditis elegans]
spe-46	gene2336	69	109	109	50	37	46	7.23315	11.2806	11.3381	5.35483	4.0822	5.1351	0.00227915891155902	-1.12379044523997	down	--	--	--	--	--	--	--	--	Protein SPE-46 {ECO:0000313|EMBL:CAA22250.2} OS=Caenorhabditis elegans PE=4 SV=2	L	Replication, recombination and repair	Protein W06D4.2 [Caenorhabditis elegans]
fbxa-188	gene39569	63	76	56	169	126	166	3.04679	3.5851707	2.62407	8.29952	6.25359	8.5505	9.51340695451466e-05	1.22762198615791	up	--	--	Molecular Function: protein binding (GO:0005515);;	--	--	--	--	FTH domain;; F-box domain	Protein FBXA-188 {ECO:0000313|EMBL:CAB07207.2} OS=Caenorhabditis elegans PE=4 SV=2	R	General function prediction only	Protein FBXA-188 [Caenorhabditis elegans]
H18N23.2	gene46705	1768	1548	1300	3027	3500	3357	41.3963018050432	33.1131279	28.4640535611187	65.3025860000035	77.9379496	69.678882	4.09837436968699e-09	1.08471410960503	up	--	--	Molecular Function: protein binding (GO:0005515);; Molecular Function: starch binding (GO:2001070);;	--	--	[OT]	Posttranslational modification, protein turnover, chaperones;; Signal transduction mechanisms	Putative phosphatase regulatory subunit	Protein phosphatase 1 regulatory subunit 3 {ECO:0000256|PIRNR:PIRNR038207} OS=Caenorhabditis elegans PE=4 SV=1	T	Signal transduction mechanisms	Protein H18N23.2, isoform b [Caenorhabditis elegans]
F53C3.8	gene5609	17	16	9	38	41	35	0.5928624555	1.0357293	0.79058556335	1.3827932537	1.625513133	1.425798	0.00458823393957076	1.42727952734353	up	--	--	--	--	--	--	--	--	Protein F53C3.8 {ECO:0000313|EMBL:CCD67678.1} OS=Caenorhabditis elegans PE=4 SV=2	Q	Secondary metabolites biosynthesis, transport and catabolism	Protein F53C3.8 [Caenorhabditis elegans]
T06C10.3	gene18366	98	126	129	46	41	44	3.60139	4.78837	4.86208	1.77163	1.62366	1.84466	1.94590802336925e-05	-1.44426252442657	down	[RTKL]	General function prediction only;; Signal transduction mechanisms;; Transcription;; Replication, recombination and repair	Molecular Function: protein kinase activity (GO:0004672);; Molecular Function: ATP binding (GO:0005524);; Biological Process: protein phosphorylation (GO:0006468);;	--	--	[T]	Signal transduction mechanisms	Protein tyrosine kinase;; Protein kinase domain;; SH2 domain	Protein T06C10.3 {ECO:0000313|EMBL:CCD63310.1} OS=Caenorhabditis elegans PE=4 SV=1	R	General function prediction only	Protein T06C10.3 [Caenorhabditis elegans]
col-133	gene22039	4636	4543	4680	1445	1343	1120	276.026	256.168	266.656	79.4409	73.5097	60.0813	3.01133991339538e-25	-1.84090012639422	down	--	--	Molecular Function: structural constituent of cuticle (GO:0042302);;	--	--	[W]	Extracellular structures	Nematode cuticle collagen N-terminal domain;; Collagen triple helix repeat (20 copies)	Protein COL-133 {ECO:0000313|EMBL:CAB05195.1} OS=Caenorhabditis elegans PE=4 SV=1	R	General function prediction only	Protein COL-133 [Caenorhabditis elegans]
Y47G6A.15	gene687	2041	2482	2668	826	877	847	141.9521	171.6462	186.133	58.1939	62.07397	61.59908	2.85360993950475e-16	-1.50977275035105	down	--	--	--	--	--	--	--	--	Protein Y47G6A.15 {ECO:0000313|EMBL:CCD72560.1} OS=Caenorhabditis elegans PE=4 SV=1	S	Function unknown	Protein Y47G6A.15 [Caenorhabditis elegans]
fbxa-155	gene12328	39	49	56	13	18	16	2.208184	2.738272	3.188808	0.789267423501	1.062889	0.996418	0.000383012239747078	-1.62911688456004	down	--	--	--	--	--	--	--	FTH domain	Protein FBXA-220 {ECO:0000313|EMBL:CAC35865.2} OS=Caenorhabditis elegans PE=4 SV=1	R	General function prediction only	Protein FBXA-155 [Caenorhabditis elegans]
F27D9.2	gene43382	185	211	144	403	378	456	8.931907	10.422094	6.661615	19.3717	19.54287	24.049617	1.16215123609124e-06	1.1825718340475	up	[GEPR]	Carbohydrate transport and metabolism;; Amino acid transport and metabolism;; Inorganic ion transport and metabolism;; General function prediction only	Cellular Component: integral component of membrane (GO:0016021);; Biological Process: transmembrane transport (GO:0055085);;	--	--	[R]	General function prediction only	Major Facilitator Superfamily	Protein F27D9.2 {ECO:0000313|EMBL:CCD67917.1} OS=Caenorhabditis elegans PE=4 SV=1	W	Extracellular structures	Protein F27D9.2 [Caenorhabditis elegans]
sulp-8	gene36184	464	508	326	1844	2041	2064	16.104031848	18.1251	10.7119809952	62.895069297	72.97805522	74.25956186	4.79982419154909e-31	2.18328621640203	up	[P]	Inorganic ion transport and metabolism	Biological Process: sulfate transport (GO:0008272);; Molecular Function: sulfate transmembrane transporter activity (GO:0015116);; Cellular Component: integral component of membrane (GO:0016021);;	K14453|0|cel:CELE_ZK287.2|sulp-8; Protein SULP-8, isoform A; K14453 solute carrier family 26, other (A)	--	[P]	Inorganic ion transport and metabolism	Sulfate transporter family;; Sulfate transporter N-terminal domain with GLY motif;; STAS domain	Protein SULP-8, isoform a {ECO:0000313|EMBL:CAA94798.1} OS=Caenorhabditis elegans PE=2 SV=1	R	General function prediction only	Protein SULP-8, isoform a [Caenorhabditis elegans]
NA	Caenorhabditis_elegans_newGene_570	94	108	52	20	29	9	3.35782	3.83264	1.82791	0.738167	1.09712	0.355442	0.00069740011824598	-2.14372255910709	down	--	--	--	--	--	[R]	General function prediction only	--	Protein F08F3.10 {ECO:0000313|EMBL:CCD65601.1} OS=Caenorhabditis elegans PE=4 SV=2	Q	Secondary metabolites biosynthesis, transport and catabolism	--
clec-72	gene14168	3182	3401	1436	6780	6809	7334	143.882	148.655	62.6459	303.237	306.527	331.812	3.06547615638871e-10	1.37098924241502	up	--	--	--	--	--	[TV]	Signal transduction mechanisms;; Defense mechanisms	Lectin C-type domain	Protein CLEC-72 {ECO:0000313|EMBL:CCD71967.1} OS=Caenorhabditis elegans PE=4 SV=3	TV	Signal transduction mechanisms;; Defense mechanisms	Protein CLEC-72 [Caenorhabditis elegans]
cpb-2	gene6426	92	128	125	45	44	69	3.58081	5.07848	4.91074	1.82151	1.84243	3.0885	0.000974822698949298	-1.14002856331734	down	--	--	Molecular Function: nucleic acid binding (GO:0003676);;	K02602|0|cel:CELE_C30B5.3|cpb-2; Protein CPB-2; K02602 cytoplasmic polyadenylation element-binding protein (A)	Dorso-ventral axis formation (ko04320)	[J]	Translation, ribosomal structure and biogenesis	RNA recognition motif (a.k.a. RRM, RBD, or RNP domain);; RNA recognition motif. (a.k.a. RRM, RBD, or RNP domain)	CRE-CPB-2 protein {ECO:0000313|EMBL:EFP07545.1} OS=Caenorhabditis remanei (Caenorhabditis vulgaris) PE=4 SV=1	T	Signal transduction mechanisms	Protein CPB-2 [Caenorhabditis elegans]
C14C6.8	gene33034	105	104	99	60	37	54	4.475936	4.411867	4.264678	2.64076229654	1.71896085861	2.424452	0.00399936759747246	-1.04297670489642	down	--	--	--	--	--	[S]	Function unknown	Glycosyltransferase family 92	Protein C14C6.8 {ECO:0000313|EMBL:CCD64464.2} OS=Caenorhabditis elegans PE=4 SV=3	K	Transcription	C14C6.8 [Caenorhabditis elegans]
cysl-2	gene9193	6024	5699	6162	15583	14232	15996	281.0349	267.905	298.298	733.986	672.369	758.373	1.83218984360704e-13	1.34254835783266	up	[E]	Amino acid transport and metabolism	--	K01738|0|cel:CELE_K10H10.2|cysl-2; Protein CYSL-2; K01738 cysteine synthase A [EC:2.5.1.47] (A)	Cysteine and methionine metabolism (ko00270);; Sulfur metabolism (ko00920);; Carbon metabolism (ko01200);; Biosynthesis of amino acids (ko01230)	[E]	Amino acid transport and metabolism	Pyridoxal-phosphate dependent enzyme	Cysteine synthase {ECO:0000256|RuleBase:RU003985} OS=Caenorhabditis elegans PE=1 SV=1	R	General function prediction only	Protein CYSL-2 [Caenorhabditis elegans]
C36C5.5	gene33824	336	323	224	136	75	138	49.9492	45.5959	32.2337	19.6998	12.3139	21.0634	8.31661146896254e-05	-1.35316764142776	down	--	--	--	--	--	--	--	Domain of unknown function (DUF19)	Protein C36C5.5 {ECO:0000313|EMBL:CCD66859.1} OS=Caenorhabditis elegans PE=4 SV=1	S	Function unknown	Protein C36C5.5 [Caenorhabditis elegans]
col-80	gene8086	11324	13244	15795	6195	6050	6496	516.187	555.178	665.146	257.5055	241.0466	256.6612	4.17127098354925e-07	-1.12120274209015	down	--	--	Molecular Function: structural constituent of cuticle (GO:0042302);;	--	--	[W]	Extracellular structures	Collagen triple helix repeat (20 copies);; Nematode cuticle collagen N-terminal domain	Protein CBR-COL-80 {ECO:0000313|EMBL:CAP23598.1} OS=Caenorhabditis briggsae PE=4 SV=1	J	Translation, ribosomal structure and biogenesis	Protein COL-80 [Caenorhabditis elegans]
NA	Caenorhabditis_elegans_newGene_477	10	5	13	40	32	34	0.677031	0.3305507	0.866826	2.512436	2.1081426793	2.345049	0.000234255782157734	1.90396257137219	up	--	--	--	--	--	[O]	Posttranslational modification, protein turnover, chaperones	Eukaryotic aspartyl protease;; Eukaryotic aspartyl protease	Putative uncharacterized protein {ECO:0000313|EMBL:EGT60508.1} OS=Caenorhabditis brenneri (Nematode worm) PE=4 SV=1	O	Posttranslational modification, protein turnover, chaperones	PREDICTED: lysosomal aspartic protease-like isoform X1 [Musca domestica]
mam-7	gene12276	32	37	39	11	12	15	1.31317864088	1.4838141831	1.550138434	0.46565009139	0.5352701299	0.721182	0.00286292252355507	-1.52068907306991	down	--	--	Cellular Component: membrane (GO:0016020);;	--	--	--	--	MAM domain	Protein MAM-7 {ECO:0000313|EMBL:CAA82936.2} OS=Caenorhabditis elegans PE=4 SV=2	O	Posttranslational modification, protein turnover, chaperones	Protein MAM-7 [Caenorhabditis elegans]
K06H6.4	gene33043	29	37	37	12	13	8	1.18425	1.4672	1.46668	0.489767	0.566098	0.342046	0.00140478269461361	-1.65640809040294	down	--	--	--	--	--	[S]	Function unknown	Glycosyltransferase family 92	Protein K06H6.4 {ECO:0000313|EMBL:CCD64477.2} OS=Caenorhabditis elegans PE=4 SV=3	MW	Cell wall/membrane/envelope biogenesis;; Extracellular structures	Protein K06H6.4 [Caenorhabditis elegans]
Y116A8C.38	gene32469	22	40	39	16	11	12	0.900588	1.61623	1.59204	0.671232	0.47792	0.545596	0.00819797862205267	-1.38714546191209	down	[RTKL]	General function prediction only;; Signal transduction mechanisms;; Transcription;; Replication, recombination and repair	Molecular Function: protein kinase activity (GO:0004672);; Molecular Function: ATP binding (GO:0005524);; Biological Process: protein phosphorylation (GO:0006468);;	--	--	[T]	Signal transduction mechanisms	Protein tyrosine kinase;; Protein kinase domain;; SH2 domain	Protein Y116A8C.38, isoform a {ECO:0000313|EMBL:CAB55139.2} OS=Caenorhabditis elegans PE=4 SV=2	T	Signal transduction mechanisms	Protein Y116A8C.38, isoform a [Caenorhabditis elegans]
K06H6.1	gene33049	270	237	254	94	82	52	15.4932	13.2193	14.2679	5.28829	4.76521	3.03026	8.34344095319397e-11	-1.75401140153915	down	--	--	--	--	--	--	--	Caenorhabditis protein of unknown function, DUF268	Protein K06H6.1 {ECO:0000313|EMBL:CCD64472.1} OS=Caenorhabditis elegans PE=4 SV=1	MW	Cell wall/membrane/envelope biogenesis;; Extracellular structures	Protein K06H6.1 [Caenorhabditis elegans]
F58H1.6	gene37266	80	81	75	43	43	28	6.6023	6.13109	5.71484	3.56143	3.58469	2.49429	0.00709039167511974	-1.06420237097628	down	--	--	--	--	--	--	--	--	Protein F58H1.6 {ECO:0000313|EMBL:CAB00109.1} OS=Caenorhabditis elegans PE=4 SV=1	S	Function unknown	Protein F58H1.6 [Caenorhabditis elegans]
F09C8.1	gene46312	1693	1963	1277	529	590	602	87.219	98.1843	64.98353	25.80997	27.6901	29.20583	2.2431634378446e-07	-1.53221983556763	down	--	--	Molecular Function: hydrolase activity, acting on ester bonds (GO:0016788);;	--	--	[I]	Lipid transport and metabolism	GDSL-like Lipase/Acylhydrolase;; GDSL-like Lipase/Acylhydrolase family	Protein F09C8.1 {ECO:0000313|EMBL:CAA92221.2} OS=Caenorhabditis elegans PE=4 SV=2	I	Lipid transport and metabolism	Protein F09C8.1 [Caenorhabditis elegans]
F07E5.9	gene4915	38	26	22	82	113	117	1.412931	0.834168	0.665882	2.582559	3.517964	3.797336477	1.81544572901292e-07	1.84552928751117	up	--	--	--	--	--	--	--	--	Protein F07E5.9 {ECO:0000313|EMBL:CCD61279.1} OS=Caenorhabditis elegans PE=4 SV=1	R	General function prediction only	Protein F07E5.9 [Caenorhabditis elegans]
gska-3	gene2230	98	154	172	61	39	69	5.39769	8.38323	9.3355	3.38217	2.18051	4.00487	0.00266665898039524	-1.34128668930918	down	[RTKL]	General function prediction only;; Signal transduction mechanisms;; Transcription;; Replication, recombination and repair	Molecular Function: protein kinase activity (GO:0004672);; Molecular Function: ATP binding (GO:0005524);; Biological Process: protein phosphorylation (GO:0006468);;	--	--	[G]	Carbohydrate transport and metabolism	Protein kinase domain;; Protein tyrosine kinase	Protein GSKA-3 {ECO:0000313|EMBL:CAB02275.1} OS=Caenorhabditis elegans PE=4 SV=1	Z	Cytoskeleton	Protein GSKA-3 [Caenorhabditis elegans]
cest-1	gene38172	372	343	346	983	1062	1112	11.93047	11.08015	11.12529	32.49288	36.25893	38.7834	1.37395577224385e-14	1.55908798046094	up	[I]	Lipid transport and metabolism	Biological Process: metabolic process (GO:0008152);; Molecular Function: hydrolase activity (GO:0016787);;	--	--	[R]	General function prediction only	Carboxylesterase family;; alpha/beta hydrolase fold	Protein T02B5.1 {ECO:0000313|EMBL:CAB03272.2} OS=Caenorhabditis elegans PE=3 SV=2	T	Signal transduction mechanisms	Protein T02B5.1 [Caenorhabditis elegans]
W03F11.5	gene381	57	39	55	157	127	168	3.4932084114	2.23535500615	3.92897892	9.2181980913	7.784597768	9.81233	5.54812801158478e-07	1.56663403609239	up	--	--	--	--	--	--	--	--	Protein W03F11.5 {ECO:0000313|EMBL:CCD69312.1} OS=Caenorhabditis elegans PE=4 SV=1	R	General function prediction only	Protein W03F11.5 [Caenorhabditis elegans]
fipr-3	gene45703	39	46	41	32	7	12	55.1173	57.4822	54.5643	46.5341	16.0921	22.0261	0.00905051487670173	-1.32121880028444	down	--	--	--	--	--	--	--	--	Protein FIPR-3 {ECO:0000313|EMBL:CAD56578.1} OS=Caenorhabditis elegans PE=4 SV=1	S	Function unknown	Protein FIPR-3 [Caenorhabditis elegans]
F32B6.4	gene19111	58	69	82	27	29	25	7.21678	8.44236	10.1438	3.38496	3.82125	3.36296	0.000627510762897745	-1.38191393636062	down	--	--	--	--	--	--	--	--	Protein F32B6.4 {ECO:0000313|EMBL:CAB03040.1} OS=Caenorhabditis elegans PE=4 SV=2	S	Function unknown	Protein F32B6.4 [Caenorhabditis elegans]
C06G3.3	gene17995	9	17	3	102	75	125	368.268	816.063	173.16	5186.4	6270.68	9181.49	2.06818139131618e-11	3.36972089124384	up	--	--	--	--	--	--	--	--	Protein C06G3.3 {ECO:0000313|EMBL:CCD83550.1} OS=Caenorhabditis elegans PE=4 SV=1	R	General function prediction only	Protein C06G3.3 [Caenorhabditis elegans]
cpt-4	gene34420	687	460	701	173	198	193	18.93548	12.58357	17.554291	4.674184	5.547174	5.464387	2.69915104196906e-07	-1.72716816595696	down	--	--	Molecular Function: transferase activity, transferring acyl groups (GO:0016746);;	--	--	[I]	Lipid transport and metabolism	Choline/Carnitine o-acyltransferase	Protein CPT-4 {ECO:0000313|EMBL:CCD64399.1} OS=Caenorhabditis elegans PE=3 SV=1	S	Function unknown	Protein CPT-4 [Caenorhabditis elegans]
H20E11.3	gene17821	389	527	295	151	161	126	27.15461	37.00668	20.0986	10.91167	12.10263	9.85226	0.000701917245834245	-1.48012138564272	down	--	--	--	--	--	--	--	CUB-like domain	Protein H20E11.3, isoform b {ECO:0000313|EMBL:CCD63086.1} OS=Caenorhabditis elegans PE=4 SV=1	R	General function prediction only	Protein H20E11.3, isoform b [Caenorhabditis elegans]
F22F7.7	gene33467	450	361	441	1656	1899	1953	34.3768677151	24.464065893664	32.217977425	115.036247164	132.154226091	125.905874748	4.63203755614201e-29	2.12289025471446	up	[P]	Inorganic ion transport and metabolism	Molecular Function: gamma-glutamylcyclotransferase activity (GO:0003839);; Biological Process: glutathione catabolic process (GO:0006751);;	K07232|1.33549e-154|cel:CELE_F22F7.7|F22F7.7; Protein F22F7.7; K07232 cation transport protein ChaC (A)	--	[P]	Inorganic ion transport and metabolism	ChaC-like protein	Protein F22F7.7 {ECO:0000313|EMBL:CCD67446.1} OS=Caenorhabditis elegans PE=4 SV=2	G	Carbohydrate transport and metabolism	Protein F22F7.7 [Caenorhabditis elegans]
M70.3	gene13708	165	197	194	67	115	93	3.685164	4.455450866	4.314634	1.55462267	2.758199522	2.3696021362	0.000628439310443799	-1.02888026821987	down	--	--	--	--	--	--	--	Domain of unknown function	Protein M70.3, isoform a {ECO:0000313|EMBL:CCD66975.1} OS=Caenorhabditis elegans PE=4 SV=1	S	Function unknown	Protein M70.3, isoform a [Caenorhabditis elegans]
NA	Caenorhabditis_elegans_newGene_547	21	29	27	12	6	3	0.949101	1.26911	1.16065	0.525554	0.272614	0.134166	0.00120245063543871	-1.89039771801038	down	--	--	--	--	--	[S]	Function unknown	Glycosyltransferase family 92;; Glycosyltransferase family 92	Protein C14C6.7 {ECO:0000313|EMBL:CCD64463.1} OS=Caenorhabditis elegans PE=4 SV=2	K	Transcription	--
K07E3.9	gene43522	31	41	57	14	13	21	3.93142	5.15582	6.99869	1.8035	1.80204	2.83563	0.00549678440275514	-1.44049885747931	down	--	--	--	--	--	--	--	--	Protein K07E3.9 {ECO:0000313|EMBL:CCD62522.1} OS=Caenorhabditis elegans PE=4 SV=1	P	Inorganic ion transport and metabolism	Protein K07E3.9 [Caenorhabditis elegans]
fbxa-164	gene4728	30	37	13	85	51	62	2.29682	2.8448	0.993182	6.62105	4.14027	5.14538	0.00928511334963959	1.29436325118777	up	--	--	Molecular Function: protein binding (GO:0005515);;	--	--	--	--	FTH domain;; F-box domain	Protein FBXA-164 {ECO:0000313|EMBL:CCD63671.1} OS=Caenorhabditis elegans PE=1 SV=1	R	General function prediction only	Protein FBXA-164 [Caenorhabditis elegans]
ZK418.2	gene11326	73	97	101	42	41	38	4.269152	5.85107	6.160909	2.660494	2.708753	2.514005	0.00162682338977278	-1.17744431404066	down	--	--	--	--	--	--	--	--	Protein ZK418.2, isoform a {ECO:0000313|EMBL:CCD61621.1} OS=Caenorhabditis elegans PE=4 SV=1	S	Function unknown	Protein ZK418.2, isoform a [Caenorhabditis elegans]
nhr-137	gene42958	226	188	166	413	421	500	10.8883226685917	9.11688130270558	8.527310470972	21.831950617918	23.7082551441032	28.9605133380686	6.88806373728112e-07	1.18776419814551	up	--	--	Molecular Function: sequence-specific DNA binding transcription factor activity (GO:0003700);; Cellular Component: nucleus (GO:0005634);; Biological Process: regulation of transcription, DNA-templated (GO:0006355);; Molecular Function: zinc ion binding (GO:0008270);; Biological Process: steroid hormone mediated signaling pathway (GO:0043401);; Molecular Function: sequence-specific DNA binding (GO…	--	--	--	--	Zinc finger, C4 type (two domains);; Ligand-binding domain of nuclear hormone receptor	Protein NHR-137, isoform b {ECO:0000313|EMBL:CCD65643.1} OS=Caenorhabditis elegans PE=3 SV=2	K	Transcription	Protein NHR-137, isoform b [Caenorhabditis elegans]
C35E7.10	gene2960	118	159	206	68	74	66	6.132255	9.038184	11.49553	3.314175	4.171078	3.5492100000041	0.00263721440714579	-1.22990327050601	down	[RTKL]	General function prediction only;; Signal transduction mechanisms;; Transcription;; Replication, recombination and repair	Molecular Function: protein kinase activity (GO:0004672);; Molecular Function: ATP binding (GO:0005524);; Biological Process: protein phosphorylation (GO:0006468);;	--	--	[T]	Signal transduction mechanisms	Protein tyrosine kinase;; Protein kinase domain;; SH2 domain	Protein C35E7.10, isoform a {ECO:0000313|EMBL:CCD66816.1} OS=Caenorhabditis elegans PE=4 SV=1	S	Function unknown	Protein C35E7.10, isoform a [Caenorhabditis elegans]
ZK54.3	gene46675	2867	2560	2340	4761	5403	6084	36.456400301	33.820496	30.510331973	61.91159932	68.990210937	79.736425947	9.01528284721036e-09	1.0511118657896	up	--	--	--	--	--	[G]	Carbohydrate transport and metabolism	--	Protein ZK54.3 {ECO:0000313|EMBL:CCD66909.1} OS=Caenorhabditis elegans PE=4 SV=3	G	Carbohydrate transport and metabolism	Protein ZK54.3 [Caenorhabditis elegans]
nhr-101	gene37099	556	613	528	1427	1266	1348	29.792797	32.63407216527	28.296729	79.722327	66.923412	81.22113	3.42780917690324e-10	1.23776655433267	up	--	--	Molecular Function: sequence-specific DNA binding transcription factor activity (GO:0003700);; Cellular Component: nucleus (GO:0005634);; Biological Process: regulation of transcription, DNA-templated (GO:0006355);; Molecular Function: zinc ion binding (GO:0008270);; Biological Process: steroid hormone mediated signaling pathway (GO:0043401);; Molecular Function: sequence-specific DNA binding (GO…	--	--	[T]	Signal transduction mechanisms	Zinc finger, C4 type (two domains);; Ligand-binding domain of nuclear hormone receptor	Protein NHR-101, isoform a {ECO:0000313|EMBL:CAC42310.2} OS=Caenorhabditis elegans PE=3 SV=2	R	General function prediction only	Protein NHR-101, isoform a [Caenorhabditis elegans]
ZK84.2	gene6353	61	63	68	31	18	32	11.7566	11.4748	12.5934	5.88485	3.78414	6.35138	0.00262733005208527	-1.25975877605651	down	--	--	--	--	--	[I]	Lipid transport and metabolism	Emopamil binding protein	Protein ZK84.2 {ECO:0000313|EMBL:CCD73327.1} OS=Caenorhabditis elegans PE=4 SV=1	R	General function prediction only	Protein ZK84.2 [Caenorhabditis elegans]
asm-3	gene13327	380	466	218	14	15	23	11.468116	13.62845	6.468444	0.413802800000013	0.466778	0.698315	2.07444031481572e-09	-4.36684512767734	down	--	--	Molecular Function: hydrolase activity (GO:0016787);;	K12350|0|cel:CELE_W03G1.7|asm-3; Protein ASM-3, isoform A; K12350 sphingomyelin phosphodiesterase [EC:3.1.4.12] (A)	Sphingolipid metabolism (ko00600);; Lysosome (ko04142)	[I]	Lipid transport and metabolism	Calcineurin-like phosphoesterase	Sphingomyelin phosphodiesterase {ECO:0000256|PIRNR:PIRNR000948} OS=Caenorhabditis elegans PE=3 SV=1	S	Function unknown	Protein ASM-3, isoform a [Caenorhabditis elegans]
C35C5.8	gene44702	286	290	277	2493	2010	2166	14.2105140000009	13.065600000014	12.659225031	108.273595000004	92.33074	100.06551	1.69535737911053e-53	2.95244243024236	up	--	--	--	--	--	--	--	--	Protein C35C5.8, isoform a {ECO:0000313|EMBL:CAC42263.1} OS=Caenorhabditis elegans PE=4 SV=1	S	Function unknown	Protein C35C5.8, isoform a [Caenorhabditis elegans]
DH11.2	gene7143	651	575	579	1338	1458	1825	38.003291	33.386708	34.007779	81.05674	93.9952168314	124.79766	4.84900300367434e-09	1.34235212388826	up	--	--	--	--	--	--	--	--	Protein DH11.2 {ECO:0000313|EMBL:CAA88939.2} OS=Caenorhabditis elegans PE=4 SV=2	TU	Signal transduction mechanisms;; Intracellular trafficking, secretion, and vesicular transport	Protein DH11.2 [Caenorhabditis elegans]
C50F4.8	gene36128	780	878	854	1820	1735	1689	42.2545228	49.24205	45.768175	98.566968	94.216567	90.664759	6.14846160913744e-08	1.04769632995187	up	--	--	--	--	--	--	--	--	Protein C50F4.8 {ECO:0000313|EMBL:CAA94743.1} OS=Caenorhabditis elegans PE=4 SV=1	R	General function prediction only	Protein C50F4.8 [Caenorhabditis elegans]
C44C10.3	gene44770	73	96	70	33	17	27	4.2284672425	5.5059842635	4.016738257	2.07445402742	1.1472963321	1.7118275014	1.78721566372364e-05	-1.64817384767792	down	[GEPR]	Carbohydrate transport and metabolism;; Amino acid transport and metabolism;; Inorganic ion transport and metabolism;; General function prediction only	Cellular Component: integral component of membrane (GO:0016021);; Molecular Function: transmembrane transporter activity (GO:0022857);; Biological Process: transmembrane transport (GO:0055085);;	--	--	[R]	General function prediction only	Sugar (and other) transporter;; Major Facilitator Superfamily	Protein C44C10.3 {ECO:0000313|EMBL:CAA93635.2} OS=Caenorhabditis elegans PE=4 SV=2	R	General function prediction only	Protein C44C10.3 [Caenorhabditis elegans]
ant-1.3	gene19039	200	285	255	130	120	107	16.3291	22.7414	20.3972	10.635	9.93819	9.15566	0.000119442749935909	-1.06553661322433	down	--	--	--	K05863|0|cel:CELE_K01H12.2|ant-1.3; Protein ANT-1.3; K05863 solute carrier family 25 (mitochondrial adenine nucleotide translocator), member 4/5/6/31 (A)	Calcium signaling pathway (ko04020)	[C]	Energy production and conversion	Mitochondrial carrier protein	Protein ANT-1.3 {ECO:0000313|EMBL:CAA92472.1} OS=Caenorhabditis elegans PE=2 SV=1	S	Function unknown	Protein ANT-1.3 [Caenorhabditis elegans]
clec-76	gene14174	516	648	243	1268	1425	1647	28.5615	33.44625	12.05592	63.4665	75.4591	79.17062	1.0671082595606e-08	1.61316712865309	up	--	--	--	--	--	[TV]	Signal transduction mechanisms;; Defense mechanisms	Lectin C-type domain	Protein CLEC-76 {ECO:0000313|EMBL:CCD71387.1} OS=Caenorhabditis elegans PE=4 SV=2	TV	Signal transduction mechanisms;; Defense mechanisms	Protein CLEC-76 [Caenorhabditis elegans]
srr-6	gene34417	145	151	112	325	327	331	6.34882	6.58359	4.79947	15.2348	14.95281	14.56105	8.6421255741061e-07	1.25506785097657	up	--	--	--	--	--	--	--	Caenorhabditis protein of unknown function, DUF267	Protein SRR-6 {ECO:0000313|EMBL:CCD64387.1} OS=Caenorhabditis elegans PE=4 SV=1	R	General function prediction only	Protein SRR-6 [Caenorhabditis elegans]
nhx-6	gene4755	5	12	5	37	39	46	0.221409874638301	0.3763624676	0.183884531002598	1.2080916043	1.3455520074	1.5141578794	1.06613597803869e-06	2.46002923347591	up	[P]	Inorganic ion transport and metabolism	Biological Process: cation transport (GO:0006812);; Molecular Function: solute:proton antiporter activity (GO:0015299);; Cellular Component: integral component of membrane (GO:0016021);; Biological Process: transmembrane transport (GO:0055085);;	--	--	[P]	Inorganic ion transport and metabolism	Sodium/hydrogen exchanger family	Sodium/hydrogen exchanger {ECO:0000256|RuleBase:RU003722} OS=Caenorhabditis elegans PE=3 SV=1	R	General function prediction only	Protein NHX-6, isoform b [Caenorhabditis elegans]
col-79	gene8084	206	187	231	75	58	55	14.84961	12.51926	16.17295	5.29365	4.27648	3.587843	8.74240041144257e-10	-1.74603670860949	down	--	--	Molecular Function: structural constituent of cuticle (GO:0042302);;	--	--	[W]	Extracellular structures	Collagen triple helix repeat (20 copies);; Nematode cuticle collagen N-terminal domain	CRE-COL-79 protein {ECO:0000313|EMBL:EFO85858.1} OS=Caenorhabditis remanei (Caenorhabditis vulgaris) PE=4 SV=1	J	Translation, ribosomal structure and biogenesis	Protein COL-79 [Caenorhabditis elegans]
H39E23.3	gene38157	470	381	99	2744	3169	2776	7.31215	5.90019	1.51108	41.5782	41.4847	38.9377	1.60196520021417e-62	3.18062471166534	up	--	--	--	--	--	--	--	--	Protein H39E23.3 {ECO:0000313|EMBL:CAI79216.1} OS=Caenorhabditis elegans PE=4 SV=1	R	General function prediction only	Protein H39E23.3 [Caenorhabditis elegans]
bli-2	gene6187	866	812	1021	246	193	279	47.9749	44.1876	55.9977	13.4282	10.3304	15.1348	2.16179043292754e-20	-1.9250494935059	down	--	--	Molecular Function: structural constituent of cuticle (GO:0042302);;	--	--	[W]	Extracellular structures	Collagen triple helix repeat (20 copies);; Nematode cuticle collagen N-terminal domain	Protein BLI-2 {ECO:0000313|EMBL:CCD64978.1} OS=Caenorhabditis elegans PE=4 SV=1	S	Function unknown	Protein BLI-2 [Caenorhabditis elegans]
F35D11.4	gene5772	236	249	271	142	93	91	43.0859	42.9139	48.393	25.2335	18.1979	17.2401	6.31999501795247e-06	-1.22870593830887	down	[F]	Nucleotide transport and metabolism	--	--	--	--	--	CYTH domain	Protein F35D11.4 {ECO:0000313|EMBL:CCD70532.1} OS=Caenorhabditis elegans PE=4 SV=2	TV	Signal transduction mechanisms;; Defense mechanisms	Protein F35D11.4 [Caenorhabditis elegans]
F46A9.1	gene2461	140	117	176	53	60	43	17.1816	14.26669	21.30519	6.76694234941	7.58541	5.541076	3.08027331584561e-06	-1.48798841259919	down	--	--	--	--	--	--	--	--	Protein F46A9.1 {ECO:0000313|EMBL:CAB03106.1} OS=Caenorhabditis elegans PE=4 SV=1	S	Function unknown	Protein F46A9.1 [Caenorhabditis elegans]
Y69E1A.2	gene19541	231	333	417	126	150	162	14.4137	20.8826	26.2804	7.9146	9.69172	10.6056	0.0063332963137554	-1.17729690305501	down	--	--	--	--	--	--	--	Cytosolic motility protein	Protein Y69E1A.2 {ECO:0000313|EMBL:CAA22257.1} OS=Caenorhabditis elegans PE=4 SV=1	G	Carbohydrate transport and metabolism	Protein Y69E1A.2 [Caenorhabditis elegans]
col-95	gene12757	2199	1672	2745	799	672	751	112.251	78.3883	130.045	35.833	28.6258	29.7571	1.89712896178798e-05	-1.58959467877205	down	--	--	Molecular Function: structural constituent of cuticle (GO:0042302);;	--	--	[W]	Extracellular structures	Nematode cuticle collagen N-terminal domain;; Collagen triple helix repeat (20 copies)	Protein COL-95 {ECO:0000313|EMBL:CAD66222.1} OS=Caenorhabditis elegans PE=4 SV=1	U	Intracellular trafficking, secretion, and vesicular transport	Protein COL-95 [Caenorhabditis elegans]
cpr-1	gene37291	5493	5132	5703	14733	16086	15972	347.311	315.92	348.162	900.531	970.826	981.309	9.3901673790813e-17	1.50463279080505	up	--	--	Biological Process: proteolysis (GO:0006508);; Molecular Function: cysteine-type peptidase activity (GO:0008234);;	K01363|0|cel:CELE_C52E4.1|cpr-1; Protein CPR-1; K01363 cathepsin B [EC:3.4.22.1] (A)	Lysosome (ko04142)	[O]	Posttranslational modification, protein turnover, chaperones	Papain family cysteine protease	Protein CBR-CPR-1 {ECO:0000313|EMBL:CAP39674.1} OS=Caenorhabditis briggsae PE=3 SV=1	G	Carbohydrate transport and metabolism	Protein CPR-1 [Caenorhabditis elegans]
C53D6.10	gene18772	57	53	67	29	21	13	5.25618	5.16137	5.05456	2.069675	2.395134	1.504863	0.000423625132448743	-1.50616982059072	down	--	--	--	--	--	[W]	Extracellular structures	--	Protein C53D6.10 {ECO:0000313|EMBL:CAH04652.1} OS=Caenorhabditis elegans PE=4 SV=1	O	Posttranslational modification, protein turnover, chaperones	Protein C53D6.10 [Caenorhabditis elegans]
T22F3.11	gene34001	496	399	348	15154	15537	13031	21.23674	16.66968	14.43091	627.04	659.558	544.646	9.89124423835143e-143	5.1222010304037	up	[GEPR]	Carbohydrate transport and metabolism;; Amino acid transport and metabolism;; Inorganic ion transport and metabolism;; General function prediction only	Cellular Component: integral component of membrane (GO:0016021);; Biological Process: transmembrane transport (GO:0055085);;	--	--	[G]	Carbohydrate transport and metabolism	Major Facilitator Superfamily	Protein T22F3.11, isoform a {ECO:0000313|EMBL:CCD70906.1} OS=Caenorhabditis elegans PE=4 SV=2	G	Carbohydrate transport and metabolism	Protein T22F3.11, isoform a [Caenorhabditis elegans]
pmp-5	gene35017	257	265	236	656	633	623	7.9484897	8.37923	7.189197	20.33742	21.00138811051	20.879834	2.47945849181013e-09	1.32080774645241	up	[R]	General function prediction only	Molecular Function: ATP binding (GO:0005524);; Biological Process: transport (GO:0006810);; Cellular Component: integral component of membrane (GO:0016021);; Molecular Function: ATPase activity (GO:0016887);; Molecular Function: ATPase activity, coupled to transmembrane movement of substances (GO:0042626);; Biological Process: transmembrane transport (GO:0055085);;	--	--	[IR]	Lipid transport and metabolism;; General function prediction only	ABC transporter transmembrane region 2;; ABC transporter;; NACHT domain	Protein PMP-5, isoform a {ECO:0000313|EMBL:CCD71212.1} OS=Caenorhabditis elegans PE=3 SV=1	U	Intracellular trafficking, secretion, and vesicular transport	Protein PMP-5, isoform a [Caenorhabditis elegans]
cutl-18	gene36939	137	160	158	68	78	75	3.182598	3.802605	3.738476	1.633345	1.936596	1.985657	0.000939487482409382	-1.05560924386983	down	--	--	--	--	--	--	--	Zona pellucida-like domain;; PAN domain	Protein CUTL-18 {ECO:0000313|EMBL:CAA98485.2} OS=Caenorhabditis elegans PE=4 SV=1	R	General function prediction only	Protein CUTL-18 [Caenorhabditis elegans]
lys-7	gene33944	8366	8133	6909	24351	22491	26708	763.77	700.583	601.444	2175.6	2080.18	2461.9	1.48560961466129e-18	1.63788102678169	up	--	--	--	--	--	--	--	--	Protein LYS-7 {ECO:0000313|EMBL:CCD62480.1} OS=Caenorhabditis elegans PE=4 SV=1	S	Function unknown	Protein LYS-7 [Caenorhabditis elegans]
ZK488.5	gene33051	49	38	48	18	12	25	1.92088	1.44645	1.83432	0.710344	0.499235	1.03735	0.00552584185993895	-1.31008259059958	down	--	--	--	--	--	[S]	Function unknown	Glycosyltransferase family 92	Protein ZK488.5 {ECO:0000313|EMBL:CCD71524.1} OS=Caenorhabditis elegans PE=4 SV=1	R	General function prediction only	Protein ZK488.5 [Caenorhabditis elegans]
T05B4.13	gene34165	92	156	91	1095	925	1031	8.056982406	10.32083338	5.4991614925	72.73031	66.6681632	71.17075938	4.47755146573925e-48	3.15710803526247	up	--	--	--	--	--	--	--	ShK domain-like	Protein T05B4.13 {ECO:0000313|EMBL:CCD70838.2} OS=Caenorhabditis elegans PE=4 SV=2	R	General function prediction only	T05B4.13 [Caenorhabditis elegans]
Y37D8A.19	gene13001	965	1013	1366	685	376	380	1664.22	1550.23	2242.81	1194.13	1014.69	828.475	0.000723841281390528	-1.23048656711552	down	--	--	--	--	--	--	--	--	Protein Y37D8A.19 {ECO:0000313|EMBL:CAA21542.1} OS=Caenorhabditis elegans PE=4 SV=1	U	Intracellular trafficking, secretion, and vesicular transport	Protein Y37D8A.19 [Caenorhabditis elegans]
ZK1307.4	gene7734	38	57	61	20	21	22	19.82498297381	25.7071972568	29.82916379163	11.154353628	13.4475378627	12.562430912583	0.00319296711530391	-1.32198101800747	down	--	--	--	--	--	--	--	MSP (Major sperm protein) domain	Putative uncharacterized protein {ECO:0000313|EMBL:EGT51838.1} OS=Caenorhabditis brenneri (Nematode worm) PE=4 SV=1	O	Posttranslational modification, protein turnover, chaperones	Protein ZK1307.4 [Caenorhabditis elegans]
C25A11.1	gene43950	37	37	50	99	87	103	3.740163676107	2.7455440149	4.44653716	7.29541681	13.04551535	9.63959	0.000995199981334937	1.20591573350898	up	--	--	--	--	--	--	--	--	Protein C25A11.1 {ECO:0000313|EMBL:CCD62267.1} OS=Caenorhabditis elegans PE=4 SV=2	Z	Cytoskeleton	Protein C25A11.1 [Caenorhabditis elegans]
W05B2.2	gene12585	89	74	57	36	36	35	1.017551	0.812603	0.6387113	0.387691	0.3869932967	0.3470154	0.00929318556246619	-1.05381235414954	down	--	--	Molecular Function: serine-type endopeptidase inhibitor activity (GO:0004867);;	--	--	[O]	Posttranslational modification, protein turnover, chaperones	Kunitz/Bovine pancreatic trypsin inhibitor domain;; Lustrin, cysteine-rich repeated domain;; EB module	Protein W05B2.2 {ECO:0000313|EMBL:CAB63320.3} OS=Caenorhabditis elegans PE=4 SV=3	Z	Cytoskeleton	Protein W05B2.2 [Caenorhabditis elegans]
T24C4.8	gene9577	31	39	34	15	8	13	3.377875	4.5602108	3.513379	1.8688818154	0.993319	1.922876	0.00283044267051989	-1.54489159747535	down	--	--	--	--	--	--	--	Tight junction protein, Claudin-like	Protein T24C4.8 {ECO:0000313|EMBL:CCD69962.1} OS=Caenorhabditis elegans PE=4 SV=1	S	Function unknown	Protein T24C4.8 [Caenorhabditis elegans]
grd-2	gene40641	214	223	184	80	80	83	4.2248	4.35586	3.62914	1.57833	1.60121	1.65755	1.57714879877582e-06	-1.36736234786808	down	--	--	Biological Process: proteolysis (GO:0006508);; Molecular Function: peptidase activity (GO:0008233);;	--	--	--	--	Ground-like domain;; Hint module	Protein GRD-2 {ECO:0000313|EMBL:CAB04405.2} OS=Caenorhabditis elegans PE=4 SV=2	R	General function prediction only	Protein GRD-2 [Caenorhabditis elegans]
M70.1	gene13710	112	119	137	49	60	63	2.371536	2.60909156761	2.9715037639	1.09912203	1.4125458946	1.5950128185	0.00106260529180819	-1.11125149047389	down	--	--	--	--	--	--	--	Domain of unknown function	Protein M70.1, isoform b {ECO:0000313|EMBL:CDH93481.1} OS=Caenorhabditis elegans PE=4 SV=1	S	Function unknown	M70.1, isoform b [Caenorhabditis elegans]
col-184	gene45386	7747	8546	14359	3533	2779	3748	484.47125089	517.18384849	883.65456094	212.1464139	164.60787343	222.50546388	0.00540415331379303	-1.62264132503459	down	--	--	Molecular Function: structural constituent of cuticle (GO:0042302);;	--	--	[W]	Extracellular structures	Collagen triple helix repeat (20 copies);; Nematode cuticle collagen N-terminal domain	Uncharacterized protein {ECO:0000313|EnsemblMetazoa:CJA03972} OS=Caenorhabditis japonica PE=4 SV=2	W	Extracellular structures	C. briggsae CBR-COL-184 protein [Caenorhabditis briggsae]
folt-2	gene33710	289	332	238	693	557	495	15.7814945596428	17.7418340407703	12.533384746823	36.1687026529347	29.6915122742228	26.5807928447884	4.74237363459286e-05	1.00850193277194	up	--	--	Biological Process: transport (GO:0006810);; Cellular Component: membrane (GO:0016020);;	--	--	[H]	Coenzyme transport and metabolism	Reduced folate carrier	Putative uncharacterized protein {ECO:0000313|EMBL:EGT30842.1} OS=Caenorhabditis brenneri (Nematode worm) PE=4 SV=1	R	General function prediction only	Protein FOLT-2 [Caenorhabditis elegans]
lact-4	gene7306	4833	4406	5042	15302	14729	17323	340.46898	294.41319722128	314.28493221	1094.073084	995.185000000626	1180.40984	1.51930355929207e-21	1.71501662826129	up	[V]	Defense mechanisms	--	--	--	--	--	Beta-lactamase	Protein LACT-4 {ECO:0000313|EMBL:CAA91413.1} OS=Caenorhabditis elegans PE=4 SV=1	T	Signal transduction mechanisms	Protein LACT-4 [Caenorhabditis elegans]
aqp-8	gene42204	1699	1850	2091	1015	809	755	121.943584	127.8475133995	148.682227	64.53380667961	49.426786	46.883297025	1.81767458296364e-09	-1.14376277513048	down	[G]	Carbohydrate transport and metabolism	Molecular Function: transporter activity (GO:0005215);; Biological Process: transport (GO:0006810);; Cellular Component: membrane (GO:0016020);;	K09886|4.07397e-180|cel:CELE_K02G10.7|aqp-8; Protein AQP-8, isoform A; K09886 aquaglyceroporin related protein, invertebrate (A)	--	[G]	Carbohydrate transport and metabolism	Major intrinsic protein	Protein AQP-8, isoform b {ECO:0000313|EMBL:CCD68566.1} OS=Caenorhabditis elegans PE=3 SV=1	R	General function prediction only	Protein AQP-8, isoform b [Caenorhabditis elegans]
Y71G12B.18	gene284	358	271	328	170	107	103	27.9045103303	20.31590762136	24.50610477716	13.07710375863	8.76891369325	8.5547315955	1.29552857667456e-07	-1.3482562123605	down	--	--	--	--	--	--	--	Methyltransferase FkbM domain	Protein Y71G12B.18, isoform a {ECO:0000313|EMBL:CCD67988.1} OS=Caenorhabditis elegans PE=4 SV=3	V	Defense mechanisms	Protein Y71G12B.18 [Caenorhabditis elegans]
upp-1	gene11500	2712	2956	2882	1460	1408	1337	166.94289	179.75944317	177.89899	87.8514250000024	86.0100786	82.20559219	2.80785216799845e-08	-1.03798907288404	down	[F]	Nucleotide transport and metabolism	Molecular Function: catalytic activity (GO:0003824);; Biological Process: nucleoside metabolic process (GO:0009116);;	K00757|0|cel:CELE_ZK783.2|upp-1; Protein UPP-1; K00757 uridine phosphorylase [EC:2.4.2.3] (A)	Pyrimidine metabolism (ko00240);; Drug metabolism - other enzymes (ko00983)	[F]	Nucleotide transport and metabolism	Phosphorylase superfamily	Protein UPP-1 {ECO:0000313|EMBL:CCD65249.1} OS=Caenorhabditis elegans PE=1 SV=2	S	Function unknown	Protein UPP-1 [Caenorhabditis elegans]
T19C4.5	gene36857	199	202	167	455	317	436	8.941190313784	10.0229918324	8.32845377254	23.8503143024	15.72626	23.0367200001656	2.21156404864841e-05	1.0745191036946	up	--	--	Molecular Function: oxygen binding (GO:0019825);; Molecular Function: heme binding (GO:0020037);;	--	--	--	--	Globin	Protein T19C4.5, isoform a {ECO:0000313|EMBL:CAP09186.1} OS=Caenorhabditis elegans PE=3 SV=1	C	Energy production and conversion	Protein T19C4.5, isoform a [Caenorhabditis elegans]
Y51H7C.1	gene4675	585	805	929	253	374	260	16.227777	19.308231	22.32924	5.6993096	7.810779665072	4.817104	6.93914106405748e-05	-1.40035567886365	down	--	--	--	--	--	--	--	--	Protein Y51H7C.1 {ECO:0000313|EMBL:CCD71787.1} OS=Caenorhabditis elegans PE=4 SV=1	A	RNA processing and modification	Protein Y51H7C.1 [Caenorhabditis elegans]
F13A7.1	gene39154	90	131	116	40	50	56	6.68469	9.85529	8.90419	2.99365	4.03952	4.37831	0.00043152598581956	-1.2198445515165	down	--	--	--	--	--	--	--	MSP (Major sperm protein) domain	Major sperm protein {ECO:0000256|RuleBase:RU003425} OS=Caenorhabditis elegans PE=4 SV=1	S	Function unknown	Protein F13A7.1 [Caenorhabditis elegans]
C07C7.1	gene18833	13	17	5	35	22	37	0.977085553	1.290090843521	0.402529	2.67745131788	1.73946117022	2.9175830967	0.0091348526389031	1.4130994047671	up	--	--	--	--	--	--	--	--	Protein C07C7.1 {ECO:0000313|EMBL:CAA92587.2} OS=Caenorhabditis elegans PE=4 SV=2	S	Function unknown	Protein C07C7.1 [Caenorhabditis elegans]
cat-4	gene36557	4442	4319	2569	1427	1018	1064	335.90206	328.777	197.35100724331	111.191	84.0687000374454	91.5659191379	8.66082755760549e-05	-1.70496865238333	down	[H]	Coenzyme transport and metabolism	--	K01495|3.35098e-165|cel:CELE_F32G8.6|cat-4; Protein CAT-4; K01495 GTP cyclohydrolase I [EC:3.5.4.16] (A)	Folate biosynthesis (ko00790)	[H]	Coenzyme transport and metabolism	GTP cyclohydrolase I;; QueF-like protein	CBN-CAT-4 protein {ECO:0000313|EMBL:EGT48556.1} OS=Caenorhabditis brenneri (Nematode worm) PE=3 SV=1	S	Function unknown	Protein CAT-4 [Caenorhabditis elegans]
dgat-2	gene39686	300	264	167	667	519	621	20.5561	17.4543	11.2959	44.5671	36.4374	42.5744	1.17600660149103e-08	1.29183362271918	up	--	--	Molecular Function: transferase activity, transferring acyl groups other than amino-acyl groups (GO:0016747);;	--	--	[I]	Lipid transport and metabolism	Diacylglycerol acyltransferase	Protein DGAT-2 {ECO:0000313|EMBL:CAB04533.1} OS=Caenorhabditis elegans PE=4 SV=1	S	Function unknown	Protein DGAT-2 [Caenorhabditis elegans]
K11H12.4	gene13374	325	390	443	186	188	93	17.6295	20.5309	23.3198	10.0008	10.2532	5.14945	5.0372951161076e-06	-1.32508470988553	down	--	--	--	--	--	--	--	Transmembrane glycoprotein	Protein K11H12.4 {ECO:0000313|EMBL:CCD70973.1} OS=Caenorhabditis elegans PE=4 SV=1	T	Signal transduction mechanisms	Protein K11H12.4 [Caenorhabditis elegans]
gln-3	gene29888	4184	3155	3696	7382	8782	9119	178.4562531374	125.3806020955	153.566480048814	288.85023939692	365.155069131	384.159440841	8.59363588918537e-11	1.18178570947308	up	[E]	Amino acid transport and metabolism	Molecular Function: glutamate-ammonia ligase activity (GO:0004356);; Biological Process: glutamine biosynthetic process (GO:0006542);; Biological Process: nitrogen compound metabolic process (GO:0006807);;	K01915|0|cbr:CBG13820|Cbr-gln-3; C. briggsae CBR-GLN-3 protein; K01915 glutamine synthetase [EC:6.3.1.2] (A)	Alanine, aspartate and glutamate metabolism (ko00250);; Arginine and proline metabolism (ko00330);; Glyoxylate and dicarboxylate metabolism (ko00630);; Nitrogen metabolism (ko00910);; Biosynthesis of amino acids (ko01230)	[E]	Amino acid transport and metabolism	Glutamine synthetase, catalytic domain;; Glutamine synthetase, beta-Grasp domain	Glutamine synthetase {ECO:0000256|RuleBase:RU004356} OS=Caenorhabditis elegans PE=3 SV=1	R	General function prediction only	Protein GLN-3, isoform a [Caenorhabditis elegans]
clec-31	gene39343	5	12	15	34	24	38	0.344383	0.814212	0.987246	2.319739	1.675117	2.71495	0.00337465851872186	1.57068491605519	up	--	--	--	--	--	[TV]	Signal transduction mechanisms;; Defense mechanisms	Lectin C-type domain	Protein CLEC-31 {ECO:0000313|EMBL:CAB04414.2} OS=Caenorhabditis elegans PE=4 SV=2	TV	Signal transduction mechanisms;; Defense mechanisms	Protein CLEC-31 [Caenorhabditis elegans]
elo-6	gene15453	2202	2364	1858	8978	6466	6848	225.81120980923	236.930259744627	183.678422754	943.448271304623	731.3862109692	796.85908	1.41232588481794e-11	1.78072442557061	up	--	--	Cellular Component: integral component of membrane (GO:0016021);;	--	--	[I]	Lipid transport and metabolism	GNS1/SUR4 family	Elongation of very long chain fatty acids protein {ECO:0000256|RuleBase:RU361115} OS=Caenorhabditis remanei (Caenorhabditis vulgaris) PE=3 SV=1	S	Function unknown	Protein ELO-6 [Caenorhabditis elegans]
daf-28	gene40413	198	194	96	459	474	459	22.09344054	20.1188996854	12.49261	49.0883139151	53.1663344712	49.9085398984	1.82576180537788e-10	1.49919532680442	up	--	--	--	--	--	--	--	Nematode insulin-related peptide beta type	Protein DAF-28 {ECO:0000313|EMBL:CAB61047.2} OS=Caenorhabditis elegans PE=4 SV=1	O	Posttranslational modification, protein turnover, chaperones	Protein DAF-28 [Caenorhabditis elegans]
C31H1.1	gene16265	105	119	137	39	65	54	3.912214	4.5248818175	5.180329	1.547782163	2.6259548978	2.30371385639	0.000382366674471639	-1.20568538091014	down	--	--	--	--	--	--	--	--	Protein C31H1.1 {ECO:0000313|EMBL:CCD64155.2} OS=Caenorhabditis elegans PE=4 SV=3	S	Function unknown	Protein C31H1.1 [Caenorhabditis elegans]
F43C9.1	gene42234	95	101	74	257	197	241	4.990089	4.459628	3.019885	11.01381	7.812536	9.648791	1.1131126360208e-06	1.35022084477018	up	--	--	Molecular Function: protein binding (GO:0005515);;	--	--	--	--	F-box domain	Protein F43C9.1 {ECO:0000313|EMBL:CCD67082.1} OS=Caenorhabditis elegans PE=4 SV=1	T	Signal transduction mechanisms	Protein F43C9.1 [Caenorhabditis elegans]
pals-3	gene3691	14	15	4	40	55	52	0.6620855	0.713235630834	0.23851117117	1.642793	1.759475	2.767959466	3.5801898507754e-06	2.14362248257714	up	--	--	--	--	--	--	--	--	Protein C17H1.4 {ECO:0000313|EMBL:CAB07168.2} OS=Caenorhabditis elegans PE=4 SV=2	--	--	Protein C17H1.4 [Caenorhabditis elegans]
Y49G5A.1	gene34503	742	678	225	71	56	70	121.573	104.233	35.7428	11.4675	9.81177	11.7767	0.00315498499884255	-3.07471924576161	down	--	--	Molecular Function: serine-type endopeptidase inhibitor activity (GO:0004867);;	--	--	[O]	Posttranslational modification, protein turnover, chaperones	Kunitz/Bovine pancreatic trypsin inhibitor domain	Protein Y49G5A.1 {ECO:0000313|EMBL:CCD61496.1} OS=Caenorhabditis elegans PE=4 SV=1	O	Posttranslational modification, protein turnover, chaperones	Protein Y49G5A.1 [Caenorhabditis elegans]
cyp-13A12	gene13024	46	18	33	127	82	165	1.900778	0.71426703922	1.28528987608	5.20445	3.51384	7.046101	0.00123618604031585	1.93127353813876	up	[Q]	Secondary metabolites biosynthesis, transport and catabolism	Molecular Function: iron ion binding (GO:0005506);; Molecular Function: oxidoreductase activity, acting on paired donors, with incorporation or reduction of molecular oxygen (GO:0016705);; Molecular Function: heme binding (GO:0020037);; Biological Process: oxidation-reduction process (GO:0055114);;	K17861|0|cel:CELE_F14F7.3|cyp-13A12; Protein CYP-13A12; K17861 cytochrome P450, family 13 (A)	--	[Q]	Secondary metabolites biosynthesis, transport and catabolism	Cytochrome P450	Protein CYP-13A12 {ECO:0000313|EMBL:CAB04113.1} OS=Caenorhabditis elegans PE=3 SV=1	Q	Secondary metabolites biosynthesis, transport and catabolism	Protein CYP-13A12 [Caenorhabditis elegans]
C10G11.6	gene1492	1852	1854	2093	4441	4067	3904	77.3094978668681	78.2457277337722	85.87163034074	178.35573041261	166.572767	170.4701438	3.03028350711557e-09	1.08324413858387	up	--	--	--	--	--	--	--	--	Protein C10G11.6, isoform b {ECO:0000313|EMBL:CCD64189.1} OS=Caenorhabditis elegans PE=4 SV=1	R	General function prediction only	Protein C10G11.6, isoform b [Caenorhabditis elegans]
math-15	gene4835	56	54	61	315	235	259	3.6878955304	3.656222182333	4.16804260041	21.88960929445	15.46773632782	18.9909510999	1.95025643468229e-16	2.22723833878307	up	--	--	Molecular Function: protein binding (GO:0005515);;	--	--	--	--	MATH domain	Protein MATH-15 {ECO:0000313|EMBL:CCD64669.1} OS=Caenorhabditis elegans PE=4 SV=2	S	Function unknown	Protein MATH-15 [Caenorhabditis elegans]
NA	Caenorhabditis_elegans_newGene_557	45	64	28	127	106	102	2.6385678751	3.692716762	1.599322634	7.5092429052	6.4234361447	6.39220427468	0.000245291971595247	1.27725023932437	up	--	--	Molecular Function: protein binding (GO:0005515);;	--	--	--	--	BTB/POZ domain	Protein BTB-21 {ECO:0000313|EMBL:CCD64884.1} OS=Caenorhabditis elegans PE=4 SV=1	K	Transcription	PREDICTED: speckle-type POZ protein A-like [Fopius arisanus]
col-7	gene1861	282	398	363	80	92	61	10.06306	14.43437	13.30003	3.18166	3.125051	2.49861	8.16669620034916e-16	-2.17617812221477	down	--	--	Molecular Function: structural constituent of cuticle (GO:0042302);;	--	--	[W]	Extracellular structures	Collagen triple helix repeat (20 copies);; Nematode cuticle collagen N-terminal domain	Protein COL-62 {ECO:0000313|EMBL:CAB01958.1} OS=Caenorhabditis elegans PE=4 SV=1	W	Extracellular structures	Protein COL-7 [Caenorhabditis elegans]
Y24D9B.1	gene14296	91	115	129	47	43	51	3.03298	3.79239	4.31424	1.51286	1.36373	1.63594	0.000271525329220755	-1.26266297639152	down	--	--	--	--	--	--	--	Zc3h12a-like Ribonuclease NYN domain	Protein Y24D9B.1 {ECO:0000313|EMBL:CCD69521.1} OS=Caenorhabditis elegans PE=4 SV=2	S	Function unknown	Protein Y24D9B.1 [Caenorhabditis elegans]
C06B3.6	gene38074	2271	1868	3332	4209	5016	6286	248.1740900874	195.656	351.4100731511	454.98	559.67400592581	714.4730366258	0.00364476025038495	1.03909683532894	up	--	--	--	--	--	--	--	--	Protein C06B3.6 {ECO:0000313|EMBL:CAB01116.1} OS=Caenorhabditis elegans PE=4 SV=1	R	General function prediction only	Protein C06B3.6 [Caenorhabditis elegans]
ugt-36	gene35227	47	72	30	378	299	373	2.056439	3.1570416256	1.3145597848	16.7595	13.584813	17.49044	1.73751385867464e-26	2.80465477854367	up	[GC]	Carbohydrate transport and metabolism;; Energy production and conversion	Biological Process: metabolic process (GO:0008152);; Molecular Function: transferase activity, transferring hexosyl groups (GO:0016758);;	--	--	[GC]	Carbohydrate transport and metabolism;; Energy production and conversion	UDP-glucoronosyl and UDP-glucosyl transferase;; Glycosyltransferase family 28 C-terminal domain	Protein UGT-36 {ECO:0000313|EMBL:CCD64426.1} OS=Caenorhabditis elegans PE=4 SV=2	P	Inorganic ion transport and metabolism	Protein UGT-36 [Caenorhabditis elegans]
F58H1.2	gene37262	348	284	239	198	84	124	57.8315	44.532	38.8543	32.1956	15.0106	21.1341	0.00453834234122592	-1.11656599781867	down	--	--	--	--	--	--	--	--	Protein F58H1.2 {ECO:0000313|EMBL:CAB00105.1} OS=Caenorhabditis elegans PE=4 SV=1	S	Function unknown	Protein F58H1.2 [Caenorhabditis elegans]
ech-9	gene19290	218	240	173	746	566	627	9.601086543	10.976316874	7.9575340667	34.5963505179	27.0578251104	31.2477591284	2.88422713995567e-13	1.6056883664473	up	[I]	Lipid transport and metabolism	Molecular Function: 3-hydroxyacyl-CoA dehydrogenase activity (GO:0003857);; Biological Process: fatty acid metabolic process (GO:0006631);; Molecular Function: oxidoreductase activity (GO:0016491);; Biological Process: oxidation-reduction process (GO:0055114);;	K00022|0|cel:CELE_F01G10.3|ech-9; Protein ECH-9; K00022 3-hydroxyacyl-CoA dehydrogenase [EC:1.1.1.35] (A)	Fatty acid elongation (ko00062);; Fatty acid degradation (ko00071);; Valine, leucine and isoleucine degradation (ko00280);; Lysine degradation (ko00310);; Tryptophan metabolism (ko00380);; Butanoate metabolism (ko00650);; Fatty acid metabolism (ko01212)	[I]	Lipid transport and metabolism	3-hydroxyacyl-CoA dehydrogenase, NAD binding domain;; 3-hydroxyacyl-CoA dehydrogenase, C-terminal domain;; NAD-dependent glycerol-3-phosphate dehydrogenase N-terminus	Protein ECH-9, isoform a {ECO:0000313|EMBL:CAB02892.2} OS=Caenorhabditis elegans PE=1 SV=2	V	Defense mechanisms	Protein ECH-9 [Caenorhabditis elegans]
far-2	gene11999	12291	14783	20799	8257	7722	7380	2432.21	2731.65	3941.71	1570.06	1566.84	1469.66	0.00865124675643818	-1.05016430235165	down	--	--	Molecular Function: lipid binding (GO:0008289);;	--	--	--	--	Nematode fatty acid retinoid binding protein (Gp-FAR-1)	Protein CBR-FAR-2 {ECO:0000313|EMBL:CAP27057.1} OS=Caenorhabditis briggsae PE=4 SV=1	T	Signal transduction mechanisms	Protein FAR-2 [Caenorhabditis elegans]
ZC190.2	gene35804	148	181	137	56	50	42	9.0057342444	11.5837920640003	8.288677167	3.46203767200003	3.02867068996	2.620456	7.02806123124857e-08	-1.6686037777428	down	--	--	--	--	--	--	--	--	Protein ZC190.2 {ECO:0000313|EMBL:CCD70117.1} OS=Caenorhabditis elegans PE=4 SV=1	R	General function prediction only	Protein ZC190.2 [Caenorhabditis elegans]
ddn-1	gene35827	633	470	218	1226	1209	1700	18.99712883552	16.0136922869355	7.10208389	41.42136008	40.437329044	65.16461632	2.17708677205496e-05	1.63325511644204	up	--	--	--	--	--	--	--	--	Protein B0507.10 {ECO:0000313|EMBL:CCD62075.1} OS=Caenorhabditis elegans PE=4 SV=1	S	Function unknown	Protein B0507.10 [Caenorhabditis elegans]
fat-3	gene19075	2633	2608	2634	11176	10732	11773	126.18424544	126.62179783	125.74323716	539.76527	512.34466522	580.63603	2.48090685467898e-31	2.08242343339965	up	[I]	Lipid transport and metabolism	Biological Process: lipid metabolic process (GO:0006629);;	--	--	[I]	Lipid transport and metabolism	Fatty acid desaturase;; Cytochrome b5-like Heme/Steroid binding domain	CBN-FAT-3 protein {ECO:0000313|EMBL:EGT37896.1} OS=Caenorhabditis brenneri (Nematode worm) PE=4 SV=1	S	Function unknown	Protein FAT-3, isoform a [Caenorhabditis elegans]
col-127	gene19670	341	390	242	575	679	787	10.94908	11.4072	7.17311	18.13151	20.595	25.75961	4.15255262122146e-05	1.05607301013566	up	--	--	Molecular Function: structural constituent of cuticle (GO:0042302);;	--	--	[W]	Extracellular structures	Collagen triple helix repeat (20 copies);; Nematode cuticle collagen N-terminal domain	Putative uncharacterized protein {ECO:0000313|EMBL:EFO93747.1} OS=Caenorhabditis remanei (Caenorhabditis vulgaris) PE=4 SV=1	W	Extracellular structures	hypothetical protein CRE_12586 [Caenorhabditis remanei]
C08E8.10	gene39916	229	242	194	558	480	543	68.6455	54.880891	48.10928	132.844969	115.24658618	145.0892	8.46315811921716e-08	1.23555295151294	up	--	--	--	--	--	--	--	--	Protein C08E8.10 {ECO:0000313|EMBL:CAQ35016.1} OS=Caenorhabditis elegans PE=4 SV=1	S	Function unknown	Protein C08E8.10 [Caenorhabditis elegans]
fbxc-7	gene4499	62	82	41	129	147	136	3.560383	3.187677	1.648085	5.85059	6.8649	6.076	0.000506085964314963	1.14265326263525	up	--	--	--	--	--	--	--	Domain of unknown function (DUF3557)	Protein FBXC-7 {ECO:0000313|EMBL:CCD66350.1} OS=Caenorhabditis elegans PE=4 SV=1	S	Function unknown	Protein FBXC-7 [Caenorhabditis elegans]
msp-113	gene15306	170	292	294	107	118	133	85.6261	130.645	139.644	51.1249	67.1304	69.7518	0.00874872189493929	-1.0918817397043	down	--	--	--	--	--	--	--	MSP (Major sperm protein) domain	Major sperm protein {ECO:0000256|RuleBase:RU003425} OS=Caenorhabditis remanei (Caenorhabditis vulgaris) PE=4 SV=1	T	Signal transduction mechanisms	Protein MSP-31 [Caenorhabditis elegans]
F09C6.1	gene39359	24	33	23	76	56	73	2.52466	3.35744	2.37658	7.80283	6.19879	7.73472	0.00102122048908044	1.34408335559932	up	--	--	--	--	--	--	--	Fascin domain	Protein F09C6.1 {ECO:0000313|EMBL:CAB04067.1} OS=Caenorhabditis elegans PE=4 SV=1	K	Transcription	Protein F09C6.1 [Caenorhabditis elegans]
nspe-1	gene8737	9	11	6	55	39	53	180.48	221.388	135.719	1280.23	1561.12	1802.55	1.36198538121326e-07	2.48603424759783	up	--	--	--	--	--	--	--	Protein of unknown function (DUF1412)	Protein NSPE-1 {ECO:0000313|EMBL:CAB54404.1} OS=Caenorhabditis elegans PE=4 SV=1	S	Function unknown	Protein NSPE-1 [Caenorhabditis elegans]
clec-74	gene14171	2456	2702	1202	515	312	359	119.2514	128.0606	56.2345	24.4931	15.52167	17.81475	0.000326707477912423	-2.43652371946592	down	--	--	--	--	--	[TV]	Signal transduction mechanisms;; Defense mechanisms	Lectin C-type domain	Protein CLEC-74 {ECO:0000313|EMBL:CCD71968.1} OS=Caenorhabditis elegans PE=4 SV=2	TV	Signal transduction mechanisms;; Defense mechanisms	Protein CLEC-74 [Caenorhabditis elegans]
thn-2	gene20130	197	141	299	652	552	599	21.8098511816	14.923452	31.45762	66.72839	62.42038	63.898517	2.70646654936463e-11	1.48501006156102	up	--	--	--	--	--	--	--	Thaumatin family	Protein THN-2 {ECO:0000313|EMBL:CAA94600.1} OS=Caenorhabditis elegans PE=4 SV=1	R	General function prediction only	Protein THN-2 [Caenorhabditis elegans]
cyp-33C8	gene34043	571	732	685	1492	1241	1439	22.26547	28.83141	26.85611	59.7099	50.7868	59.6998	1.09424469299829e-07	1.05540006982568	up	[Q]	Secondary metabolites biosynthesis, transport and catabolism	Molecular Function: iron ion binding (GO:0005506);; Molecular Function: oxidoreductase activity, acting on paired donors, with incorporation or reduction of molecular oxygen (GO:0016705);; Molecular Function: heme binding (GO:0020037);; Biological Process: oxidation-reduction process (GO:0055114);;	K17955|0|cel:CELE_R08F11.3|cyp-33C8; Protein CYP-33C8; K17955 cytochrome P450, family 33 (A)	--	[Q]	Secondary metabolites biosynthesis, transport and catabolism	Cytochrome P450	Protein CYP-33C8 {ECO:0000313|EMBL:CCD72308.1} OS=Caenorhabditis elegans PE=3 SV=1	G	Carbohydrate transport and metabolism	Protein CYP-33C8 [Caenorhabditis elegans]
rtel-1	gene2875	2490	2578	2684	5447	5034	5749	128.295829689	125.363232221	111.6535676572	324.8966978741	320.4088920322	372.5978384757	8.64560940467209e-09	1.05181153121156	up	[KL]	Transcription;; Replication, recombination and repair	Molecular Function: nucleic acid binding (GO:0003676);; Molecular Function: DNA binding (GO:0003677);; Molecular Function: ATP-dependent DNA helicase activity (GO:0004003);; Molecular Function: ATP binding (GO:0005524);; Biological Process: nucleobase-containing compound metabolic process (GO:0006139);; Molecular Function: ATP-dependent helicase activity (GO:0008026);; Molecular Function: hydrola…	K11136|0|cel:CELE_F25H2.13|rtel-1; Protein RTEL-1; K11136 regulator of telomere elongation helicase 1 [EC:3.6.4.12] (A)	--	[L]	Replication, recombination and repair	Helicase C-terminal domain;; DEAD_2;; DEAD/DEAH box helicase	Putative uncharacterized protein {ECO:0000313|EMBL:EGT39720.1} OS=Caenorhabditis brenneri (Nematode worm) PE=4 SV=1	J	Translation, ribosomal structure and biogenesis	Protein RTEL-1 [Caenorhabditis elegans]
C45E5.1	gene16145	9	15	11	147	126	136	0.724831	1.20439	0.850275	11.6544	9.99309	11.1354	3.8846057292802e-22	3.53336481565578	up	[G]	Carbohydrate transport and metabolism	--	--	--	[P]	Inorganic ion transport and metabolism	Haloacid dehalogenase-like hydrolase;; haloacid dehalogenase-like hydrolase;; HAD-hyrolase-like;; Mitochondrial PGP phosphatase	Protein C45E5.1 {ECO:0000313|EMBL:CCD67369.1} OS=Caenorhabditis elegans PE=4 SV=2	R	General function prediction only	Protein C45E5.1 [Caenorhabditis elegans]
T27A3.5	gene1404	127	156	176	74	80	75	6.99903	8.64045	9.84892	4.08488	4.44392	4.17697	0.00144478076176711	-1.01731760699587	down	[T]	Signal transduction mechanisms	Molecular Function: protein tyrosine phosphatase activity (GO:0004725);; Biological Process: protein dephosphorylation (GO:0006470);;	--	--	[T]	Signal transduction mechanisms	Protein-tyrosine phosphatase	Protein T27A3.5 {ECO:0000313|EMBL:CCD72005.1} OS=Caenorhabditis elegans PE=4 SV=3	H	Coenzyme transport and metabolism	Protein T27A3.5 [Caenorhabditis elegans]
bli-6	gene17347	3188	3780	3868	1061	1284	1056	199.469	220.62	229.195	60.6889	73.6437	57.147	4.28302893442075e-21	-1.6857121352093	down	--	--	Molecular Function: structural constituent of cuticle (GO:0042302);;	--	--	[W]	Extracellular structures	Collagen triple helix repeat (20 copies);; Nematode cuticle collagen N-terminal domain	Protein BLI-6 {ECO:0000313|EMBL:CCD74181.1} OS=Caenorhabditis elegans PE=4 SV=1	U	Intracellular trafficking, secretion, and vesicular transport	Protein BLI-6 [Caenorhabditis elegans]
C46H11.2	gene1091	316	372	239	816	736	837	16.48197	18.98375	12.264035	43.168554	39.16912	45.00596	2.10933113419254e-10	1.35251511408411	up	--	--	Molecular Function: N,N-dimethylaniline monooxygenase activity (GO:0004499);; Molecular Function: oxidoreductase activity (GO:0016491);; Molecular Function: flavin adenine dinucleotide binding (GO:0050660);; Molecular Function: NADP binding (GO:0050661);; Biological Process: oxidation-reduction process (GO:0055114);;	--	--	[Q]	Secondary metabolites biosynthesis, transport and catabolism	Flavin-binding monooxygenase-like;; Pyridine nucleotide-disulphide oxidoreductase;; FAD dependent oxidoreductase;; Pyridine nucleotide-disulphide oxidoreductase;; FAD-NAD(P)-binding;; HI0933-like protein;; L-lysine 6-monooxygenase (NADPH-requiring);; FAD binding domain;; Glucose inhibited division protein A;; Pyridine nucleotide-disulphide oxidoreductase;; Thi4 family;; NAD(P)-binding Rossmann-li…	Flavin-containing monooxygenase {ECO:0000256|RuleBase:RU361177} OS=Caenorhabditis elegans PE=3 SV=1	R	General function prediction only	Protein C46H11.2 [Caenorhabditis elegans]
Y54G2A.45	gene13851	2008	2284	1274	744	632	687	164.6750231855	180.7550116092	101.47900904671	58.6472119582	56.2254145309	58.44720641578	0.000549347797999427	-1.44513381562599	down	--	--	Biological Process: lipid metabolic process (GO:0006629);;	--	--	[I]	Lipid transport and metabolism	Lipase (class 3)	Protein Y54G2A.45, isoform a {ECO:0000313|EMBL:CCD83539.1} OS=Caenorhabditis elegans PE=4 SV=2	TV	Signal transduction mechanisms;; Defense mechanisms	Protein Y54G2A.45 [Caenorhabditis elegans]
C15A11.4	gene1859	576	598	480	204	173	202	31.9141	31.053	26.07745	11.52474	10.83549	12.26226	1.46322683055595e-11	-1.52819252572109	down	--	--	Cellular Component: integral component of membrane (GO:0016021);;	--	--	--	--	Sulfite exporter TauE/SafE	Protein C15A11.4 {ECO:0000313|EMBL:CAB01963.1} OS=Caenorhabditis elegans PE=4 SV=1	W	Extracellular structures	Protein C15A11.4 [Caenorhabditis elegans]
NA	Caenorhabditis_elegans_newGene_607	55	61	59	145	153	142	2.86598	3.181	3.01729	7.74714	8.66411	8.26635	3.44005799035234e-05	1.31616107429386	up	--	--	Molecular Function: sequence-specific DNA binding transcription factor activity (GO:0003700);; Cellular Component: nucleus (GO:0005634);; Biological Process: regulation of transcription, DNA-templated (GO:0006355);; Molecular Function: zinc ion binding (GO:0008270);; Molecular Function: sequence-specific DNA binding (GO:0043565);;	--	--	[T]	Signal transduction mechanisms	Zinc finger, C4 type (two domains);; Ligand-binding domain of nuclear hormone receptor	Protein NHR-271 {ECO:0000313|EMBL:CAB07282.2} OS=Caenorhabditis elegans PE=3 SV=2	O	Posttranslational modification, protein turnover, chaperones	PREDICTED: hormone receptor 4 [Musca domestica]
ZK1248.5	gene6268	58	92	81	29	40	16	4.2755	6.81704	5.97964	2.26584	3.21974	1.37783	0.000437721448450493	-1.4560747307148	down	--	--	--	--	--	--	--	Protein of unknown function (DUF1248)	Protein ZK1248.5 {ECO:0000313|EMBL:CCD72507.1} OS=Caenorhabditis elegans PE=4 SV=1	S	Function unknown	Protein ZK1248.5 [Caenorhabditis elegans]
best-24	gene11572	231	296	274	1484	1506	1619	6.09385623700011	8.04077293	7.41535891812942	41.2307519100938	41.76084839	47.646353	3.04259862806835e-37	2.51088650521064	up	--	--	--	--	--	[R]	General function prediction only	Bestrophin, RFP-TM, chloride channel	Putative uncharacterized protein {ECO:0000313|EMBL:EFP04239.1} OS=Caenorhabditis remanei (Caenorhabditis vulgaris) PE=4 SV=1	T	Signal transduction mechanisms	Protein BEST-24 [Caenorhabditis elegans]
F21C10.10	gene35977	1592	1410	1975	9974	9099	12203	189.1334	158.11347	223.5136	1178.1405	1127.2507	1482.6532	1.72815597699559e-25	2.63698317410427	up	--	--	--	--	--	--	--	3-hydroxyacyl-CoA dehydrogenase, NAD binding domain	Protein F21C10.10 {ECO:0000313|EMBL:CCD61441.1} OS=Caenorhabditis elegans PE=4 SV=2	Z	Cytoskeleton	Protein F21C10.10 [Caenorhabditis elegans]
gst-38	gene38929	1262	1306	958	136	92	99	166.601	168.948	126.6	17.4013	12.4715	13.0904	3.15043770157445e-34	-3.44496059858968	down	--	--	Molecular Function: protein binding (GO:0005515);;	K00799|3.36831e-154|cel:CELE_F35E8.8|gst-38; Protein GST-38; K00799 glutathione S-transferase [EC:2.5.1.18] (A)	Glutathione metabolism (ko00480);; Metabolism of xenobiotics by cytochrome P450 (ko00980);; Drug metabolism - cytochrome P450 (ko00982)	[O]	Posttranslational modification, protein turnover, chaperones	Glutathione S-transferase, N-terminal domain;; Glutathione S-transferase, N-terminal domain	Protein GST-38 {ECO:0000313|EMBL:CAB04293.1} OS=Caenorhabditis elegans PE=4 SV=1	R	General function prediction only	Protein GST-38 [Caenorhabditis elegans]
gst-42	gene44780	944	939	728	371	414	379	85.6829	86.2187	65.3386	32.17912	37.4808	33.25181	2.17078625514735e-08	-1.17909981554493	down	[O]	Posttranslational modification, protein turnover, chaperones	Molecular Function: protein binding (GO:0005515);; Molecular Function: electron carrier activity (GO:0009055);; Molecular Function: protein disulfide oxidoreductase activity (GO:0015035);; Biological Process: cell redox homeostasis (GO:0045454);;	K01800|7.50361e-155|cel:CELE_D1053.1|gst-42; Protein GST-42; K01800 maleylacetoacetate isomerase [EC:5.2.1.2] (A)	Tyrosine metabolism (ko00350)	[O]	Posttranslational modification, protein turnover, chaperones	Glutathione S-transferase, N-terminal domain;; Glutathione S-transferase, N-terminal domain;; Glutathione S-transferase, N-terminal domain;; Glutaredoxin;; Glutathione S-transferase, C-terminal domain	CRE-GST-42 protein {ECO:0000313|EMBL:EFO91240.1} OS=Caenorhabditis remanei (Caenorhabditis vulgaris) PE=3 SV=1	O	Posttranslational modification, protein turnover, chaperones	Protein GST-42 [Caenorhabditis elegans]
got-2.2	gene42813	5861	5254	5475	11044	11385	11202	231.51174	203.3587035	211.55577325177	428.80049	428.767428000214	430.76283	8.52016059843095e-08	1.00519399913943	up	[E]	Amino acid transport and metabolism	Biological Process: biosynthetic process (GO:0009058);; Molecular Function: pyridoxal phosphate binding (GO:0030170);;	K14455|0|cbr:CBG05011|Hypothetical protein CBG05011; K14455 aspartate aminotransferase, mitochondrial [EC:2.6.1.1] (A)	Alanine, aspartate and glutamate metabolism (ko00250);; Cysteine and methionine metabolism (ko00270);; Arginine and proline metabolism (ko00330);; Tyrosine metabolism (ko00350);; Phenylalanine metabolism (ko00360);; Phenylalanine, tyrosine and tryptophan biosynthesis (ko00400);; Carbon metabolism (ko01200);; 2-Oxocarboxylic acid metabolism (ko01210);; Biosynthesis of amino acids (ko01230)	[E]	Amino acid transport and metabolism	Aminotransferase class I and II	Aspartate aminotransferase {ECO:0000256|RuleBase:RU000480} OS=Caenorhabditis elegans PE=3 SV=1	R	General function prediction only	Protein GOT-2.2, isoform a [Caenorhabditis elegans]
ftn-1	gene35385	1106	945	456	2238	2172	2864	181.2734	143.82289	74.60702	362.9416	377.892	481.8018	5.77679902767029e-07	1.52384603320204	up	[P]	Inorganic ion transport and metabolism	Biological Process: cellular iron ion homeostasis (GO:0006879);; Molecular Function: ferric iron binding (GO:0008199);;	--	--	[P]	Inorganic ion transport and metabolism	Ferritin-like domain	Ferritin {ECO:0000256|RuleBase:RU361145} OS=Caenorhabditis elegans PE=1 SV=2	MW	Cell wall/membrane/envelope biogenesis;; Extracellular structures	Protein FTN-1 [Caenorhabditis elegans]
math-18	gene4943	1340	1367	1054	3184	3168	3600	44.92130716	44.164078699	35.01548228	105.909949888	109.179277858	121.70406114	1.56248420702326e-14	1.39033832965002	up	--	--	Molecular Function: protein binding (GO:0005515);;	--	--	--	--	MATH domain	Protein MATH-18 {ECO:0000313|EMBL:CCD66471.1} OS=Caenorhabditis elegans PE=4 SV=2	P	Inorganic ion transport and metabolism	Protein MATH-18 [Caenorhabditis elegans]
Y105C5A.24	gene28491	255	272	204	506	590	588	8.304479	8.745683	6.512058	16.02147436	18.41376	18.550628	1.84325142862497e-07	1.19066568801515	up	[RTKL]	General function prediction only;; Signal transduction mechanisms;; Transcription;; Replication, recombination and repair	Molecular Function: protein kinase activity (GO:0004672);; Molecular Function: ATP binding (GO:0005524);; Biological Process: protein phosphorylation (GO:0006468);;	K04427|0|cel:CELE_Y105C5A.24|Y105C5A.24; Protein Y105C5A.24; K04427 mitogen-activated protein kinase kinase kinase 7 [EC:2.7.11.25] (A)	MAPK signaling pathway (ko04010);; Wnt signaling pathway (ko04310)	[T]	Signal transduction mechanisms	Protein kinase domain;; Protein tyrosine kinase	Protein Y105C5A.24 {ECO:0000313|EMBL:CAB55004.2} OS=Caenorhabditis elegans PE=4 SV=2	R	General function prediction only	Protein Y105C5A.24 [Caenorhabditis elegans]
dod-17	gene20336	3307	3665	1738	956	636	713	235.697	262.339	123.398	69.3456	48.6807	54.9533	0.00108703658382564	-1.93141401083159	down	--	--	--	--	--	--	--	CUB-like domain	Protein DOD-17 {ECO:0000313|EMBL:CAB03521.2} OS=Caenorhabditis elegans PE=4 SV=2	R	General function prediction only	Protein DOD-17 [Caenorhabditis elegans]
ssq-2	gene14803	691	716	849	283	344	401	31.97077	32.59224	39.86954	12.06383	14.77369	16.11305	1.11789393055854e-07	-1.14785656224647	down	--	--	--	--	--	--	--	--	Protein SSQ-2 {ECO:0000313|EMBL:CCD63838.1} OS=Caenorhabditis elegans PE=4 SV=1	R	General function prediction only	Protein SSQ-2 [Caenorhabditis elegans]
vap-2	gene44454	411	432	493	179	184	257	17.8187268700004	19.0553174670219	21.7972574232	7.8350986158	8.129390535307	11.4767942	2.92663557493494e-06	-1.12151510630532	down	--	--	--	--	--	[S]	Function unknown	Cysteine-rich secretory protein family	Protein SCL-22 {ECO:0000313|EMBL:CAA92136.2} OS=Caenorhabditis elegans PE=4 SV=2	K	Transcription	Protein SCL-22 [Caenorhabditis elegans]
T26H5.10	gene38709	44	48	64	161	120	116	23.08602	25.4449	45.93961	106.62365	106.24462	72.22024	4.72358758738495e-05	1.33226928311241	up	--	--	--	--	--	--	--	--	Protein T26H5.10 {ECO:0000313|EMBL:CAJ85765.1} OS=Caenorhabditis elegans PE=4 SV=1	T	Signal transduction mechanisms	Protein T26H5.10 [Caenorhabditis elegans]
W05H9.1	gene42820	2827	2613	2058	4882	4908	5645	107.187403	98.825219288	78.979878403	193.455484	196.239056703	247.66099	2.09481855626589e-08	1.02798988386334	up	--	--	Cellular Component: extracellular region (GO:0005576);; Biological Process: lipid transport (GO:0006869);; Molecular Function: lipid binding (GO:0008289);; Biological Process: lipoprotein metabolic process (GO:0042157);;	--	--	--	--	--	Protein W05H9.1, isoform a {ECO:0000313|EMBL:CCD64548.1} OS=Caenorhabditis elegans PE=4 SV=1	S	Function unknown	Protein W05H9.1, isoform a [Caenorhabditis elegans]
F28H7.3	gene36647	1108	1137	898	301	265	228	105.49	100.355	79.9405	28.3812	26.6289	23.7803	9.70508848656935e-23	-1.99906143396165	down	--	--	Biological Process: lipid metabolic process (GO:0006629);;	--	--	[I]	Lipid transport and metabolism	Lipase (class 3)	Protein F28H7.3 {ECO:0000313|EMBL:CAA96636.1} OS=Caenorhabditis elegans PE=4 SV=1	S	Function unknown	Protein F28H7.3 [Caenorhabditis elegans]
col-145	gene36006	2293	2087	1865	1053	1090	840	125.863	102.67	93.3928	51.7962	52.4094	38.8072	1.10165385440804e-08	-1.08018617231752	down	--	--	Molecular Function: structural constituent of cuticle (GO:0042302);;	--	--	[W]	Extracellular structures	Collagen triple helix repeat (20 copies);; Nematode cuticle collagen N-terminal domain	CBN-COL-145 protein {ECO:0000313|EMBL:EGT37622.1} OS=Caenorhabditis brenneri (Nematode worm) PE=4 SV=1	R	General function prediction only	Protein COL-145 [Caenorhabditis elegans]
C49C8.1	gene18638	31	36	32	17	11	9	1.1382500188893	1.30488048197	1.17649	0.630518	0.4724922033	0.348829	0.00657535852958602	-1.43485008414152	down	[RTKL]	General function prediction only;; Signal transduction mechanisms;; Transcription;; Replication, recombination and repair	Molecular Function: protein kinase activity (GO:0004672);; Molecular Function: ATP binding (GO:0005524);; Biological Process: protein phosphorylation (GO:0006468);;	--	--	[T]	Signal transduction mechanisms	Protein kinase domain;; Protein tyrosine kinase	Protein C49C8.1 {ECO:0000313|EMBL:CCD67641.2} OS=Caenorhabditis elegans PE=4 SV=2	S	Function unknown	C49C8.1 [Caenorhabditis elegans]
pals-2	gene3689	46	40	25	132	154	168	1.92032349532	1.5367947166558	0.929184200001671	4.950261947	5.86726040003827	6.51288557	1.80468433430245e-10	2.01899860274535	up	--	--	--	--	--	--	--	--	Protein C17H1.3 {ECO:0000313|EMBL:CAB07167.1} OS=Caenorhabditis elegans PE=4 SV=1	R	General function prediction only	Protein C17H1.3 [Caenorhabditis elegans]
C42D4.13	gene18070	536	461	316	259	146	179	75.2991500000001	58.3668000002898	40.68595	33.68202	18.84633	24.34407	0.00480364220784616	-1.18345136437958	down	--	--	--	--	--	--	--	--	Protein C42D4.13, isoform a {ECO:0000313|EMBL:CDK13385.1} OS=Caenorhabditis elegans PE=4 SV=1	R	General function prediction only	C42D4.13, isoform a [Caenorhabditis elegans]
F09F7.6	gene10840	88	111	82	188	173	268	293.981	352.973	281.738	672.13	998.03	1260.45	0.00175342751050295	1.14948738975414	up	--	--	--	--	--	--	--	--	Protein F09F7.6 {ECO:0000313|EMBL:CCD68389.1} OS=Caenorhabditis elegans PE=4 SV=1	R	General function prediction only	Protein F09F7.6 [Caenorhabditis elegans]
dao-4	gene44216	186	198	181	50	40	54	20.827	21.5285	19.8946	5.5524	4.71723	6.16568	1.63424741037586e-11	-1.98620030512679	down	--	--	--	--	--	--	--	--	Protein DAO-4 {ECO:0000313|EMBL:CAA88978.1} OS=Caenorhabditis elegans PE=4 SV=1	W	Extracellular structures	Protein DAO-4 [Caenorhabditis elegans]
ges-1	gene33260	1215	1138	846	2696	2473	2799	40.67055	38.94049	28.67665	92.1960761	88.022404	101.762029	1.65441628247957e-12	1.30286954540031	up	[I]	Lipid transport and metabolism	Biological Process: metabolic process (GO:0008152);; Molecular Function: hydrolase activity (GO:0016787);;	K01044|0|cel:CELE_R12A1.4|ges-1; Protein GES-1; K01044 carboxylesterase 1 [EC:3.1.1.1] (A)	Drug metabolism - other enzymes (ko00983)	[R]	General function prediction only	Carboxylesterase family;; alpha/beta hydrolase fold;; Alpha/beta hydrolase family	CRE-GES-1 protein {ECO:0000313|EMBL:EFO87676.1} OS=Caenorhabditis remanei (Caenorhabditis vulgaris) PE=3 SV=1	U	Intracellular trafficking, secretion, and vesicular transport	Protein GES-1 [Caenorhabditis elegans]
C55B7.3	gene1556	66	97	105	36	43	44	3.9253	5.66249	6.13761	2.14834	2.50444	2.59225	0.00251241349821095	-1.13725617449436	down	--	--	Molecular Function: protein tyrosine phosphatase activity (GO:0004725);; Biological Process: protein dephosphorylation (GO:0006470);; Molecular Function: protein tyrosine/serine/threonine phosphatase activity (GO:0008138);; Biological Process: dephosphorylation (GO:0016311);;	--	--	[T]	Signal transduction mechanisms	Protein-tyrosine phosphatase;; Dual specificity phosphatase, catalytic domain;; Tyrosine phosphatase family	Protein C55B7.3 {ECO:0000313|EMBL:CCD68090.1} OS=Caenorhabditis elegans PE=4 SV=1	P	Inorganic ion transport and metabolism	Protein C55B7.3 [Caenorhabditis elegans]
F19C7.4	gene14403	88	77	49	31	36	31	3.603051	3.17530309971	1.994695	1.306036	1.568508	1.392054	0.00670479568584339	-1.1401703975879	down	--	--	Biological Process: proteolysis (GO:0006508);; Molecular Function: serine-type peptidase activity (GO:0008236);;	--	--	[OR]	Posttranslational modification, protein turnover, chaperones;; General function prediction only	Serine carboxypeptidase S28	Protein F19C7.4 {ECO:0000313|EMBL:CCD69715.1} OS=Caenorhabditis elegans PE=4 SV=2	W	Extracellular structures	Protein F19C7.4 [Caenorhabditis elegans]
gbh-2	gene7309	254	290	321	820	709	973	12.26612	14.07266	15.00195	38.9899	35.2783	47.7076	3.28908472604838e-11	1.51814305127415	up	[Q]	Secondary metabolites biosynthesis, transport and catabolism	Molecular Function: oxidoreductase activity (GO:0016491);; Biological Process: oxidation-reduction process (GO:0055114);;	K00471|0|cel:CELE_M05D6.7|gbh-2; Protein GBH-2; K00471 gamma-butyrobetaine dioxygenase [EC:1.14.11.1] (A)	Lysine degradation (ko00310)	[I]	Lipid transport and metabolism	Taurine catabolism dioxygenase TauD, TfdA family	Protein GBH-2 {ECO:0000313|EMBL:CAA91416.2} OS=Caenorhabditis elegans PE=4 SV=2	T	Signal transduction mechanisms	Protein GBH-2 [Caenorhabditis elegans]
F44A2.3	gene36057	1061	1209	1005	2584	2392	2501	35.3647391	40.564067361205	33.15555247	87.596562	81.836994	90.4618516185	2.91658940625364e-10	1.17716764210439	up	--	--	Molecular Function: lipid binding (GO:0008289);;	--	--	[V]	Defense mechanisms	LBP / BPI / CETP family, C-terminal domain	Protein F44A2.3 {ECO:0000313|EMBL:CCD71193.1} OS=Caenorhabditis elegans PE=4 SV=5	S	Function unknown	Protein F44A2.3 [Caenorhabditis elegans]
nhr-130	gene33003	152	158	131	299	287	364	7.28109	7.33644	6.12281	13.8583	14.0263	17.8088	2.70074631818045e-05	1.09356979026703	up	--	--	Molecular Function: sequence-specific DNA binding transcription factor activity (GO:0003700);; Cellular Component: nucleus (GO:0005634);; Biological Process: regulation of transcription, DNA-templated (GO:0006355);; Molecular Function: zinc ion binding (GO:0008270);; Biological Process: steroid hormone mediated signaling pathway (GO:0043401);; Molecular Function: sequence-specific DNA binding (GO…	--	--	[T]	Signal transduction mechanisms	Ligand-binding domain of nuclear hormone receptor;; Zinc finger, C4 type (two domains)	CRE-NHR-130 protein {ECO:0000313|EMBL:EFO99905.1} OS=Caenorhabditis remanei (Caenorhabditis vulgaris) PE=3 SV=1	K	Transcription	Protein NHR-130 [Caenorhabditis elegans]
T22F3.10	gene33999	52	59	52	212	207	185	2.704254	3.047061	2.70137611903	10.170574	10.450825	9.003905	8.89017334451404e-11	1.87569458979442	up	[GEPR]	Carbohydrate transport and metabolism;; Amino acid transport and metabolism;; Inorganic ion transport and metabolism;; General function prediction only	Cellular Component: integral component of membrane (GO:0016021);; Biological Process: transmembrane transport (GO:0055085);;	--	--	[G]	Carbohydrate transport and metabolism	Major Facilitator Superfamily	Protein T22F3.10 {ECO:0000313|EMBL:CCD70905.2} OS=Caenorhabditis elegans PE=4 SV=5	G	Carbohydrate transport and metabolism	Protein T22F3.10 [Caenorhabditis elegans]
nlp-18	gene8177	1540	1697	747	2547	2510	3096	243.778614514	273.42092	95.45440286626	289.8632	330.09432	343.284647332177	0.000882780318229755	1.02062243578133	up	--	--	--	--	--	--	--	--	Protein NLP-18 {ECO:0000313|EMBL:CAB04255.2} OS=Caenorhabditis elegans PE=4 SV=2	C	Energy production and conversion	Protein NLP-18 [Caenorhabditis elegans]
hrg-7	gene37635	428	547	381	1004	890	992	22.983050416	29.4654087	20.2884934057	54.2709351502	48.4126530097	56.4702289401	2.70732954339366e-07	1.07635218637517	up	--	--	--	--	--	[O]	Posttranslational modification, protein turnover, chaperones	Eukaryotic aspartyl protease;; Xylanase inhibitor N-terminal	Protein ASP-10, isoform a {ECO:0000313|EMBL:CAA99777.1} OS=Caenorhabditis elegans PE=4 SV=1	K	Transcription	Protein ASP-10, isoform a [Caenorhabditis elegans]
F14F9.2	gene34459	143	100	33	203	230	198	13.914	9.79813	3.3167	20.3517	22.3883	20.3774	0.00396103620375626	1.17989059687872	up	--	--	--	--	--	--	--	--	Protein F14F9.2 {ECO:0000313|EMBL:CCD62730.1} OS=Caenorhabditis elegans PE=4 SV=1	R	General function prediction only	Protein F14F9.2 [Caenorhabditis elegans]
cyc-2.2	gene37593	80	119	147	60	36	46	35.6463	47.4835	62.9053	26.3575	19.4787	22.7239	0.00622642086771005	-1.29998435666845	down	[C]	Energy production and conversion	Molecular Function: electron carrier activity (GO:0009055);; Molecular Function: heme binding (GO:0020037);;	K08738|1.57033e-85|cel:CELE_ZC116.2|cyc-2.2; Protein CYC-2.2; K08738 cytochrome c (A)	Sulfur metabolism (ko00920)	[C]	Energy production and conversion	Cytochrome c	CBN-CYC-2.2 protein {ECO:0000313|EMBL:EGT45199.1} OS=Caenorhabditis brenneri (Nematode worm) PE=3 SV=1	C	Energy production and conversion	Protein CYC-2.2 [Caenorhabditis elegans]
C25G4.8	gene20179	22	27	33	8	11	8	1.32355	1.65753	1.98986	0.49272	0.692506	0.520715	0.00433692934902614	-1.61680922277073	down	--	--	--	--	--	--	--	Protein of unknown function (DUF1265)	Protein C25G4.8 {ECO:0000313|EMBL:CAA94574.2} OS=Caenorhabditis elegans PE=4 SV=2	TV	Signal transduction mechanisms;; Defense mechanisms	Protein C25G4.8 [Caenorhabditis elegans]
ugt-43	gene19366	101	73	99	239	231	174	3.57458485	2.92011424911	3.904173	9.716266	9.9859994784	7.963959	1.76138388344395e-05	1.22283453138844	up	[GC]	Carbohydrate transport and metabolism;; Energy production and conversion	Biological Process: metabolic process (GO:0008152);; Molecular Function: transferase activity, transferring hexosyl groups (GO:0016758);;	--	--	[GC]	Carbohydrate transport and metabolism;; Energy production and conversion	UDP-glucoronosyl and UDP-glucosyl transferase;; Glycosyltransferase family 28 C-terminal domain	Protein UGT-43, isoform b {ECO:0000313|EMBL:CBL43432.1} OS=Caenorhabditis elegans PE=4 SV=1	K	Transcription	Protein UGT-43, isoform b [Caenorhabditis elegans]
dct-17	gene38001	2043	3130	1357	513	451	449	73.91365	113.01453	48.3354	18.54909	16.67222	17.24614	0.00205140771141248	-2.22079170175245	down	--	--	--	--	--	--	--	CUB-like domain	Protein DCT-17, isoform a {ECO:0000313|EMBL:CAB04275.1} OS=Caenorhabditis elegans PE=4 SV=1	R	General function prediction only	Protein DCT-17, isoform a [Caenorhabditis elegans]
ech-1.1	gene38671	124	87	114	39	50	34	2.9167486929	2.117796	2.7044265163	0.95577896	1.24660368	0.903446	4.59586317158908e-05	-1.4166039942394	down	[I]	Lipid transport and metabolism	Molecular Function: catalytic activity (GO:0003824);; Molecular Function: 3-hydroxyacyl-CoA dehydrogenase activity (GO:0003857);; Molecular Function: 3-hydroxyisobutyryl-CoA hydrolase activity (GO:0003860);; Biological Process: fatty acid metabolic process (GO:0006631);; Biological Process: metabolic process (GO:0008152);; Molecular Function: oxidoreductase activity (GO:0016491);; Biological Proc…	K07515|0|cel:CELE_C29F3.1|ech-1; Protein ECH-1; K07515 enoyl-CoA hydratase / long-chain 3-hydroxyacyl-CoA dehydrogenase [EC:4.2.1.17 1.1.1.211] (A)	Fatty acid elongation (ko00062);; Fatty acid degradation (ko00071);; Valine, leucine and isoleucine degradation (ko00280);; Lysine degradation (ko00310);; Tryptophan metabolism (ko00380);; beta-Alanine metabolism (ko00410);; Propanoate metabolism (ko00640);; Butanoate metabolism (ko00650);; Biosynthesis of unsaturated fatty acids (ko01040);; Carbon metabolism (ko01200);; Fatty acid metabolism (ko…	[I]	Lipid transport and metabolism	Enoyl-CoA hydratase/isomerase family;; 3-hydroxyacyl-CoA dehydrogenase, NAD binding domain;; 3-hydroxyacyl-CoA dehydrogenase, C-terminal domain;; UDP-glucose/GDP-mannose dehydrogenase family, NAD binding domain	Protein ECH-1 {ECO:0000313|EMBL:CAB02799.1} OS=Caenorhabditis elegans PE=4 SV=1	R	General function prediction only	Protein ECH-1 [Caenorhabditis elegans]
NA	Caenorhabditis_elegans_newGene_29	12	37	21	102	125	53	0.584977	1.75352	1.02261	4.95724	6.31315	2.84452	0.00720682553732076	1.98763515932318	up	--	--	Molecular Function: protein binding (GO:0005515);;	--	--	--	--	FTH domain;; FTH domain	Protein FBXA-216 {ECO:0000313|EMBL:CAA21741.3} OS=Caenorhabditis elegans PE=4 SV=3	J	Translation, ribosomal structure and biogenesis	--
cyp-14A3	gene45302	53	138	133	9	6	12	2.21522	5.7859	5.45557	0.396225	0.266261	0.563352	9.61122553081055e-05	-3.59829521772872	down	[Q]	Secondary metabolites biosynthesis, transport and catabolism	Molecular Function: iron ion binding (GO:0005506);; Molecular Function: oxidoreductase activity, acting on paired donors, with incorporation or reduction of molecular oxygen (GO:0016705);; Molecular Function: heme binding (GO:0020037);; Biological Process: oxidation-reduction process (GO:0055114);;	--	--	[Q]	Secondary metabolites biosynthesis, transport and catabolism	Cytochrome P450	Protein CYP-14A3 {ECO:0000313|EMBL:CAA90617.1} OS=Caenorhabditis elegans PE=3 SV=1	Q	Secondary metabolites biosynthesis, transport and catabolism	Protein CYP-14A3 [Caenorhabditis elegans]
dod-20	gene32983	143	200	146	353	362	466	4.5349276571	6.5802749311	4.687811	13.8981184643	12.9231415701	18.2042704	2.70732954339366e-07	1.25919970764303	up	--	--	--	--	--	--	--	Transmembrane glycoprotein	Protein DOD-20 {ECO:0000313|EMBL:CCD62232.1} OS=Caenorhabditis elegans PE=4 SV=1	S	Function unknown	Protein DOD-20 [Caenorhabditis elegans]
K08D9.4	gene33839	59	67	76	187	159	207	3.741114425	5.158163475	4.293922422	11.054419873	11.610893978	13.5618583352037	1.0689762412925e-06	1.43860275421537	up	--	--	--	--	--	--	--	Alpha/beta hydrolase of unknown function (DUF1057);; Alpha/beta hydrolase family;; Alpha/beta hydrolase family	Protein K08D9.4 {ECO:0000313|EMBL:CCD72795.1} OS=Caenorhabditis elegans PE=4 SV=1	T	Signal transduction mechanisms	Protein K08D9.4 [Caenorhabditis elegans]
F11A5.9	gene39080	976	803	1233	5469	6128	7029	39.4572	31.7705	49.0842	215.526	253.616	285.327	8.64851592076915e-35	2.61378467935356	up	[GEPR]	Carbohydrate transport and metabolism;; Amino acid transport and metabolism;; Inorganic ion transport and metabolism;; General function prediction only	Cellular Component: integral component of membrane (GO:0016021);; Biological Process: transmembrane transport (GO:0055085);;	--	--	[G]	Carbohydrate transport and metabolism	Major Facilitator Superfamily	Protein F11A5.9 {ECO:0000313|EMBL:CAB07353.2} OS=Caenorhabditis elegans PE=4 SV=2	G	Carbohydrate transport and metabolism	Protein F11A5.9 [Caenorhabditis elegans]
F32A5.4	gene6861	9485	9392	8362	17794	19056	21657	665.78165	613.683292	560.3369486881	1207.7585206782	1314.555757414	1538.93058	1.07075590717746e-08	1.08925990956483	up	--	--	--	--	--	--	--	Pepsin inhibitor-3-like repeated domain	Putative uncharacterized protein {ECO:0000313|EMBL:EFP07699.1} OS=Caenorhabditis remanei (Caenorhabditis vulgaris) PE=4 SV=1	O	Posttranslational modification, protein turnover, chaperones	Protein F32A5.4, isoform a [Caenorhabditis elegans]
H11E01.2	gene41108	127	128	122	306	346	438	5.241650821	5.250677	4.9072186537	12.397689021	14.44020559	18.0686161877	1.56715559692176e-08	1.51813079633726	up	[GEPR]	Carbohydrate transport and metabolism;; Amino acid transport and metabolism;; Inorganic ion transport and metabolism;; General function prediction only	Cellular Component: integral component of membrane (GO:0016021);; Biological Process: transmembrane transport (GO:0055085);;	--	--	[G]	Carbohydrate transport and metabolism	Major Facilitator Superfamily	Protein H11E01.2 {ECO:0000313|EMBL:CCD61776.1} OS=Caenorhabditis elegans PE=4 SV=2	S	Function unknown	Protein H11E01.2 [Caenorhabditis elegans]
pud-4	gene33542	399	376	613	23	15	28	87.4045810919	76.0703519233	130.01499	4.7999084103	3.70150010965	6.373868971	3.52501413364761e-14	-4.40961880420865	down	--	--	--	--	--	--	--	--	Protein PUD-4, isoform a {ECO:0000313|EMBL:CCU83358.1} OS=Caenorhabditis elegans PE=4 SV=1	T	Signal transduction mechanisms	PUD-4, isoform a [Caenorhabditis elegans]
F49C12.2	gene18867	19	48	17	166	147	159	1.28113	3.17891	1.15947	11.422769	10.482055	11.8655	1.06912518170187e-14	2.47896286642408	up	--	--	--	--	--	--	--	Methyltransferase FkbM domain	Protein F49C12.2 {ECO:0000313|EMBL:CAA92507.1} OS=Caenorhabditis elegans PE=4 SV=1	S	Function unknown	Protein F49C12.2 [Caenorhabditis elegans]
F49C12.5	gene18870	17	15	11	107	70	70	0.628684	0.536705	0.464289	3.72642600000007	2.531514	3.0579	3.11057991688192e-08	2.50747211405364	up	--	--	--	--	--	[S]	Function unknown	Glycosyltransferase family 92	Protein Y97E10B.1 {ECO:0000313|EMBL:CCD70068.1} OS=Caenorhabditis elegans PE=4 SV=2	S	Function unknown	Protein F49C12.5, isoform a [Caenorhabditis elegans]
pcca-1	gene43377	7143	6660	7104	13424	14592	14683	149.302319658982	140.799535100005	151.0323519	280.26109758	299.522997	310.2680685047	6.36780559814713e-08	1.01604784448241	up	[I]	Lipid transport and metabolism	Molecular Function: ATP binding (GO:0005524);; Molecular Function: D-alanine-D-alanine ligase activity (GO:0008716);;	K01965|0|cel:CELE_F27D9.5|pcca-1; Protein PCCA-1; K01965 propionyl-CoA carboxylase alpha chain [EC:6.4.1.3] (A)	Valine, leucine and isoleucine degradation (ko00280);; Glyoxylate and dicarboxylate metabolism (ko00630);; Propanoate metabolism (ko00640)	[IE]	Lipid transport and metabolism;; Amino acid transport and metabolism	Carbamoyl-phosphate synthase L chain, ATP binding domain;; Carbamoyl-phosphate synthase L chain, N-terminal domain;; Biotin carboxylase C-terminal domain;; Biotin-requiring enzyme;; ATP-grasp domain;; Biotin-lipoyl like;; D-ala D-ala ligase C-terminus;; ATP-grasp domain;; ATP-grasp domain;; RimK-like ATP-grasp domain	CRE-PCCA-1 protein {ECO:0000313|EMBL:EFO82470.1} OS=Caenorhabditis remanei (Caenorhabditis vulgaris) PE=4 SV=1	W	Extracellular structures	Protein PCCA-1 [Caenorhabditis elegans]
F15A4.5	gene8676	246	258	154	563	532	653	10.5308404291	11.8062859544323	7.8241303198	16.868982325	16.1301525102	20.312931	5.43848692502368e-10	1.39645848155523	up	--	--	--	--	--	--	--	--	Protein F15A4.5 {ECO:0000313|EMBL:CAB02943.2} OS=Caenorhabditis elegans PE=4 SV=2	R	General function prediction only	Protein F15A4.5 [Caenorhabditis elegans]
ZK783.6	gene11504	22	34	25	11	8	9	1.35287	1.9895	1.4634	0.641286	0.501384	0.533432	0.00658112729118484	-1.54617120355696	down	--	--	--	--	--	--	--	--	Protein ZK783.6 {ECO:0000313|EMBL:CCD65253.1} OS=Caenorhabditis elegans PE=4 SV=1	S	Function unknown	Protein ZK783.6 [Caenorhabditis elegans]
T19H12.6	gene34362	128	110	123	61	50	64	3.72810945851	3.1578049761	3.5298947814	1.75058202	1.46359282783	1.923585058	0.00204164571796	-1.05923180450931	down	[E]	Amino acid transport and metabolism	Biological Process: glutathione catabolic process (GO:0006751);; Molecular Function: glutathione hydrolase activity (GO:0036374);;	--	--	[E]	Amino acid transport and metabolism	Gamma-glutamyltranspeptidase	Protein T19H12.6 {ECO:0000313|EMBL:CCD67002.1} OS=Caenorhabditis elegans PE=4 SV=1	S	Function unknown	Protein T19H12.6 [Caenorhabditis elegans]
NA	Caenorhabditis_elegans_newGene_632	69	103	45	168	215	219	2.33736	3.52025	1.48422	5.83572	7.41042	7.83897	6.29706743368048e-07	1.46029762516865	up	--	--	Cellular Component: integral component of membrane (GO:0016021);; Biological Process: dsRNA transport (GO:0033227);; Molecular Function: RNA transmembrane transporter activity (GO:0051033);;	--	--	--	--	dsRNA-gated channel SID-1	Protein Y37H2C.1 {ECO:0000313|EMBL:CAA19499.1} OS=Caenorhabditis elegans PE=4 SV=1	O	Posttranslational modification, protein turnover, chaperones	--
T25B9.1	gene19462	609	587	453	322	231	234	35.7659	34.2308	26.3769	18.9277	13.5518	13.928	3.21840323236881e-06	-1.08155672403237	down	[H]	Coenzyme transport and metabolism	Biological Process: biosynthetic process (GO:0009058);; Molecular Function: pyridoxal phosphate binding (GO:0030170);;	K00639|0|cel:CELE_T25B9.1|T25B9.1; Protein T25B9.1; K00639 glycine C-acetyltransferase [EC:2.3.1.29] (A)	Glycine, serine and threonine metabolism (ko00260)	[E]	Amino acid transport and metabolism	Aminotransferase class I and II;; Aminotransferase class-V	Protein T25B9.1 {ECO:0000313|EMBL:CAA94376.2} OS=Caenorhabditis elegans PE=4 SV=2	R	General function prediction only	Protein T25B9.1 [Caenorhabditis elegans]
mpst-4	gene5864	48	78	70	22	16	24	3.49092	5.63856	5.04242	1.64881	1.25902	1.96346	4.57059677137831e-05	-1.67420073168593	down	[P]	Inorganic ion transport and metabolism	--	--	--	[V]	Defense mechanisms	Rhodanese-like domain	Protein MPST-6 {ECO:0000313|EMBL:CCD74088.1} OS=Caenorhabditis elegans PE=4 SV=1	V	Defense mechanisms	Protein MPST-5 [Caenorhabditis elegans]
col-175	gene43981	1908	2139	2348	868	938	868	106.7772836	110.229580002962	129.72287	36.79901206773	45.5888150640002	36.6930357000752	8.57650872057793e-12	-1.27213535263077	down	--	--	Molecular Function: structural constituent of cuticle (GO:0042302);;	--	--	[W]	Extracellular structures	Collagen triple helix repeat (20 copies);; Nematode cuticle collagen N-terminal domain	Protein COL-175 {ECO:0000313|EMBL:CCD66768.1} OS=Caenorhabditis elegans PE=4 SV=1	W	Extracellular structures	COL-175 [Caenorhabditis elegans]
nspe-6	gene8733	25	27	23	382	215	432	440.6917	451.455	391.9947	7559.537	6936.7	12132.91	8.03942898950342e-09	3.76417129954632	up	--	--	--	--	--	--	--	Protein of unknown function (DUF1412)	Protein NSPE-6 {ECO:0000313|EMBL:CAE17993.1} OS=Caenorhabditis elegans PE=4 SV=1	S	Function unknown	Protein NSPE-6 [Caenorhabditis elegans]
C34F11.8	gene6001	267	273	241	563	505	597	32.5572	32.3551	29.1013	68.3283	64.217	74.1693	3.00518295177371e-06	1.07820069248099	up	--	--	--	--	--	--	--	--	Protein C34F11.8 {ECO:0000313|EMBL:CCD65827.1} OS=Caenorhabditis elegans PE=4 SV=2	T	Signal transduction mechanisms	Protein C34F11.8 [Caenorhabditis elegans]
gipc-1	gene10639	495	573	657	240	247	251	30.9377	35.9382	41.3955	15.1746	15.6714	16.5472	4.36200942069524e-08	-1.23915461404034	down	--	--	--	--	--	[TU]	Signal transduction mechanisms;; Intracellular trafficking, secretion, and vesicular transport	--	Protein GIPC-1 {ECO:0000313|EMBL:CCD66775.1} OS=Caenorhabditis elegans PE=4 SV=1	S	Function unknown	Protein GIPC-1 [Caenorhabditis elegans]
F09C6.14	gene39355	13	10	6	39	22	25	3.4728	44.585943	0.570672	18.29754	77.02646	2.53221	0.00552584185993895	1.55360366478759	up	--	--	--	--	--	--	--	--	Protein F09C6.14 {ECO:0000313|EMBL:CAI79125.1} OS=Caenorhabditis elegans PE=4 SV=1	K	Transcription	Protein F09C6.14 [Caenorhabditis elegans]
far-4	gene37756	10	8	2	53	37	41	1.30272	1.01665	0.345883	6.67889	5.00801	5.49837	6.89621693364974e-08	2.69817675677904	up	--	--	Molecular Function: lipid binding (GO:0008289);;	--	--	--	--	Nematode fatty acid retinoid binding protein (Gp-FAR-1)	Protein FAR-4 {ECO:0000313|EMBL:CAB01421.1} OS=Caenorhabditis elegans PE=4 SV=1	TZ	Signal transduction mechanisms;; Cytoskeleton	Protein FAR-4 [Caenorhabditis elegans]
vit-4	gene41779	1987	3061	5995	470	523	272	19.44332	29.5758	57.51428	4.565821	4.74957	2.586584	0.0081295162080864	-3.14177583667636	down	--	--	Molecular Function: lipid transporter activity (GO:0005319);; Biological Process: lipid transport (GO:0006869);;	--	--	[I]	Lipid transport and metabolism	Lipoprotein amino terminal region;; Domain of unknown function (DUF1943);; von Willebrand factor type D domain	CRE-VIT-5 protein {ECO:0000313|EMBL:EFO82519.1} OS=Caenorhabditis remanei (Caenorhabditis vulgaris) PE=4 SV=1	I	Lipid transport and metabolism	Protein VIT-4 [Caenorhabditis elegans]
rol-1	gene8576	3038	3374	3644	1014	1305	1009	91.8957	95.0219	102.1901	27.81183	31.97914	24.80596	3.3394519771283e-19	-1.60934336156627	down	--	--	Molecular Function: structural constituent of cuticle (GO:0042302);;	--	--	[W]	Extracellular structures	Collagen triple helix repeat (20 copies);; Nematode cuticle collagen N-terminal domain	Protein ROL-1 {ECO:0000313|EMBL:CAB55014.1} OS=Caenorhabditis elegans PE=4 SV=1	S	Function unknown	Protein ROL-1 [Caenorhabditis elegans]
F23D12.11	gene45704	41	26	34	10	0	2	101.09	57.8966	82.9143	26.6527	0	7.16696	5.3938790033666e-08	-3.09258956463914	down	--	--	--	--	--	--	--	--	Protein F23D12.11 {ECO:0000313|EMBL:CAZ65487.1} OS=Caenorhabditis elegans PE=4 SV=1	S	Function unknown	Protein F23D12.11 [Caenorhabditis elegans]
F57F4.2	gene34904	1998	1294	310	3271	2759	3039	190.071	121.001	30.4191	311.339	267.94	294.31	0.00285644487204808	1.31882906894197	up	--	--	--	--	--	--	--	--	Protein F57F4.2 {ECO:0000313|EMBL:CCD69471.1} OS=Caenorhabditis elegans PE=4 SV=1	I	Lipid transport and metabolism	Protein F57F4.2 [Caenorhabditis elegans]
ZK596.1	gene19521	481	529	327	1362	1201	1377	56.8210876903	57.830993	36.3122145693	157.0690350543	148.1856603031	170.786968	3.35091631407859e-15	1.54589319473036	up	--	--	--	--	--	--	--	Domain of unknown function DUF148	Protein ZK596.1 {ECO:0000313|EMBL:CAA93430.1} OS=Caenorhabditis elegans PE=4 SV=1	R	General function prediction only	Protein ZK596.1 [Caenorhabditis elegans]
cpr-4	gene35001	6640	5799	6139	23497	23677	26105	393.197	330.858	353.019	1312.079	1316.564	1438.265	2.37632269455725e-26	1.96555612203663	up	--	--	Biological Process: proteolysis (GO:0006508);; Molecular Function: cysteine-type peptidase activity (GO:0008234);;	K01363|0|cel:CELE_F44C4.3|cpr-4; Protein CPR-4; K01363 cathepsin B [EC:3.4.22.1] (A)	Lysosome (ko04142)	[O]	Posttranslational modification, protein turnover, chaperones	Papain family cysteine protease	CBN-CPR-4 protein {ECO:0000313|EMBL:EGT47019.1} OS=Caenorhabditis brenneri (Nematode worm) PE=3 SV=1	K	Transcription	Protein CPR-4 [Caenorhabditis elegans]
oatr-1	gene11117	4526	4527	4798	2367	2205	2081	204.39648	200.94968	217.53844	106.79113	101.40207	97.133029	4.19374972135655e-09	-1.07239071081557	down	[E]	Amino acid transport and metabolism	Molecular Function: transaminase activity (GO:0008483);; Molecular Function: pyridoxal phosphate binding (GO:0030170);;	K00819|0|cbr:CBG09115|Hypothetical protein CBG09115; K00819 ornithine--oxo-acid transaminase [EC:2.6.1.13] (A)	Arginine and proline metabolism (ko00330)	[E]	Amino acid transport and metabolism	Aminotransferase class-III	Putative uncharacterized protein {ECO:0000313|EMBL:EFO83696.1} OS=Caenorhabditis remanei (Caenorhabditis vulgaris) PE=3 SV=1	R	General function prediction only	Protein C16A3.10, isoform a [Caenorhabditis elegans]
swt-6	gene38095	351	455	451	1244	1118	1165	39.27284	48.982118	49.096575	142.65207	139.93957	134.41362	1.42787672399222e-13	1.47435265019259	up	--	--	Cellular Component: integral component of membrane (GO:0016021);;	--	--	[R]	General function prediction only	Sugar efflux transporter for intercellular exchange	Sugar transporter SWEET {ECO:0000256|RuleBase:RU910715} OS=Caenorhabditis elegans PE=3 SV=2	R	General function prediction only	Protein SWT-6 [Caenorhabditis elegans]
haly-1	gene44490	1671	1824	2035	853	857	787	43.7645	47.48106	51.94077	21.346121	22.09322609	20.32702579	1.04599960351123e-09	-1.1614774377137	down	[E]	Amino acid transport and metabolism	--	K01745|0|cel:CELE_F47B10.2|haly-1; Protein HALY-1; K01745 histidine ammonia-lyase [EC:4.3.1.3] (A)	Histidine metabolism (ko00340)	[Q]	Secondary metabolites biosynthesis, transport and catabolism	Aromatic amino acid lyase	Histidine ammonia-lyase {ECO:0000256|RuleBase:RU004479} OS=Caenorhabditis remanei (Caenorhabditis vulgaris) PE=3 SV=1	S	Function unknown	Protein HALY-1 [Caenorhabditis elegans]
C10C5.3	gene18897	26	36	59	151	145	127	1.42471043839	1.674575487	2.7633242	7.458464	6.38325	6.46626175762	2.33804728272561e-08	1.79038644495533	up	[E]	Amino acid transport and metabolism	Biological Process: metabolic process (GO:0008152);; Molecular Function: hydrolase activity (GO:0016787);;	K01436|0|cel:CELE_C10C5.3|C10C5.3; Protein C10C5.3; K01436 amidohydrolase [EC:3.5.1.-] (A)	--	[E]	Amino acid transport and metabolism	Peptidase family M20/M25/M40;; Peptidase dimerisation domain	Aminoacylase-1 {ECO:0000256|PIRNR:PIRNR036696} OS=Caenorhabditis elegans PE=3 SV=1	S	Function unknown	Protein C10C5.3 [Caenorhabditis elegans]
C33H5.1	gene18344	7	12	5	50	29	61	0.543828	0.905462	0.417431	3.81098	2.3203	5.05895	0.000164306752353611	2.53221816500253	up	--	--	--	--	--	--	--	Methyltransferase FkbM domain	Protein C33H5.1 {ECO:0000313|EMBL:CCD66585.1} OS=Caenorhabditis elegans PE=4 SV=3	I	Lipid transport and metabolism	Protein C33H5.1 [Caenorhabditis elegans]
W08G11.1	gene39149	73	65	81	32	46	28	3.956	3.57151	4.4469	1.81031	2.68923	1.71474	0.00890894973978522	-1.06132469599005	down	--	--	--	--	--	--	--	Caenorhabditis protein of unknown function, DUF268	Protein W08G11.1 {ECO:0000313|EMBL:CAB07296.2} OS=Caenorhabditis elegans PE=4 SV=2	S	Function unknown	Protein W08G11.1 [Caenorhabditis elegans]
his-70	gene10348	28	37	48	8	11	13	10.7131	12.4937	17.1227	2.97518	5.11473	5.62238	0.000262651032119755	-1.83393141541566	down	[B]	Chromatin structure and dynamics	Molecular Function: DNA binding (GO:0003677);;	--	--	[B]	Chromatin structure and dynamics	Core histone H2A/H2B/H3/H4	Histone H3 {ECO:0000256|RuleBase:RU004471} OS=Caenorhabditis remanei (Caenorhabditis vulgaris) PE=3 SV=1	L	Replication, recombination and repair	Protein HIS-70 [Caenorhabditis elegans]
best-1	gene20383	170	212	180	2779	2563	2914	8.277	10.3784	8.70588	137.7943	131.4214	154.8103	6.5649867111006e-86	3.8631376733647	up	--	--	--	--	--	[R]	General function prediction only	Bestrophin, RFP-TM, chloride channel	Protein CBG01822 {ECO:0000313|EMBL:CAP22816.1} OS=Caenorhabditis briggsae PE=4 SV=1	S	Function unknown	Protein BEST-1 [Caenorhabditis elegans]
F23A7.8	gene46327	56	39	61	30	13	19	1114.07	849.242	1408.1	731.509	600.839	661.684	0.00268882333838895	-1.34772778769568	down	--	--	--	--	--	--	--	--	Protein F23A7.8 {ECO:0000313|EMBL:CAJ34989.1} OS=Caenorhabditis elegans PE=4 SV=1	Q	Secondary metabolites biosynthesis, transport and catabolism	Protein F23A7.8 [Caenorhabditis elegans]
fbxa-6	gene9382	142	125	68	232	247	256	9.05291	7.77321	4.064722	12.76264	14.62721	16.11086	5.23406319677631e-05	1.12042791500252	up	--	--	Molecular Function: protein binding (GO:0005515);;	--	--	--	--	FTH domain;; F-box domain	Protein FBXA-6 {ECO:0000313|EMBL:CCD68268.1} OS=Caenorhabditis elegans PE=4 SV=1	R	General function prediction only	Protein FBXA-6 [Caenorhabditis elegans]
Y6G8.2	gene39660	409	439	366	789	1044	963	7.617842	7.99376600013908	6.534249	15.311705	19.3267	17.24017	1.17802086251397e-08	1.19027956906439	up	--	--	Molecular Function: protein binding (GO:0005515);;	--	--	--	--	FTH domain;; F-box domain	Protein Y6G8.2, isoform a {ECO:0000313|EMBL:CBA11620.1} OS=Caenorhabditis elegans PE=4 SV=1	R	General function prediction only	Protein Y6G8.2, isoform a [Caenorhabditis elegans]
B0252.1	gene6754	77	103	67	188	223	138	2.17241	2.9824	1.9076	5.56867	6.68391	4.43043	0.00176110011443134	1.13907638873934	up	[RTKL]	General function prediction only;; Signal transduction mechanisms;; Transcription;; Replication, recombination and repair	Molecular Function: protein kinase activity (GO:0004672);; Molecular Function: ATP binding (GO:0005524);; Biological Process: protein phosphorylation (GO:0006468);;	--	--	[T]	Signal transduction mechanisms	Protein tyrosine kinase;; Protein kinase domain	Protein B0252.1 {ECO:0000313|EMBL:CCD61536.1} OS=Caenorhabditis elegans PE=4 SV=2	R	General function prediction only	Protein B0252.1 [Caenorhabditis elegans]
col-49	gene616	1643	1835	1952	481	613	472	105.636	110.837	123.115	29.5198	37.1688	28.2704	7.71936944705015e-22	-1.8078695109539	down	--	--	Molecular Function: structural constituent of cuticle (GO:0042302);;	--	--	[W]	Extracellular structures	Collagen triple helix repeat (20 copies);; Nematode cuticle collagen N-terminal domain	Protein COL-49 {ECO:0000313|EMBL:CCD67358.1} OS=Caenorhabditis elegans PE=4 SV=1	J	Translation, ribosomal structure and biogenesis	Protein COL-49 [Caenorhabditis elegans]
rhr-1	gene34544	5254	6354	5743	1538	1424	1395	230.5014	273.9213	244.05127	67.51751	61.24401	61.95605	6.65757842210769e-30	-2.00759255851405	down	[P]	Inorganic ion transport and metabolism	Molecular Function: ammonium transmembrane transporter activity (GO:0008519);; Biological Process: ammonium transport (GO:0015696);; Cellular Component: membrane (GO:0016020);;	K06580|0|cel:CELE_F08F3.3|rhr-1; Protein RHR-1; K06580 ammonium transporter Rh (A)	--	[UR]	Intracellular trafficking, secretion, and vesicular transport;; General function prediction only	Ammonium Transporter Family	Protein RHR-1 {ECO:0000313|EMBL:CCD65593.1} OS=Caenorhabditis elegans PE=4 SV=1	Q	Secondary metabolites biosynthesis, transport and catabolism	Protein RHR-1 [Caenorhabditis elegans]
F25F2.1	gene10494	65	102	85	42	43	38	2.054532	3.17582	2.658284	1.369549	1.38113	1.2947	0.00670479568584339	-1.04826999926859	down	[RTKL]	General function prediction only;; Signal transduction mechanisms;; Transcription;; Replication, recombination and repair	Molecular Function: protein kinase activity (GO:0004672);; Molecular Function: ATP binding (GO:0005524);; Biological Process: protein phosphorylation (GO:0006468);;	--	--	[T]	Signal transduction mechanisms	Protein kinase domain	Protein F25F2.1, isoform b {ECO:0000313|EMBL:CAD91629.2} OS=Caenorhabditis elegans PE=4 SV=2	W	Extracellular structures	Protein F25F2.1, isoform b [Caenorhabditis elegans]
C54F6.12	gene35381	11	12	9	52	37	58	1.99209	2.01883	1.55606	9.09894	7.39528	11.116	2.38720267384215e-06	2.18600222996006	up	--	--	--	--	--	--	--	Domain of unknown function (DUF19)	Protein C54F6.12 {ECO:0000313|EMBL:CCD62991.1} OS=Caenorhabditis elegans PE=4 SV=2	MW	Cell wall/membrane/envelope biogenesis;; Extracellular structures	Protein C54F6.12 [Caenorhabditis elegans]
Y41D4B.26	gene13607	57	52	90	28	26	29	8.80432	7.48753	13.0569	4.30242	4.35096	4.75872	0.00905051487670173	-1.27691165080442	down	--	--	--	--	--	[T]	Signal transduction mechanisms	--	Protein Y41D4B.26 {ECO:0000313|EMBL:CCD66724.1} OS=Caenorhabditis elegans PE=4 SV=2	T	Signal transduction mechanisms	Protein Y41D4B.26 [Caenorhabditis elegans]
F48D6.4	gene42030	1638	1603	1601	3716	3536	4238	570.36416151	541.53303464	543.234901413	1248.8461485	1784.54400524997	2224.805282108	1.02219852347027e-11	1.23264256091373	up	--	--	--	--	--	--	--	--	Protein F48D6.4, isoform a {ECO:0000313|EMBL:CCD67848.1} OS=Caenorhabditis elegans PE=4 SV=2	K	Transcription	Protein F48D6.4, isoform a [Caenorhabditis elegans]
clec-230	gene38666	42	52	31	14	7	3	9.88674	11.433	7.07648	3.26566	1.95074	0.751583	1.94450869119743e-06	-2.39611730188906	down	--	--	--	--	--	[TV]	Signal transduction mechanisms;; Defense mechanisms	Lectin C-type domain	Protein CLEC-230 {ECO:0000313|EMBL:CAB02798.1} OS=Caenorhabditis elegans PE=4 SV=1	R	General function prediction only	Protein CLEC-230 [Caenorhabditis elegans]
ZC196.3	gene35818	20	15	17	34	37	56	1.094711745481	0.85982969562	0.91850942497	2.04626572312	2.24324411716	3.59101388373	0.00874293151619756	1.27427524674414	up	--	--	--	--	--	--	--	Protein of unknown function (DUF713)	Protein ZC196.3 {ECO:0000313|EMBL:CCD62094.1} OS=Caenorhabditis elegans PE=4 SV=1	S	Function unknown	Protein ZC196.3 [Caenorhabditis elegans]
ugt-20	gene16963	490	732	683	1519	1487	1366	20.3067	31.0918	28.3477	66.0785	64.9667	63.6091	1.41438641649733e-09	1.18466442170254	up	[GC]	Carbohydrate transport and metabolism;; Energy production and conversion	Biological Process: metabolic process (GO:0008152);; Molecular Function: transferase activity, transferring hexosyl groups (GO:0016758);;	--	--	[GC]	Carbohydrate transport and metabolism;; Energy production and conversion	UDP-glucoronosyl and UDP-glucosyl transferase;; Glycosyltransferase family 28 C-terminal domain;; Glycosyl transferase family 1	Protein UGT-20 {ECO:0000313|EMBL:CCD72379.1} OS=Caenorhabditis elegans PE=4 SV=1	R	General function prediction only	Protein UGT-20 [Caenorhabditis elegans]
pals-7	gene3699	14	7	3	54	39	50	0.4175609117049	0.4720539441815	0.10669287951	1.72325535963479	1.78578908461809	2.00718629617916	8.96057888451386e-08	2.5606198214969	up	--	--	--	--	--	--	--	--	Protein C17H1.8, isoform b {ECO:0000313|EMBL:CDX47428.1} OS=Caenorhabditis elegans PE=4 SV=1	--	--	C17H1.8, isoform b [Caenorhabditis elegans]
Y40C5A.4	gene18162	219	202	151	375	445	385	13.52351	13.00205	9.4833995	23.93449	28.38475	25.57765	1.78721566372364e-05	1.06139508350896	up	--	--	--	--	--	--	--	--	Protein Y40C5A.4, isoform b {ECO:0000313|EMBL:CCD71162.2} OS=Caenorhabditis elegans PE=4 SV=3	R	General function prediction only	Y40C5A.4, isoform b [Caenorhabditis elegans]
daao-1	gene13795	86	93	79	302	261	267	3.705345	3.490765	3.261709	15.230609	10.986472	12.664	2.56541104005553e-10	1.6716883114393	up	[E]	Amino acid transport and metabolism	Molecular Function: oxidoreductase activity (GO:0016491);; Biological Process: oxidation-reduction process (GO:0055114);;	K00273|0|cel:CELE_Y69A2AR.5|daao-1; Protein DAAO-1; K00273 D-amino-acid oxidase [EC:1.4.3.3] (A)	Glycine, serine and threonine metabolism (ko00260);; Arginine and proline metabolism (ko00330);; D-Arginine and D-ornithine metabolism (ko00472);; Peroxisome (ko04146)	[E]	Amino acid transport and metabolism	FAD dependent oxidoreductase	Putative uncharacterized protein {ECO:0000313|EMBL:EGT48636.1} OS=Caenorhabditis brenneri (Nematode worm) PE=4 SV=1	R	General function prediction only	Protein DAAO-1 [Caenorhabditis elegans]
F42G8.8	gene18451	66	85	83	29	25	43	3.94141	4.91959	4.79226	1.74401	1.52719	2.60344	0.000998214520877758	-1.28398019479022	down	[T]	Signal transduction mechanisms	Molecular Function: hydrolase activity (GO:0016787);;	K01090|0|cel:CELE_F42G8.8|F42G8.8; Protein F42G8.8; K01090 protein phosphatase [EC:3.1.3.16] (A)	--	[TR]	Signal transduction mechanisms;; General function prediction only	Calcineurin-like phosphoesterase	Serine/threonine-protein phosphatase {ECO:0000256|RuleBase:RU004273} OS=Caenorhabditis elegans PE=3 SV=2	T	Signal transduction mechanisms	F42G8.8 [Caenorhabditis elegans]
F57C2.4	gene9208	115	125	135	81	43	47	425.826	424.791	502.405	321.949	302.271	252.795	0.000650376163182411	-1.14837412806567	down	--	--	--	--	--	--	--	--	Protein F57C2.4 {ECO:0000313|EMBL:CAB05526.1} OS=Caenorhabditis elegans PE=4 SV=1	S	Function unknown	Protein F57C2.4 [Caenorhabditis elegans]
asp-14	gene42880	43236	50182	28739	12723	11477	9875	2113.462321886	2349.899239478	1300.241663	531.805703578	481.02514732	370.460397744	7.71876522016601e-06	-1.85534771824722	down	--	--	--	--	--	[O]	Posttranslational modification, protein turnover, chaperones	Eukaryotic aspartyl protease	Protein ASP-14 {ECO:0000313|EMBL:CCD72625.1} OS=Caenorhabditis elegans PE=4 SV=1	S	Function unknown	Protein ASP-14 [Caenorhabditis elegans]
nstp-7	gene33044	25	22	27	14	1	4	1.90494	1.64926	2.02004	1.07322	0.102594	0.332411	0.000885024376905513	-1.97968153615434	down	[GER]	Carbohydrate transport and metabolism;; Amino acid transport and metabolism;; General function prediction only	Cellular Component: Golgi membrane (GO:0000139);; Molecular Function: sugar:proton symporter activity (GO:0005351);; Biological Process: carbohydrate transport (GO:0008643);; Cellular Component: membrane (GO:0016020);; Cellular Component: integral component of membrane (GO:0016021);;	--	--	[G]	Carbohydrate transport and metabolism	Nucleotide-sugar transporter;; Multidrug resistance efflux transporter;; EamA-like transporter family;; Triose-phosphate Transporter family	Protein NSTP-7 {ECO:0000313|EMBL:CCD64474.2} OS=Caenorhabditis elegans PE=4 SV=2	MW	Cell wall/membrane/envelope biogenesis;; Extracellular structures	Protein NSTP-7 [Caenorhabditis elegans]
sulp-2	gene42509	381	438	336	1023	939	949	11.366372	13.58753	10.511052333	31.980970235942	30.02863321564	31.7233400020739	1.55897552590538e-10	1.31992675898287	up	[P]	Inorganic ion transport and metabolism	Biological Process: sulfate transport (GO:0008272);; Molecular Function: sulfate transmembrane transporter activity (GO:0015116);; Cellular Component: integral component of membrane (GO:0016021);;	--	--	[P]	Inorganic ion transport and metabolism	Sulfate transporter family;; Sulfate transporter N-terminal domain with GLY motif;; STAS domain	Protein SULP-2 {ECO:0000313|EMBL:CCD83471.1} OS=Caenorhabditis elegans PE=2 SV=1	T	Signal transduction mechanisms	Protein SULP-2 [Caenorhabditis elegans]
col-138	gene32562	1317	1293	1575	518	633	551	88.5687	83.9342	102.692	32.8299	41.1454	35.3239	1.84110993694171e-11	-1.31231693006066	down	--	--	Molecular Function: structural constituent of cuticle (GO:0042302);;	--	--	[W]	Extracellular structures	Collagen triple helix repeat (20 copies);; Nematode cuticle collagen N-terminal domain	Protein COL-138 {ECO:0000313|EMBL:CAM36330.1} OS=Caenorhabditis elegans PE=4 SV=1	R	General function prediction only	Protein COL-138 [Caenorhabditis elegans]
C50F7.5	gene18305	1226	1189	988	7066	8038	8628	81.4288	69.7419	59.7792	431.055	471.967	509.347	2.53649692438043e-54	2.78842982049598	up	--	--	--	--	--	--	--	--	Protein C50F7.5 {ECO:0000313|EMBL:CCD67453.2} OS=Caenorhabditis elegans PE=4 SV=2	S	Function unknown	hypothetical protein C50F7.7 - Caenorhabditis elegans
C36C5.12	gene33825	74	72	42	19	7	8	11.6472	11.0361	6.51181	3.05115	1.26805	1.34798	4.77993204970597e-06	-2.48239146396082	down	--	--	--	--	--	--	--	Domain of unknown function (DUF19)	Protein T28A11.3 {ECO:0000313|EMBL:CCD70562.1} OS=Caenorhabditis elegans PE=4 SV=1	S	Function unknown	Protein C36C5.12 [Caenorhabditis elegans]
Y38E10A.9	gene8730	3	0	1	59	44	46	33.6304	0	20.4234	727.842	963.515	817.007	7.14945632752859e-17	5.20119917370729	up	--	--	--	--	--	--	--	Protein of unknown function (DUF1412)	Protein Y38E10A.9 {ECO:0000313|EMBL:CAB54400.1} OS=Caenorhabditis elegans PE=4 SV=1	S	Function unknown	Protein Y38E10A.9 [Caenorhabditis elegans]
clec-7	gene35281	343	347	362	943	842	929	19.8754	19.68508	20.51394	53.7498	51.8281	55.2795	8.24823515169136e-11	1.35294310170277	up	--	--	--	--	--	[TV]	Signal transduction mechanisms;; Defense mechanisms	Lectin C-type domain;; CUB domain;; UL45 protein	Protein CLEC-7 {ECO:0000313|EMBL:CCD62811.1} OS=Caenorhabditis elegans PE=4 SV=1	TV	Signal transduction mechanisms;; Defense mechanisms	Protein CLEC-7 [Caenorhabditis elegans]
F41E6.7	gene35770	64	50	41	152	92	120	5.15821	3.75124484462	3.188052	13.76087	8.90685	9.756556	0.00152377073260429	1.21690459717857	up	--	--	--	--	--	--	--	--	Protein F41E6.7 {ECO:0000313|EMBL:CCD64099.1} OS=Caenorhabditis elegans PE=4 SV=2	O	Posttranslational modification, protein turnover, chaperones	Protein F41E6.7 [Caenorhabditis elegans]
vit-2	gene42324	32319	30497	44320	86298	98841	75949	281.67807	258.67898	377.02247	727.0865	764.0439	609.2206	1.36770368128682e-08	1.27014584905974	up	--	--	Molecular Function: lipid transporter activity (GO:0005319);; Biological Process: lipid transport (GO:0006869);;	--	--	[I]	Lipid transport and metabolism	Lipoprotein amino terminal region;; Domain of unknown function (DUF1943);; von Willebrand factor type D domain	Protein VIT-2, isoform b {ECO:0000313|EMBL:CCD65571.1} OS=Caenorhabditis elegans PE=4 SV=1	R	General function prediction only	Protein VIT-2, isoform a [Caenorhabditis elegans]
NA	Caenorhabditis_elegans_newGene_576	24	35	43	6	16	13	1.15273	1.61478	1.97697	0.288792	0.815531	0.673859	0.00293993923596196	-1.55608527326892	down	--	--	--	--	--	--	--	F-box associated	Protein F29G9.7 {ECO:0000313|EMBL:CCD64138.1} OS=Caenorhabditis elegans PE=4 SV=3	O	Posttranslational modification, protein turnover, chaperones	--
ZK896.4	gene20293	258	214	217	116	113	74	12.618775	10.12871	10.17143	5.68402	5.560791	3.78658	1.76818385318484e-05	-1.20002092527953	down	--	--	--	--	--	--	--	CUB-like domain	Protein ZK896.4 {ECO:0000313|EMBL:CAB05319.1} OS=Caenorhabditis elegans PE=4 SV=1	G	Carbohydrate transport and metabolism	Protein ZK896.4 [Caenorhabditis elegans]
cyp-36A1	gene2102	477	523	726	1343	1369	1581	22.0846	24.4888	33.6757	64.5999	67.6744	81.0698	2.59440889316432e-11	1.29999379479773	up	[Q]	Secondary metabolites biosynthesis, transport and catabolism	Molecular Function: iron ion binding (GO:0005506);; Molecular Function: oxidoreductase activity, acting on paired donors, with incorporation or reduction of molecular oxygen (GO:0016705);; Molecular Function: heme binding (GO:0020037);; Biological Process: oxidation-reduction process (GO:0055114);;	K17958|0|cel:CELE_C34B7.3|cyp-36A1; Protein CYP-36A1; K17958 cytochrome P450, family 36, subfamily A (A)	--	[Q]	Secondary metabolites biosynthesis, transport and catabolism	Cytochrome P450	CRE-CYP-36A1 protein {ECO:0000313|EMBL:EFO84710.1} OS=Caenorhabditis remanei (Caenorhabditis vulgaris) PE=3 SV=1	Q	Secondary metabolites biosynthesis, transport and catabolism	Protein CYP-36A1 [Caenorhabditis elegans]
ugt-51	gene34471	262	216	249	792	971	1009	8.66015700016628	6.21228271080702	8.57474441001542	21.5203624	23.4730617110949	28.077788	2.39754327348446e-20	1.91675456934564	up	[GC]	Carbohydrate transport and metabolism;; Energy production and conversion	Biological Process: metabolic process (GO:0008152);; Molecular Function: transferase activity, transferring hexosyl groups (GO:0016758);;	--	--	[GC]	Carbohydrate transport and metabolism;; Energy production and conversion	UDP-glucoronosyl and UDP-glucosyl transferase;; Glycosyltransferase family 28 C-terminal domain	Protein UGT-51 {ECO:0000313|EMBL:CCD83358.1} OS=Caenorhabditis elegans PE=4 SV=2	R	General function prediction only	Protein UGT-51 [Caenorhabditis elegans]
ZK1025.3	gene3158	165	228	99	15	17	18	9.25135	13.213549	5.823307	0.807354	0.979861	1.17600000002187	1.59121229204427e-05	-3.3107082613901	down	--	--	--	--	--	--	--	Methyltransferase FkbM domain	Protein ZK1025.3 {ECO:0000313|EMBL:CAA18370.1} OS=Caenorhabditis elegans PE=4 SV=1	K	Transcription	Protein ZK1025.3 [Caenorhabditis elegans]
Y73F4A.1	gene18776	112	153	167	426	322	352	19.8325	25.0578	27.7887	74.5532	62.282	67.1799	7.40986040968482e-08	1.33382325699538	up	--	--	--	--	--	--	--	DOMON domain	Putative uncharacterized protein {ECO:0000313|EMBL:EFP07937.1} OS=Caenorhabditis remanei (Caenorhabditis vulgaris) PE=4 SV=1	R	General function prediction only	Protein Y73F4A.1 [Caenorhabditis elegans]
F07C4.12	gene35427	80	55	61	383	428	391	3.71320961	2.5514626532504	2.840963263	17.1941120000519	20.37714	17.81673298	4.38488525840138e-25	2.60198144829559	up	[I]	Lipid transport and metabolism	Biological Process: metabolic process (GO:0008152);; Molecular Function: hydrolase activity (GO:0016787);;	--	--	[R]	General function prediction only	Carboxylesterase family;; alpha/beta hydrolase fold	Protein F07C4.12, isoform b {ECO:0000313|EMBL:CCD64302.1} OS=Caenorhabditis elegans PE=3 SV=1	R	General function prediction only	Protein F07C4.12, isoform b [Caenorhabditis elegans]
AC7.3	gene15003	36	46	33	8	20	13	4.1833	5.3127	3.94163	0.9731	2.44767	1.66955	0.00259720693925454	-1.50008969444999	down	--	--	--	--	--	--	--	--	Protein AC7.3 {ECO:0000313|EMBL:CCD61153.1} OS=Caenorhabditis elegans PE=4 SV=2	S	Function unknown	Protein AC7.3 [Caenorhabditis elegans]
pho-6	gene35695	194	149	114	369	345	484	8.092905	6.615836	4.714991	16.1105594	12.6855300000789	19.847002	5.23041574519302e-06	1.37666903319193	up	--	--	Molecular Function: acid phosphatase activity (GO:0003993);;	--	--	[I]	Lipid transport and metabolism	Histidine phosphatase superfamily (branch 2);; Histidine phosphatase superfamily (branch 1)	Protein PHO-6 {ECO:0000313|EMBL:CCD70810.2} OS=Caenorhabditis elegans PE=4 SV=2	C	Energy production and conversion	Protein PHO-6 [Caenorhabditis elegans]
Y45F10D.6	gene21104	61	55	80	28	15	18	9.90335	8.43041	12.5949	4.50773	2.58638	3.04446	3.59364252925772e-05	-1.70002523329017	down	--	--	--	--	--	--	--	--	Protein Y45F10D.6 {ECO:0000313|EMBL:CAA16381.2} OS=Caenorhabditis elegans PE=4 SV=2	S	Function unknown	Protein Y45F10D.6 [Caenorhabditis elegans]
nspe-4	gene8732	87	79	55	618	509	723	310.34571	314.61369	191.79354	3608.8769	4575.9196	6083.5018	1.16025757534453e-23	3.05181837388936	up	--	--	--	--	--	--	--	Protein of unknown function (DUF1412)	Protein NSPE-4 {ECO:0000313|EMBL:CAB54402.1} OS=Caenorhabditis elegans PE=4 SV=1	S	Function unknown	Protein NSPE-4 [Caenorhabditis elegans]
srp-2	gene33118	387	418	548	217	185	248	21.8579206156	23.6875099453	31.196427081	12.57998842	10.767816838	14.9412181478	0.000108015627500658	-1.07226296325821	down	[O]	Posttranslational modification, protein turnover, chaperones	--	--	--	[V]	Defense mechanisms	Serpin (serine protease inhibitor)	Protein SRP-2 {ECO:0000313|EMBL:CCD63233.1} OS=Caenorhabditis elegans PE=3 SV=1	R	General function prediction only	Protein SRP-2 [Caenorhabditis elegans]
ZK484.7	gene1400	64	64	77	29	24	37	3.86641	3.8137	4.7087	1.7656	1.45868	2.25843	0.00341617446146721	-1.20198726702564	down	[T]	Signal transduction mechanisms	Molecular Function: protein tyrosine phosphatase activity (GO:0004725);; Biological Process: protein dephosphorylation (GO:0006470);;	--	--	[T]	Signal transduction mechanisms	Protein-tyrosine phosphatase;; Dual specificity phosphatase, catalytic domain	Protein ZK484.7 {ECO:0000313|EMBL:CCD65804.1} OS=Caenorhabditis elegans PE=4 SV=1	S	Function unknown	Protein ZK484.7 [Caenorhabditis elegans]
ttr-44	gene37927	1904	1830	1016	3140	2811	4062	287.422505763	259.663406	145.683487615815	444.724728738796	438.484633	610.463100003868	0.00200148071064957	1.06287908517996	up	--	--	Cellular Component: extracellular space (GO:0005615);;	--	--	--	--	Transthyretin-like family	Protein TTR-44, isoform a {ECO:0000313|EMBL:CAB01136.1} OS=Caenorhabditis elegans PE=4 SV=1	T	Signal transduction mechanisms	Protein TTR-44, isoform a [Caenorhabditis elegans]
K08D8.5	gene20306	534	563	524	1502	1427	1473	37.8233	38.8202	36.1057	105.282	102.473	106.334	1.68153080297267e-13	1.42723073705987	up	--	--	--	--	--	--	--	CUB-like domain	Protein K08D8.5 {ECO:0000313|EMBL:CAA97432.1} OS=Caenorhabditis elegans PE=4 SV=1	R	General function prediction only	Protein K08D8.5 [Caenorhabditis elegans]
D2062.5	gene5083	32	30	40	8	8	17	10.87782188784	15.18358679	12.661803	3.674044919	3.217221	3.264566265	0.00160514704400065	-1.64187513983595	down	--	--	--	--	--	--	--	--	Protein D2062.5 {ECO:0000313|EMBL:CCD68439.1} OS=Caenorhabditis elegans PE=4 SV=1	S	Function unknown	Protein D2062.5 [Caenorhabditis elegans]
bca-1	gene42778	763	789	698	1725	1838	2077	61.5744769301	56.5060164783	51.7441959022	112.7909212292	104.3514718385	111.510421002503	3.62386736597964e-12	1.31213022588548	up	[P]	Inorganic ion transport and metabolism	Molecular Function: carbonate dehydratase activity (GO:0004089);; Molecular Function: zinc ion binding (GO:0008270);;	--	--	[P]	Inorganic ion transport and metabolism	Carbonic anhydrase	CBN-BCA-1 protein {ECO:0000313|EMBL:EGT43056.1} OS=Caenorhabditis brenneri (Nematode worm) PE=4 SV=1	K	Transcription	Protein BCA-1 [Caenorhabditis elegans]
cyp-32B1	gene33493	298	277	245	812	880	975	11.6941	10.8033	9.63786	31.7391	34.82	39.1165	4.99388618897879e-16	1.68779209425895	up	[Q]	Secondary metabolites biosynthesis, transport and catabolism	Molecular Function: iron ion binding (GO:0005506);; Molecular Function: oxidoreductase activity, acting on paired donors, with incorporation or reduction of molecular oxygen (GO:0016705);; Molecular Function: heme binding (GO:0020037);; Biological Process: oxidation-reduction process (GO:0055114);;	K17954|0|cel:CELE_Y5H2B.5|cyp-32B1; Protein CYP-32B1; K17954 cytochrome P450, family 32 (A)	--	[QI]	Secondary metabolites biosynthesis, transport and catabolism;; Lipid transport and metabolism	Cytochrome P450	Protein CYP-32B1 {ECO:0000313|EMBL:CCD67436.1} OS=Caenorhabditis elegans PE=3 SV=2	Q	Secondary metabolites biosynthesis, transport and catabolism	Protein CYP-32B1 [Caenorhabditis elegans]
comt-4	gene33442	13	7	8	52	49	55	1.7317	0.937211	1.05902	6.54055	6.71029	7.46481	9.02739323028878e-08	2.46317454967547	up	[R]	General function prediction only	Molecular Function: O-methyltransferase activity (GO:0008171);;	--	--	[Q]	Secondary metabolites biosynthesis, transport and catabolism	O-methyltransferase;; Methyltransferase domain	Protein COMT-4 {ECO:0000313|EMBL:CCD70634.1} OS=Caenorhabditis elegans PE=4 SV=1	I	Lipid transport and metabolism	Protein COMT-4 [Caenorhabditis elegans]
T21F4.1	gene42517	1797	1703	2022	331	283	287	79.6173	75.623	90.5352	14.01003	12.28127	11.92132	2.64332644603227e-42	-2.63042138631875	down	[E]	Amino acid transport and metabolism	Molecular Function: metal ion binding (GO:0046872);;	--	--	[E]	Amino acid transport and metabolism	Arginase family	Protein T21F4.1, isoform b {ECO:0000313|EMBL:CCD69509.1} OS=Caenorhabditis elegans PE=4 SV=1	E	Amino acid transport and metabolism	Protein T21F4.1, isoform b [Caenorhabditis elegans]
cld-9	gene38008	1023	1289	964	501	405	454	47.6023691522	59.110339976	43.3310409	23.357531216	19.06930690292	21.75265170812	1.23836625871619e-09	-1.28202011051224	down	--	--	--	--	--	--	--	CUB-like domain	Protein F35E12.8, isoform a {ECO:0000313|EMBL:CAB04278.2} OS=Caenorhabditis elegans PE=4 SV=1	R	General function prediction only	Protein F35E12.8, isoform a [Caenorhabditis elegans]
C07G3.10	gene33951	46	46	30	103	122	116	5.00213	4.85162	3.27278	10.8803	14.0469	12.5099	1.8649892189418e-05	1.46974610312843	up	--	--	Molecular Function: lipid binding (GO:0008289);;	--	--	--	--	Nematode fatty acid retinoid binding protein (Gp-FAR-1)	Protein C07G3.10 {ECO:0000313|EMBL:CCD62493.1} OS=Caenorhabditis elegans PE=4 SV=1	S	Function unknown	Protein C07G3.10 [Caenorhabditis elegans]
clec-174	gene14165	80	141	76	244	421	354	3.00767	4.90492	2.66823	8.72702	14.4322	12.3421	8.98611078552895e-05	1.76701282625236	up	--	--	--	--	--	--	--	Lectin C-type domain	Protein CLEC-174 {ECO:0000313|EMBL:CCD71964.1} OS=Caenorhabditis elegans PE=4 SV=2	TV	Signal transduction mechanisms;; Defense mechanisms	Protein CLEC-174 [Caenorhabditis elegans]
cln-3.1	gene36915	119	154	108	74	53	50	7.36254483816	9.0027777748	6.63470607080534	4.683725726	3.420047566	3.34426422922972	0.0008395109832233	-1.1200473877928	down	--	--	Cellular Component: membrane (GO:0016020);;	K12389|0|cbr:CBG23153|Cbr-cln-3.1; C. briggsae CBR-CLN-3.1 protein; K12389 battenin (A)	Lysosome (ko04142)	[R]	General function prediction only	CLN3 protein	Battenin {ECO:0000256|RuleBase:RU361113} OS=Caenorhabditis elegans PE=2 SV=1	T	Signal transduction mechanisms	Protein CLN-3.1, isoform a [Caenorhabditis elegans]
ech-7	gene4030	403	474	587	1399	1000	1093	37.1568	41.9287	53.3101	124.545	91.4355	98.0616	2.52584045940397e-06	1.239073785119	up	[I]	Lipid transport and metabolism	Molecular Function: catalytic activity (GO:0003824);; Molecular Function: 3-hydroxyisobutyryl-CoA hydrolase activity (GO:0003860);; Biological Process: metabolic process (GO:0008152);;	--	--	[I]	Lipid transport and metabolism	Enoyl-CoA hydratase/isomerase family	Protein ECH-7 {ECO:0000313|EMBL:CAC48118.1} OS=Caenorhabditis elegans PE=3 SV=1	P	Inorganic ion transport and metabolism	Protein ECH-7 [Caenorhabditis elegans]
C39E9.8	gene20369	3091	3410	3416	8199	6947	8750	183.932006000068	190.715348	199.167914	463.054851	391.10744172746	508.834680003549	3.82040626323211e-12	1.25465480840445	up	--	--	--	--	--	--	--	--	Protein C39E9.8, isoform a {ECO:0000313|EMBL:CAA94333.2} OS=Caenorhabditis elegans PE=4 SV=2	Z	Cytoskeleton	Protein C39E9.8, isoform a [Caenorhabditis elegans]
col-88	gene9389	384	462	696	200	235	190	23.0306	26.7456	40.6416	11.2153	13.2452	10.3318	0.00759998209268664	-1.31768474653239	down	--	--	Molecular Function: structural constituent of cuticle (GO:0042302);;	--	--	[W]	Extracellular structures	Collagen triple helix repeat (20 copies);; Nematode cuticle collagen N-terminal domain	Protein COL-88 {ECO:0000313|EMBL:CCD71750.1} OS=Caenorhabditis elegans PE=4 SV=1	W	Extracellular structures	Protein COL-88 [Caenorhabditis elegans]
C35A5.4	gene36524	41	42	56	10	29	16	1.55296	1.51942	2.09394	0.384394	1.12785	0.664769	0.00378552293122258	-1.35105411504567	down	--	--	--	--	--	--	--	MSP (Major sperm protein) domain	Major sperm protein {ECO:0000256|RuleBase:RU003425} OS=Caenorhabditis elegans PE=4 SV=2	CG	Energy production and conversion;; Carbohydrate transport and metabolism	Protein C35A5.4 [Caenorhabditis elegans]
Y53F4B.23	gene9338	122	161	129	350	292	287	16.1781760735	20.7153895872	16.9436035397	46.741695659268	40.91195787308	36.9427747719	8.37376564289802e-06	1.15916175706412	up	--	--	--	--	--	--	--	--	Protein Y53F4B.23 {ECO:0000313|EMBL:CAB70111.3} OS=Caenorhabditis elegans PE=4 SV=3	S	Function unknown	Y53F4B.23 [Caenorhabditis elegans]
C14C6.3	gene33031	73	85	93	37	31	29	4.62711	4.681405	5.56937	2.40261	1.909415	1.836601	0.00026507196787805	-1.38628914251602	down	--	--	Biological Process: carbohydrate metabolic process (GO:0005975);; Molecular Function: galactoside 2-alpha-L-fucosyltransferase activity (GO:0008107);; Cellular Component: membrane (GO:0016020);;	--	--	--	--	Glycosyl transferase family 11	Protein C14C6.3 {ECO:0000313|EMBL:CCD64460.1} OS=Caenorhabditis elegans PE=4 SV=2	K	Transcription	Protein C14C6.3 [Caenorhabditis elegans]
srd-39	gene45319	4	3	0	172	218	236	0.2860745	0.2456162361	0	12.78639	17.13941	17.97373	3.42225398768981e-49	6.47112145753961	up	--	--	--	K08473|0|cel:CELE_R04D3.8|srd-39; Protein SRD-39; K08473 nematode chemoreceptor (A)	--	--	--	Serpentine type 7TM GPCR chemoreceptor Srd;; Serpentine type 7TM GPCR chemoreceptor Str	Protein SRD-39 {ECO:0000313|EMBL:CAA94166.1} OS=Caenorhabditis elegans PE=4 SV=2	R	General function prediction only	Protein SRD-39 [Caenorhabditis elegans]
T27E4.1	gene35976	89	100	77	203	221	234	4.86142	5.08922	4.45704	10.985	12.2802	14.17408	4.59429933788801e-06	1.2933231186764	up	--	--	--	--	--	--	--	--	Protein T27E4.1 {ECO:0000313|EMBL:CCD65661.1} OS=Caenorhabditis elegans PE=4 SV=2	W	Extracellular structures	Protein T27E4.1 [Caenorhabditis elegans]
Y45F10C.1	gene20689	44	41	45	18	16	17	1.39146	1.33536	1.45689	0.612302	0.556858	0.632608	0.00433692934902614	-1.36449913642636	down	--	--	--	--	--	--	--	Domain of unknown function (DUF545)	Protein Y45F10C.1 {ECO:0000313|EMBL:CAB16477.1} OS=Caenorhabditis elegans PE=4 SV=1	Q	Secondary metabolites biosynthesis, transport and catabolism	Protein Y45F10C.1 [Caenorhabditis elegans]
C34D4.10	gene18040	113	117	154	69	48	43	7.19257	7.48057	9.80479	4.55739	3.24867	3.01064	0.000113856646409464	-1.27859712421207	down	--	--	--	--	--	--	--	--	Protein C34D4.10 {ECO:0000313|EMBL:CCD66604.1} OS=Caenorhabditis elegans PE=4 SV=1	O	Posttranslational modification, protein turnover, chaperones	Protein C34D4.10 [Caenorhabditis elegans]
sqrd-1	gene22349	2812	2655	2664	8163	9232	10022	120.667192011229	115.547784	112.850553598174	352.0120009111	403.6050594	456.266690476519	1.34719902336415e-22	1.73968020317553	up	[R]	General function prediction only	Molecular Function: oxidoreductase activity (GO:0016491);; Biological Process: oxidation-reduction process (GO:0055114);;	K17218|0|cel:CELE_F02H6.5|sqrd-1; Protein SQRD-1, isoform A; K17218 sulfide:quinone oxidoreductase [EC:1.8.5.-] (A)	Sulfur metabolism (ko00920)	[C]	Energy production and conversion	Pyridine nucleotide-disulphide oxidoreductase	Protein SQRD-1, isoform a {ECO:0000313|EMBL:CAB05173.1} OS=Caenorhabditis elegans PE=4 SV=1	R	General function prediction only	Protein SQRD-1, isoform a [Caenorhabditis elegans]
Y47D7A.15	gene34263	5101	4876	4619	1467	1494	1321	185.7724155447	185.2473144592	182.7994111119	54.217213518	54.91210997947	51.43289568081	6.91801888245717e-24	-1.78341309551824	down	--	--	--	--	--	--	--	--	Protein Y47D7A.15 {ECO:0000313|EMBL:CCD69384.2} OS=Caenorhabditis elegans PE=4 SV=3	S	Function unknown	Protein Y47D7A.15 [Caenorhabditis elegans]
F23F12.12	gene11156	48	64	78	213	175	280	244.209	301.243	392.686	1187.26	1645.74	2145.7	3.17734533798001e-06	1.79967214859774	up	--	--	--	--	--	--	--	--	Protein F23F12.12 {ECO:0000313|EMBL:CCD69931.1} OS=Caenorhabditis elegans PE=4 SV=1	R	General function prediction only	Protein F23F12.12 [Caenorhabditis elegans]
F23A7.4	gene46326	77	80	78	50	15	26	1342.15	1512.03	1588.43	1053.32	572.601	789.535	0.000372948035731041	-1.38466699414518	down	--	--	--	--	--	--	--	--	Protein F23A7.4 {ECO:0000313|EMBL:CAB02978.1} OS=Caenorhabditis elegans PE=4 SV=1	Q	Secondary metabolites biosynthesis, transport and catabolism	Protein F23A7.4 [Caenorhabditis elegans]
gba-2	gene4952	301	346	302	877	741	862	25.60717	23.61782	27.830326	42.9003	34.53537	40.57725	8.47290829954078e-11	1.37192140763105	up	[M]	Cell wall/membrane/envelope biogenesis	--	K01201|0|cel:CELE_C33C12.8|gba-2; Protein GBA-2; K01201 glucosylceramidase [EC:3.2.1.45] (A)	Other glycan degradation (ko00511);; Sphingolipid metabolism (ko00600);; Lysosome (ko04142)	[G]	Carbohydrate transport and metabolism	O-Glycosyl hydrolase family 30	Glucosylceramidase {ECO:0000256|RuleBase:RU361188} OS=Caenorhabditis remanei (Caenorhabditis vulgaris) PE=3 SV=1	G	Carbohydrate transport and metabolism	Protein GBA-2 [Caenorhabditis elegans]
F39G3.2	gene34318	82	95	97	36	54	41	3.68726	4.2361	4.30581	1.63977	2.59709	2.00264	0.00404872548780268	-1.07821733385611	down	--	--	--	--	--	--	--	Glycosyltransferase family 92	Protein F39G3.2 {ECO:0000313|EMBL:CCD65241.1} OS=Caenorhabditis elegans PE=4 SV=2	O	Posttranslational modification, protein turnover, chaperones	Protein F39G3.2 [Caenorhabditis elegans]
C18E9.8	gene7490	116	113	134	47	58	60	4.1184	4.09242	4.81796	1.72258	2.15946	2.37575	0.000701723658981062	-1.15157758955487	down	--	--	--	--	--	--	--	--	Protein C18E9.8 {ECO:0000313|EMBL:CAA93857.1} OS=Caenorhabditis elegans PE=1 SV=1	T	Signal transduction mechanisms	Protein C18E9.8 [Caenorhabditis elegans]
Y51H7C.13	gene4674	1220	1472	1608	475	684	426	43.09954416	45.4695777800003	49.6134142	13.83236	17.5894036537	9.957000986699	2.61172064017385e-10	-1.4538202438909	down	--	--	--	--	--	--	--	--	Protein Y51H7C.13 {ECO:0000313|EMBL:CCD71799.1} OS=Caenorhabditis elegans PE=4 SV=2	A	RNA processing and modification	Protein Y51H7C.13 [Caenorhabditis elegans]
cdr-1	gene38933	217	301	184	101	68	54	24.1938	32.5466	20.0749	11.4618	8.20645	6.73118	7.00121682392739e-05	-1.66843180685154	down	--	--	--	--	--	[T]	Signal transduction mechanisms	Glutathione S-transferase, C-terminal domain;; Glutathione S-transferase, C-terminal domain;; Glutathione S-transferase, C-terminal domain;; Glutathione S-transferase, N-terminal domain	Protein CDR-1 {ECO:0000313|EMBL:CAB04302.1} OS=Caenorhabditis elegans PE=2 SV=1	R	General function prediction only	Protein CDR-1 [Caenorhabditis elegans]
snf-7	gene13018	35	46	30	18	7	12	1.12749	1.49655	0.997379	0.594189	0.261058	0.428307	0.00151374052063199	-1.59935923728817	down	--	--	Molecular Function: neurotransmitter:sodium symporter activity (GO:0005328);; Biological Process: neurotransmitter transport (GO:0006836);; Cellular Component: integral component of membrane (GO:0016021);;	--	--	[T]	Signal transduction mechanisms	Sodium:neurotransmitter symporter family	Transporter {ECO:0000256|RuleBase:RU003732} OS=Caenorhabditis elegans PE=3 SV=1	S	Function unknown	Protein SNF-7 [Caenorhabditis elegans]
clec-3	gene5236	4265	4135	2148	1118	843	768	198.3367	182.2815	97.9465	49.2924	38.4104	34.0451	0.000483723078382481	-1.96433241676584	down	--	--	--	--	--	[TV]	Signal transduction mechanisms;; Defense mechanisms	Lectin C-type domain;; CUB domain	Protein CLEC-3 {ECO:0000313|EMBL:CCD62000.1} OS=Caenorhabditis elegans PE=4 SV=2	S	Function unknown	Protein CLEC-3 [Caenorhabditis elegans]
msp-38	gene19247	71	115	112	56	39	52	35.2085	51.1766	52.6619	26.5082	21.8763	27.0573	0.00575468270681322	-1.03362015424141	down	--	--	--	--	--	--	--	MSP (Major sperm protein) domain	Major sperm protein {ECO:0000256|RuleBase:RU003425} OS=Caenorhabditis remanei (Caenorhabditis vulgaris) PE=4 SV=1	S	Function unknown	Protein MSP-38 [Caenorhabditis elegans]
T07G12.3	gene19386	53	67	63	19	20	26	1.832831	2.3400103307	2.201364	0.70114	0.744986	1.047458	0.000353963142560843	-1.50677680429058	down	--	--	--	--	--	--	--	Protein of unknown function (DUF229)	Protein T07G12.3 {ECO:0000313|EMBL:CAB05275.2} OS=Caenorhabditis elegans PE=4 SV=2	F	Nucleotide transport and metabolism	Protein T07G12.3 [Caenorhabditis elegans]
tyr-2	gene13194	3225	3228	3530	7474	8623	8392	69.48094	67.82339	73.6333139	153.533987289	180.026168	173.450686654	1.30529774260043e-12	1.28050292472758	up	--	--	Biological Process: metabolic process (GO:0008152);; Molecular Function: oxidoreductase activity (GO:0016491);;	--	--	--	--	Common central domain of tyrosinase;; ShK domain-like	Protein TYR-2 {ECO:0000313|EMBL:CAB04594.1} OS=Caenorhabditis elegans PE=4 SV=1	R	General function prediction only	Protein TYR-2 [Caenorhabditis elegans]
cyp-13A4	gene7785	484	1064	827	3317	3770	2925	18.56285161	41.005047482	31.902613	131.12277	151.5992	121.124832	1.98967606120155e-19	2.06272098796812	up	[Q]	Secondary metabolites biosynthesis, transport and catabolism	Molecular Function: iron ion binding (GO:0005506);; Molecular Function: oxidoreductase activity, acting on paired donors, with incorporation or reduction of molecular oxygen (GO:0016705);; Molecular Function: heme binding (GO:0020037);; Biological Process: oxidation-reduction process (GO:0055114);;	K17861|0|cel:CELE_T10B9.1|cyp-13A4; Protein CYP-13A4; K17861 cytochrome P450, family 13 (A)	--	[Q]	Secondary metabolites biosynthesis, transport and catabolism	Cytochrome P450	Putative uncharacterized protein {ECO:0000313|EMBL:EGT38206.1} OS=Caenorhabditis brenneri (Nematode worm) PE=3 SV=1	Q	Secondary metabolites biosynthesis, transport and catabolism	Protein CYP-13A4 [Caenorhabditis elegans]
acer-1	gene6740	4332	3865	5542	22080	23526	23524	194.974	174.306	249.78	1002.9	1052.12	1099.87	2.57163903842388e-36	2.31622165800988	up	[C]	Energy production and conversion	Molecular Function: catalytic activity (GO:0003824);; Biological Process: acetyl-CoA metabolic process (GO:0006084);;	--	--	[C]	Energy production and conversion	Acetyl-CoA hydrolase/transferase C-terminal domain;; Acetyl-CoA hydrolase/transferase N-terminal domain	Protein C44B7.10 {ECO:0000313|EMBL:CCD61564.1} OS=Caenorhabditis elegans PE=1 SV=3	T	Signal transduction mechanisms	Protein C44B7.10 [Caenorhabditis elegans]
clec-61	gene8010	366	248	226	1061	913	1232	19.381	13.0753	11.84	56.4418	49.6937	68.8626	4.70838516927497e-15	1.91802059114609	up	--	--	--	--	--	--	--	von Willebrand factor type A domain;; von Willebrand factor type A domain	Protein CLEC-61 {ECO:0000313|EMBL:CAA88986.1} OS=Caenorhabditis elegans PE=4 SV=1	S	Function unknown	Protein CLEC-61 [Caenorhabditis elegans]
nas-33	gene42884	271	252	172	114	121	93	8.68617996	8.069399	5.57253591825706	3.5037286987	3.909039	3.1640516	0.000758755364554784	-1.09705204819364	down	--	--	Molecular Function: metalloendopeptidase activity (GO:0004222);; Biological Process: proteolysis (GO:0006508);;	K08076|0|cel:CELE_K04E7.3|nas-33; Protein NAS-33; K08076 astacin [EC:3.4.24.21] (A)	--	[O]	Posttranslational modification, protein turnover, chaperones	Astacin (Peptidase family M12A)	Metalloendopeptidase {ECO:0000256|RuleBase:RU361183} OS=Caenorhabditis brenneri (Nematode worm) PE=3 SV=1	O	Posttranslational modification, protein turnover, chaperones	Protein NAS-33 [Caenorhabditis elegans]
C08F11.12	gene20685	183	175	257	121	74	79	160.084	134.783	202.933	106.236	87.2278	84.2381	0.00136321260672682	-1.18231162323277	down	--	--	--	--	--	--	--	Protein of unknown function (DUF1505)	Putative uncharacterized protein {ECO:0000313|EMBL:EFO92777.1} OS=Caenorhabditis remanei (Caenorhabditis vulgaris) PE=4 SV=1	CG	Energy production and conversion;; Carbohydrate transport and metabolism	Protein C08F11.12 [Caenorhabditis elegans]
C34F11.2	gene6002	42	70	71	29	24	32	9.636610862182	11.05948437171	6.48467386152	5.1271004162	7.758492164	3.236804	0.00905027682818816	-1.12015312029424	down	--	--	--	--	--	--	--	--	Protein C34F11.2 {ECO:0000313|EMBL:CCD65823.1} OS=Caenorhabditis elegans PE=4 SV=1	T	Signal transduction mechanisms	Protein C34F11.2 [Caenorhabditis elegans]
fat-2	gene20439	9437	9317	10553	30003	28698	34458	617.29604591	599.531349576	679.277134704	1958.691142635	2007.593322089	2390.825157528	4.12244815022824e-18	1.6541665597257	up	[I]	Lipid transport and metabolism	Biological Process: lipid metabolic process (GO:0006629);; Molecular Function: oxidoreductase activity, acting on paired donors, with oxidation of a pair of donors resulting in the reduction of molecular oxygen to two molecules of water (GO:0016717);; Biological Process: oxidation-reduction process (GO:0055114);;	K10257|0|cel:CELE_W02A2.1|fat-2; Protein FAT-2; K10257 omega-3 fatty acid desaturase (delta-15 desaturase) [EC:1.14.19.-] (A)	Biosynthesis of unsaturated fatty acids (ko01040);; Fatty acid metabolism (ko01212)	--	--	Fatty acid desaturase;; Domain of unknown function (DUF3474)	Putative uncharacterized protein {ECO:0000313|EMBL:EGT37131.1} OS=Caenorhabditis brenneri (Nematode worm) PE=4 SV=1	R	General function prediction only	Protein FAT-2 [Caenorhabditis elegans]
mxl-3	gene45332	1162	1069	1716	3851	4107	4172	77.8981702970343	70.275380995	111.9857228477	252.40920293023	257.829310812	270.592177000002	1.98967606120155e-19	1.60474501732948	up	--	--	Molecular Function: protein dimerization activity (GO:0046983);;	K04453|1.43151e-112|cel:CELE_F46G10.6|mxl-3; Protein MXL-3; K04453 Max protein (A)	MAPK signaling pathway (ko04010)	[K]	Transcription	Helix-loop-helix DNA-binding domain	Protein MXL-3 {ECO:0000313|EMBL:CAA94125.1} OS=Caenorhabditis elegans PE=4 SV=1	R	General function prediction only	Protein MXL-3 [Caenorhabditis elegans]
cyp-37A1	gene9085	584	556	465	1602	1673	2073	21.3077166713079	19.8009846047	16.942250027	56.439805	61.2917200000099	74.9406070000898	2.49142372218965e-16	1.72287691161805	up	[Q]	Secondary metabolites biosynthesis, transport and catabolism	Molecular Function: iron ion binding (GO:0005506);; Molecular Function: oxidoreductase activity, acting on paired donors, with incorporation or reduction of molecular oxygen (GO:0016705);; Molecular Function: heme binding (GO:0020037);; Biological Process: oxidation-reduction process (GO:0055114);;	K17959|0|cel:CELE_F01D5.9|cyp-37A1; Protein CYP-37A1; K17959 cytochrome P450, family 37 (A)	--	[QI]	Secondary metabolites biosynthesis, transport and catabolism;; Lipid transport and metabolism	Cytochrome P450	Protein CYP-37A1 {ECO:0000313|EMBL:CAB04044.2} OS=Caenorhabditis elegans PE=3 SV=2	R	General function prediction only	Protein CYP-37A1 [Caenorhabditis elegans]
F57B9.8	gene11274	40	55	51	13	26	18	1.96005	2.79466	2.56601	0.666052	1.38246	0.988004	0.00278965992739467	-1.36981318853017	down	[RTKL]	General function prediction only;; Signal transduction mechanisms;; Transcription;; Replication, recombination and repair	Molecular Function: protein kinase activity (GO:0004672);; Molecular Function: ATP binding (GO:0005524);; Biological Process: protein phosphorylation (GO:0006468);;	--	--	[T]	Signal transduction mechanisms	Protein tyrosine kinase;; Protein kinase domain;; SH2 domain	Protein F57B9.8 {ECO:0000313|EMBL:CCD70317.1} OS=Caenorhabditis elegans PE=4 SV=2	T	Signal transduction mechanisms	Protein F57B9.8 [Caenorhabditis elegans]
NA	Caenorhabditis_elegans_newGene_342	25	38	34	5	5	5	1.06328	1.58139	1.44905	0.212149	0.216936	0.225439	1.15482287591003e-06	-2.70661810929515	down	[RTKL]	General function prediction only;; Signal transduction mechanisms;; Transcription;; Replication, recombination and repair	Molecular Function: protein kinase activity (GO:0004672);; Molecular Function: ATP binding (GO:0005524);; Biological Process: protein phosphorylation (GO:0006468);;	--	--	[T]	Signal transduction mechanisms	Protein tyrosine kinase;; Protein kinase domain;; SH2 domain;; Protein tyrosine kinase;; Protein kinase domain	Uncharacterized protein {ECO:0000313|EnsemblMetazoa:CJA04113c} OS=Caenorhabditis japonica PE=4 SV=1	R	General function prediction only	PREDICTED: tyrosine-protein kinase Fer [Felis catus]
str-41	gene35320	5	4	0	33	27	32	0.471584	0.417394	0.0836309	3.13868	2.71348	3.23733	3.81109991859246e-08	3.34153022414533	up	--	--	--	K08473|0|cel:CELE_R13D7.1|str-41; Protein STR-41; K08473 nematode chemoreceptor (A)	--	--	--	Serpentine type 7TM GPCR chemoreceptor Str;; Serpentine type 7TM GPCR chemoreceptor Srj;; Serpentine type 7TM GPCR chemoreceptor Srd;; Serpentine type 7TM GPCR chemoreceptor Srh	Protein STR-41 {ECO:0000313|EMBL:CCD83340.1} OS=Caenorhabditis elegans PE=4 SV=2	R	General function prediction only	Protein STR-41 [Caenorhabditis elegans]
C04G6.2	gene5953	86	111	112	48	61	45	15.55872	20.13862	19.45799	9.33724	11.76277	7.66668	0.00494147684935623	-1.01850807919246	down	--	--	--	--	--	--	--	Caenorhabditis protein of unknown function, DUF282	Protein C04G6.2 {ECO:0000313|EMBL:CCD63060.1} OS=Caenorhabditis elegans PE=4 SV=1	R	General function prediction only	Protein C04G6.2 [Caenorhabditis elegans]
C49F5.7	gene44878	74	93	81	50	25	40	175.1453	185.6778	193.78149	127.21755	105.46633	126.9024	0.00371476110192555	-1.12324632978705	down	--	--	--	--	--	--	--	--	Protein C49F5.7 {ECO:0000313|EMBL:CAB03980.2} OS=Caenorhabditis elegans PE=4 SV=2	BK	Chromatin structure and dynamics;; Transcription	Protein C49F5.7 [Caenorhabditis elegans]
bah-1	gene3159	32	47	31	7	5	3	1.436864	1.929547	1.44582533214	0.32724330555	0.18589979	0.14097352813	8.47835362511619e-08	-2.88870510289354	down	--	--	--	--	--	--	--	Glycosyltransferase family 92	Protein BAH-1 {ECO:0000313|EMBL:CAA18365.1} OS=Caenorhabditis elegans PE=4 SV=1	K	Transcription	Protein BAH-1 [Caenorhabditis elegans]
gstk-1	gene7738	553	572	650	231	241	227	55.841480843	57.87857169127	65.6129948344	23.7553695465352	25.4457855252012	24.39814917	1.30156440750709e-09	-1.3588209278078	down	--	--	Molecular Function: protein disulfide oxidoreductase activity (GO:0015035);;	K13299|5.91745e-157|cel:CELE_ZK1320.1|gstk-1; Protein GSTK-1; K13299 glutathione S-transferase kappa 1 [EC:2.5.1.18] (A)	Glutathione metabolism (ko00480);; Metabolism of xenobiotics by cytochrome P450 (ko00980);; Drug metabolism - cytochrome P450 (ko00982);; Peroxisome (ko04146)	--	--	DSBA-like thioredoxin domain	Putative uncharacterized protein {ECO:0000313|EMBL:EGT51862.1} OS=Caenorhabditis brenneri (Nematode worm) PE=4 SV=1	C	Energy production and conversion	Protein GSTK-1 [Caenorhabditis elegans]
grd-6	gene36028	769	793	755	330	365	393	17.911423049165	17.8405200315062	16.79531898	7.292073634	7.7597845901	7.599835216	3.14709426375509e-07	-1.10434357667977	down	--	--	--	--	--	--	--	Ground-like domain	Protein GRD-6 {ECO:0000313|EMBL:CCD65450.1} OS=Caenorhabditis elegans PE=4 SV=3	R	General function prediction only	GRD-6 [Caenorhabditis elegans]
C13G3.1	gene36767	151	130	117	381	309	376	65.819	51.0827	46.2959	163.335	153.498	183.951	1.61066172575854e-08	1.40707672855907	up	--	--	--	--	--	--	--	--	Protein C13G3.1 {ECO:0000313|EMBL:CAA98421.1} OS=Caenorhabditis elegans PE=4 SV=1	S	Function unknown	Protein C13G3.1 [Caenorhabditis elegans]
F13E9.14	gene19516	28	16	7	46	61	48	3.51937	1.99208	0.921116	5.44885	7.92109	5.88348	0.000397078942702759	1.59025241822016	up	--	--	--	--	--	--	--	Domain of unknown function DUF148	Protein F13E9.14 {ECO:0000313|EMBL:CAM06587.1} OS=Caenorhabditis elegans PE=4 SV=1	S	Function unknown	Protein F13E9.14 [Caenorhabditis elegans]
Y87G2A.2	gene3814	295	294	296	644	543	620	20.84131	19.18673	18.92346	42.0832	37.9344	40.1279	8.82637678502503e-06	1.01548561605554	up	[I]	Lipid transport and metabolism	--	--	--	[I]	Lipid transport and metabolism	Thioesterase-like superfamily;; Acyl-CoA thioesterase	Protein Y87G2A.2 {ECO:0000313|EMBL:CAB60427.3} OS=Caenorhabditis elegans PE=4 SV=3	S	Function unknown	Protein Y87G2A.2 [Caenorhabditis elegans]
F01G10.4	gene19288	67	50	17	115	97	113	4.44384759917	3.65514363944	1.0218566883	8.20722	6.713472	8.77052	0.000646738754885529	1.2649744315594	up	--	--	--	--	--	--	--	--	Protein F01G10.4 {ECO:0000313|EMBL:CAB02895.3} OS=Caenorhabditis elegans PE=4 SV=3	V	Defense mechanisms	Protein F01G10.4 [Caenorhabditis elegans]
acdh-1	gene1555	29	21	18	328	226	311	1.5521626318	1.179086	0.96613925847	17.55360336049	12.4778182351	17.74160269175	1.66412610465633e-24	3.65453078450421	up	[I]	Lipid transport and metabolism	Molecular Function: oxidoreductase activity, acting on the CH-CH group of donors (GO:0016627);; Molecular Function: flavin adenine dinucleotide binding (GO:0050660);; Biological Process: oxidation-reduction process (GO:0055114);;	K09478|0|cbr:CBG12644|Cbr-acdh-1; C. briggsae CBR-ACDH-1 protein; K09478 short/branched chain acyl-CoA dehydrogenase [EC:1.3.99.12] (A)	Fatty acid degradation (ko00071);; Valine, leucine and isoleucine degradation (ko00280);; Fatty acid metabolism (ko01212)	[I]	Lipid transport and metabolism	Acyl-CoA dehydrogenase, C-terminal domain;; Acyl-CoA dehydrogenase, N-terminal domain;; Acyl-CoA dehydrogenase, C-terminal domain;; Acyl-CoA dehydrogenase, middle domain	Protein ACDH-1, isoform a {ECO:0000313|EMBL:CCD68091.1} OS=Caenorhabditis elegans PE=3 SV=1	P	Inorganic ion transport and metabolism	Protein ACDH-1, isoform a [Caenorhabditis elegans]
F07F6.1	gene6089	79	125	134	47	43	59	4.39193	6.91715	7.42441	2.6489	2.51495	3.61174	0.00280390238375587	-1.19548330880338	down	--	--	--	--	--	--	--	--	Putative uncharacterized protein {ECO:0000313|EMBL:EGT56389.1} OS=Caenorhabditis brenneri (Nematode worm) PE=4 SV=1	S	Function unknown	Protein F07F6.1 [Caenorhabditis elegans]
dhs-8	gene9195	645	599	683	1913	1346	1867	37.16283547	33.143020528032	36.1448661794767	106.744878723	78.0125467	115.20217942	4.09212727519809e-08	1.39670078640879	up	[IQR]	Lipid transport and metabolism;; Secondary metabolites biosynthesis, transport and catabolism;; General function prediction only	--	--	--	[Q]	Secondary metabolites biosynthesis, transport and catabolism	short chain dehydrogenase;; KR domain;; NAD dependent epimerase/dehydratase family	Protein DHS-8, isoform a {ECO:0000313|EMBL:CAB05779.1} OS=Caenorhabditis elegans PE=4 SV=1	R	General function prediction only	Protein DHS-8, isoform a [Caenorhabditis elegans]
C09G1.2	gene46270	23	30	11	82	56	64	0.288938860000805	0.36956470674	0.1363890171	0.899478799	0.667912165403	0.7073167451	5.60025282153749e-05	1.64538249052449	up	--	--	--	--	--	--	--	--	Protein C09G1.2 {ECO:0000313|EMBL:CAA90539.2} OS=Caenorhabditis elegans PE=4 SV=2	R	General function prediction only	Protein C09G1.2 [Caenorhabditis elegans]
oac-14	gene44249	303	341	451	4150	4214	4796	9.6619983203	10.78025223	14.1237436164	132.9698626708	140.150900416	162.486500911	1.3809470453054e-80	3.57268958013784	up	[I]	Lipid transport and metabolism	Molecular Function: transferase activity, transferring acyl groups other than amino-acyl groups (GO:0016747);;	--	--	[R]	General function prediction only	Acyltransferase family	Protein OAC-14 {ECO:0000313|EMBL:CAA90058.1} OS=Caenorhabditis elegans PE=4 SV=2	U	Intracellular trafficking, secretion, and vesicular transport	Protein OAC-14 [Caenorhabditis elegans]
B0507.7	gene35826	23	32	20	84	61	47	1.075665	2.313629	0.822504	4.30667	2.80928	2.84484	0.0043754203777899	1.34223461322221	up	--	--	--	--	--	--	--	--	Protein B0507.7 {ECO:0000313|EMBL:CCD62077.2} OS=Caenorhabditis elegans PE=4 SV=4	S	Function unknown	B0507.7 [Caenorhabditis elegans]
ZK228.3	gene39974	526	673	501	254	197	197	35.190931	44.4640125	34.2357773215	16.8457004055017	13.9149419952	13.4026248579	1.02546862964177e-09	-1.40536066875941	down	--	--	--	--	--	--	--	--	Protein ZK228.3 {ECO:0000313|EMBL:CAB04995.2} OS=Caenorhabditis elegans PE=4 SV=2	S	Function unknown	Protein ZK228.3 [Caenorhabditis elegans]
oac-56	gene22832	258	207	143	94	60	108	9.806815	7.811302	5.28565957	3.610892531	2.445621793343	4.401378	0.00821739426136978	-1.22841970121211	down	[I]	Lipid transport and metabolism	Molecular Function: transferase activity, transferring acyl groups other than amino-acyl groups (GO:0016747);;	--	--	--	--	Acyltransferase family	Protein OAC-56 {ECO:0000313|EMBL:CAB60446.1} OS=Caenorhabditis elegans PE=4 SV=1	O	Posttranslational modification, protein turnover, chaperones	Protein OAC-56 [Caenorhabditis elegans]
F38A1.9	gene13515	42	67	51	177	182	210	2.220776158906	2.86189200000479	1.841077971	6.95890522626	8.033144	8.701215	6.18673213626461e-10	1.81736780757372	up	--	--	--	--	--	[TV]	Signal transduction mechanisms;; Defense mechanisms	--	Protein F38A1.9 {ECO:0000313|EMBL:CCD63953.1} OS=Caenorhabditis elegans PE=4 SV=1	W	Extracellular structures	Protein F38A1.9 [Caenorhabditis elegans]
ZK813.6	gene41743	22	27	40	9	12	9	1.67289	1.5388827541	2.69801	0.86406102536	0.814943	0.52215142929	0.00393137815374114	-1.58344158445077	down	--	--	Molecular Function: protein binding (GO:0005515);;	--	--	[R]	General function prediction only	Kazal-type serine protease inhibitor domain;; Kazal-type serine protease inhibitor domain	Protein ZK813.6 {ECO:0000313|EMBL:CCD63039.1} OS=Caenorhabditis elegans PE=4 SV=1	R	General function prediction only	Protein ZK813.6 [Caenorhabditis elegans]
C07E3.4	gene7967	31	47	63	12	8	18	0.998483	1.55457	2.08656	0.406703	0.279805	0.634285	0.00217254413789302	-1.90588235052106	down	--	--	Molecular Function: protein tyrosine phosphatase activity (GO:0004725);; Biological Process: protein dephosphorylation (GO:0006470);;	--	--	[T]	Signal transduction mechanisms	Protein-tyrosine phosphatase	Protein C07E3.4 {ECO:0000313|EMBL:CAA90095.1} OS=Caenorhabditis elegans PE=4 SV=1	I	Lipid transport and metabolism	Protein C07E3.4 [Caenorhabditis elegans]
F15H10.8	gene36482	255	234	156	103	98	124	18.0168	16.0527	10.6376	7.38407	7.42371	9.37608	0.00421114436016395	-1.00223236919638	down	--	--	--	--	--	--	--	--	Protein F15H10.8 {ECO:0000313|EMBL:CAB60280.2} OS=Caenorhabditis elegans PE=4 SV=1	DO	Cell cycle control, cell division, chromosome partitioning;; Posttranslational modification, protein turnover, chaperones	Protein F15H10.8 [Caenorhabditis elegans]
ceh-79	gene37856	258	295	328	525	604	687	8.0261893282	8.306188464	7.66896900000007	15.60037308441	16.4991270234	21.191916	6.31765308975992e-06	1.02969222324558	up	--	--	--	--	--	--	--	Homeobox domain	Protein CEH-79 {ECO:0000313|EMBL:CAB02783.3} OS=Caenorhabditis elegans PE=4 SV=3	R	General function prediction only	Protein CEH-79 [Caenorhabditis elegans]
chil-22	gene7668	253	286	201	558	485	670	12.1952234	13.77605	9.57228	27.752228284	24.04542403	34.64077964	6.91076065865797e-07	1.19764399027827	up	[G]	Carbohydrate transport and metabolism	Biological Process: carbohydrate metabolic process (GO:0005975);;	--	--	[G]	Carbohydrate transport and metabolism	Glycosyl hydrolases family 18	Protein CHIL-22 {ECO:0000313|EMBL:CAA93870.2} OS=Caenorhabditis elegans PE=3 SV=2	G	Carbohydrate transport and metabolism	Protein R09D1.10 [Caenorhabditis elegans]
clec-51	gene18472	98	104	95	251	177	185	8.77680000045266	9.18568	8.98427	22.6929000003809	16.1439000000047	17.4237	0.000449837788026664	1.03081720257378	up	--	--	--	--	--	[TV]	Signal transduction mechanisms;; Defense mechanisms	Lectin C-type domain	Protein CLEC-51, isoform a {ECO:0000313|EMBL:CCD61388.1} OS=Caenorhabditis elegans PE=4 SV=1	S	Function unknown	Protein CLEC-51 [Caenorhabditis elegans]
eol-1	gene38106	86	77	44	166	121	195	5.711672249	4.85481401	2.78885572	9.97169374	8.03760729	12.81304721	0.00236854760465446	1.20600925540359	up	--	--	--	--	--	[L]	Replication, recombination and repair	RAI1 like PD-(D/E)XK nuclease	Protein T26F2.3 {ECO:0000313|EMBL:CAN86644.3} OS=Caenorhabditis elegans PE=4 SV=3	L	Replication, recombination and repair	Protein T26F2.3 [Caenorhabditis elegans]
C16C8.18	gene5420	69	76	84	29	34	25	6.12705	6.66028	7.39099	2.6152647	3.28743	2.51745	0.000374735895718575	-1.39406514680942	down	--	--	--	--	--	--	--	--	Protein C16C8.18 {ECO:0000313|EMBL:CCD64706.1} OS=Caenorhabditis elegans PE=4 SV=1	R	General function prediction only	Protein C16C8.18 [Caenorhabditis elegans]
C04F12.7	gene2576	215	288	271	124	108	102	38.6322	48.2826	45.2522	21.8143	20.5107	19.077	5.62242847374696e-06	-1.22663219416431	down	--	--	--	--	--	--	--	--	Protein C04F12.7 {ECO:0000313|EMBL:CAB62797.1} OS=Caenorhabditis elegans PE=4 SV=1	J	Translation, ribosomal structure and biogenesis	Protein C04F12.7 [Caenorhabditis elegans]
fipr-1	gene37477	24	41	26	15	7	12	308.853	513.659	334.036	221.311	191.276	257.968	0.00849493767075798	-1.43398826755612	down	--	--	--	--	--	--	--	--	Uncharacterized protein {ECO:0000313|EnsemblMetazoa:CJA27863} OS=Caenorhabditis japonica PE=4 SV=1	--	--	Protein FIPR-1 [Caenorhabditis elegans]
T24B8.5	gene7533	30	21	55	1	3	2	55.3849	34.159	93.2691	1.88012	10.8549	4.8866	0.000544003904465688	-4.15774254686678	down	--	--	--	--	--	--	--	ShK domain-like	Protein T24B8.5 {ECO:0000313|EMBL:CAA92755.2} OS=Caenorhabditis elegans PE=4 SV=2	U	Intracellular trafficking, secretion, and vesicular transport	Protein T24B8.5 [Caenorhabditis elegans]
F35E12.6	gene38004	5045	6704	5286	2939	2763	2782	299.82561	396.70992	299.79617	157.81395	143.0566	149.34606	1.60679578038391e-07	-1.01924750397147	down	--	--	--	--	--	--	--	CUB-like domain	Protein F35E12.6 {ECO:0000313|EMBL:CAB04273.2} OS=Caenorhabditis elegans PE=4 SV=2	R	General function prediction only	Protein F35E12.6 [Caenorhabditis elegans]
abf-5	gene45143	741	879	688	1653	1434	1733	98.1089	119.8704	113.91235	260.146691	240.3105	249.269	8.07273939219381e-08	1.04878879888885	up	--	--	--	--	--	--	--	--	Protein ABF-5 {ECO:0000313|EMBL:CAA90673.1} OS=Caenorhabditis elegans PE=2 SV=1	K	Transcription	Protein ABF-5 [Caenorhabditis elegans]
ins-33	gene3836	92	89	81	234	161	147	53.5078	45.9444	44.3468	132.709	121.907	97.7472	0.00455882401791028	1.03382864881848	up	--	--	Molecular Function: hormone activity (GO:0005179);; Cellular Component: extracellular region (GO:0005576);;	--	--	--	--	Nematode insulin-related peptide beta type	Protein INS-33 {ECO:0000313|EMBL:CAB63330.1} OS=Caenorhabditis elegans PE=4 SV=1	W	Extracellular structures	Protein INS-33 [Caenorhabditis elegans]
gmd-2	gene3442	316	218	303	114	86	72	15.4997	10.2919	14.4573	5.42184	4.33689	3.50275	9.02739323028878e-08	-1.63742743824163	down	[M]	Cell wall/membrane/envelope biogenesis	Molecular Function: catalytic activity (GO:0003824);; Molecular Function: coenzyme binding (GO:0050662);;	K01711|0|cel:CELE_F56H6.5|gmd-2; Protein GMD-2; K01711 GDPmannose 4,6-dehydratase [EC:4.2.1.47] (A)	Fructose and mannose metabolism (ko00051);; Amino sugar and nucleotide sugar metabolism (ko00520)	[G]	Carbohydrate transport and metabolism	NAD dependent epimerase/dehydratase family;; RmlD substrate binding domain;; Polysaccharide biosynthesis protein	Putative uncharacterized protein {ECO:0000313|EMBL:EGT46220.1} OS=Caenorhabditis brenneri (Nematode worm) PE=3 SV=1	R	General function prediction only	Protein GMD-2 [Caenorhabditis elegans]
wht-5	gene20113	67	99	99	32	53	43	2.17031	3.24593	3.21526	1.08162	1.78184	1.54176	0.00510802629087356	-1.06300644314215	down	[V]	Defense mechanisms	Molecular Function: ATP binding (GO:0005524);; Cellular Component: membrane (GO:0016020);; Molecular Function: ATPase activity (GO:0016887);;	--	--	[Q]	Secondary metabolites biosynthesis, transport and catabolism	ABC-2 type transporter;; ABC transporter;; AAA domain;; Protein of unknown function, DUF258	Protein WHT-5 {ECO:0000313|EMBL:CAA93461.1} OS=Caenorhabditis elegans PE=4 SV=1	F	Nucleotide transport and metabolism	Protein WHT-5 [Caenorhabditis elegans]
uggt-2	gene2400	116	120	138	255	366	329	1.838833	1.814269	1.941975	3.771753	5.76532	5.06415	2.06532328931102e-07	1.33104082958236	up	--	--	Molecular Function: UDP-glucose:glycoprotein glucosyltransferase activity (GO:0003980);; Biological Process: protein glycosylation (GO:0006486);; Molecular Function: transferase activity, transferring glycosyl groups (GO:0016757);;	--	--	[G]	Carbohydrate transport and metabolism	UDP-glucose:Glycoprotein Glucosyltransferase;; Glycosyl transferase family 8	Protein UGGT-2 {ECO:0000313|EMBL:CAB04207.2} OS=Caenorhabditis elegans PE=4 SV=1	U	Intracellular trafficking, secretion, and vesicular transport	Protein UGGT-2 [Caenorhabditis elegans]
F58A6.5	gene5977	61	61	50	29	21	27	5.72824	5.63028	4.67496	2.77968	2.11077	2.76578	0.00720268221310082	-1.17362490579529	down	--	--	--	--	--	--	--	Interactor of ZYG-11	Protein F58A6.5 {ECO:0000313|EMBL:CCD65836.1} OS=Caenorhabditis elegans PE=4 SV=1	T	Signal transduction mechanisms	Protein F58A6.5 [Caenorhabditis elegans]
C31H2.4	gene42343	54	73	85	207	199	181	3.18961	4.125368391	4.89646	12.05117	11.7348880245	11.02677	5.25029592041405e-07	1.45485100191754	up	[ER]	Amino acid transport and metabolism;; General function prediction only	--	K00457|0|cel:CELE_C31H2.4|C31H2.4; Protein C31H2.4; K00457 4-hydroxyphenylpyruvate dioxygenase [EC:1.13.11.27] (A)	Ubiquinone and other terpenoid-quinone biosynthesis (ko00130);; Tyrosine metabolism (ko00350);; Phenylalanine metabolism (ko00360)	[E]	Amino acid transport and metabolism	Glyoxalase/Bleomycin resistance protein/Dioxygenase superfamily;; Glyoxalase/Bleomycin resistance protein/Dioxygenase superfamily;; Glyoxalase-like domain	Putative uncharacterized protein {ECO:0000313|EMBL:EGT29946.1} OS=Caenorhabditis brenneri (Nematode worm) PE=3 SV=1	S	Function unknown	Protein C31H2.4 [Caenorhabditis elegans]
pud-3	gene33541	285	358	543	13	14	12	61.5005	71.0787	110.23	2.79396	3.4527	2.8058	1.25876594404074e-11	-4.94140260885981	down	--	--	--	--	--	--	--	--	Protein PUD-3, isoform a {ECO:0000313|EMBL:CCD69543.1} OS=Caenorhabditis elegans PE=4 SV=1	S	Function unknown	Protein PUD-3, isoform a [Caenorhabditis elegans]
F40G12.5	gene38207	154	132	66	363	366	363	13.6971	10.52837	5.15602	28.2776	30.7806	32.1343	6.20886704319988e-11	1.62008509238981	up	--	--	--	--	--	--	--	Domain of unknown function (DUF19)	Protein F40G12.5 {ECO:0000313|EMBL:CAB01183.1} OS=Caenorhabditis elegans PE=4 SV=1	T	Signal transduction mechanisms	Protein F40G12.5 [Caenorhabditis elegans]
ptr-13	gene8224	1159	1052	976	2016	2231	2371	29.4535455	21.424507528573	20.7021471354183	42.5880593587	49.5104200000003	55.016554	5.14195054909005e-08	1.04035294339627	up	--	--	Cellular Component: integral component of membrane (GO:0016021);;	--	--	[R]	General function prediction only	Patched family;; Sterol-sensing domain of SREBP cleavage-activation;; Protein export membrane protein	Protein PTR-13 {ECO:0000313|EMBL:CAA87375.2} OS=Caenorhabditis elegans PE=4 SV=2	T	Signal transduction mechanisms	Protein PTR-13 [Caenorhabditis elegans]
cyp-35B1	gene34084	214	211	110	442	411	430	9.2704	9.29376	4.83365	19.6723	18.9023	20.2205	2.08399241587011e-07	1.24871751364911	up	[Q]	Secondary metabolites biosynthesis, transport and catabolism	Molecular Function: iron ion binding (GO:0005506);; Molecular Function: oxidoreductase activity, acting on paired donors, with incorporation or reduction of molecular oxygen (GO:0016705);; Molecular Function: heme binding (GO:0020037);; Biological Process: oxidation-reduction process (GO:0055114);;	K17957|0|cel:CELE_K07C6.4|cyp-35B1; Protein CYP-35B1; K17957 cytochrome P450, family 35 (A)	--	[Q]	Secondary metabolites biosynthesis, transport and catabolism	Cytochrome P450	Protein CYP-35B1 {ECO:0000313|EMBL:CCD72733.1} OS=Caenorhabditis elegans PE=3 SV=1	R	General function prediction only	Protein CYP-35B1 [Caenorhabditis elegans]
Y11D7A.8	gene18853	38	39	29	81	97	87	1.72482	1.857531	1.278016	3.64615	4.64567	4.20377	0.000497566890201957	1.30855700562797	up	--	--	--	--	--	--	--	Protein of unknown function (DUF1679);; Ecdysteroid kinase;; Phosphotransferase enzyme family	Protein Y11D7A.8 {ECO:0000313|EMBL:CAA21584.2} OS=Caenorhabditis elegans PE=4 SV=2	R	General function prediction only	Protein Y11D7A.8 [Caenorhabditis elegans]
str-112	gene35213	44	22	30	324	302	356	3.95725	1.941291	2.554608	27.74342	28.7713	32.3905	3.35372796228397e-33	3.33947404654456	up	--	--	--	K08473|0|cel:CELE_F10D2.4|str-112; Protein STR-112; K08473 nematode chemoreceptor (A)	--	--	--	Serpentine type 7TM GPCR chemoreceptor Str;; Serpentine type 7TM GPCR chemoreceptor Srj;; Serpentine type 7TM GPCR chemoreceptor Srd;; Serpentine type 7TM GPCR chemoreceptor Srh;; Serpentine type 7TM GPCR chemoreceptor Sri	Protein STR-112 {ECO:0000313|EMBL:CCD69118.1} OS=Caenorhabditis elegans PE=4 SV=1	S	Function unknown	Protein STR-112 [Caenorhabditis elegans]
F49C12.3	gene18868	7	9	1	32	34	41	0.531464	0.659667	0.130529	2.385916	2.60786060229	3.30861	8.51343357577708e-07	2.64314247607257	up	--	--	--	--	--	--	--	Nucleotide-diphospho-sugar transferase	Protein F49C12.3 {ECO:0000313|EMBL:CAA92508.3} OS=Caenorhabditis elegans PE=4 SV=3	S	Function unknown	F49C12.3 [Caenorhabditis elegans]
ZC376.3	gene38174	179	181	120	464	371	500	5.34647	5.54059	3.59778	14.3865	11.8576	16.7015	7.00191981559423e-10	1.46222135060522	up	[I]	Lipid transport and metabolism	Biological Process: metabolic process (GO:0008152);; Molecular Function: hydrolase activity (GO:0016787);;	--	--	[R]	General function prediction only	Carboxylesterase family;; alpha/beta hydrolase fold	Protein ZC376.3 {ECO:0000313|EMBL:CAB00887.2} OS=Caenorhabditis elegans PE=4 SV=1	R	General function prediction only	Protein ZC376.3 [Caenorhabditis elegans]
F15D3.6	gene3194	807	793	996	1818	1918	2111	64.56573	58.29219262	73.95481	139.762940026136	154.1808	173.24351	1.00969421837282e-09	1.15700143806576	up	--	--	--	--	--	[U]	Intracellular trafficking, secretion, and vesicular transport	PRELI-like family	Protein F15D3.6 {ECO:0000313|EMBL:CAB02955.1} OS=Caenorhabditis elegans PE=4 SV=1	U	Intracellular trafficking, secretion, and vesicular transport	Protein F15D3.6 [Caenorhabditis elegans]
hsp-12.3	gene18921	47	58	63	235	137	156	45.7819	50.7777	59.4739	226.88	185.13	180.001	0.000412539365789955	1.63693364605032	up	--	--	--	--	--	[O]	Posttranslational modification, protein turnover, chaperones	Hsp20/alpha crystallin family	Protein HSP-12.3 {ECO:0000313|EMBL:CAA92770.1} OS=Caenorhabditis elegans PE=3 SV=1	O	Posttranslational modification, protein turnover, chaperones	Protein HSP-12.3 [Caenorhabditis elegans]
Y58A7A.5	gene34440	249	472	557	2128	1534	2003	18.3144	35.3324	41.9397	162.026	116.828	157.43	4.12924833540956e-14	2.13373951416351	up	--	--	--	--	--	--	--	--	Protein Y58A7A.5 {ECO:0000313|EMBL:CCD63024.1} OS=Caenorhabditis elegans PE=4 SV=1	C	Energy production and conversion	Protein Y58A7A.5 [Caenorhabditis elegans]
col-106	gene13562	6949	6973	11410	2951	2263	2755	420.381	397.143	668.338	167.177	132.382	156.024	0.000594205662019433	-1.68394428700078	down	--	--	Molecular Function: structural constituent of cuticle (GO:0042302);;	--	--	[W]	Extracellular structures	Collagen triple helix repeat (20 copies);; Nematode cuticle collagen N-terminal domain	Protein COL-106 {ECO:0000313|EMBL:CCD72602.1} OS=Caenorhabditis elegans PE=4 SV=1	W	Extracellular structures	Protein COL-106 [Caenorhabditis elegans]
K01D12.9	gene37495	131	155	143	53	46	38	148.964	157.411	154.613	60.9757	79.8185	54.2872	1.64216253212656e-07	-1.66116411943108	down	--	--	--	--	--	--	--	--	Protein K01D12.9 {ECO:0000313|EMBL:CAA99865.1} OS=Caenorhabditis elegans PE=4 SV=1	P	Inorganic ion transport and metabolism	Protein K01D12.9 [Caenorhabditis elegans]
hil-1	gene38478	1517	1352	911	2504	2440	2714	110.4745524	89.788024197	66.0352496600135	166.938429593	160.03774719	187.34063	1.09348397431049e-07	1.00504912396786	up	--	--	Cellular Component: nucleosome (GO:0000786);; Molecular Function: DNA binding (GO:0003677);; Cellular Component: nucleus (GO:0005634);; Biological Process: nucleosome assembly (GO:0006334);;	--	--	[B]	Chromatin structure and dynamics	linker histone H1 and H5 family	CRE-HIL-1 protein {ECO:0000313|EMBL:EFP05958.1} OS=Caenorhabditis remanei (Caenorhabditis vulgaris) PE=3 SV=1	B	Chromatin structure and dynamics	Protein HIL-1 [Caenorhabditis elegans]
F35E2.5	gene3271	66	70	59	25	15	15	1.9465522890597	1.993996492327	1.7265349389	0.722073	0.408772300000928	0.4323939	8.08045934549382e-06	-1.84083361645228	down	--	--	--	--	--	--	--	Domain of unknown function (DUF316)	Protein F35E2.5 {ECO:0000313|EMBL:CAB04281.1} OS=Caenorhabditis elegans PE=4 SV=1	S	Function unknown	Protein F35E2.5 [Caenorhabditis elegans]
col-137	gene31124	535	478	335	106	73	62	24.9579	21.3702	14.82434	4.36416	3.03446	2.64412	1.13494532512024e-10	-2.49833939913794	down	--	--	Molecular Function: structural constituent of cuticle (GO:0042302);;	--	--	[W]	Extracellular structures	Collagen triple helix repeat (20 copies);; Nematode cuticle collagen N-terminal domain	Protein COL-137 {ECO:0000313|EMBL:CAB61143.2} OS=Caenorhabditis elegans PE=4 SV=2	S	Function unknown	Protein COL-137 [Caenorhabditis elegans]
C02F5.5	gene11691	64	67	60	23	26	30	15.5222	14.8295	13.5324	5.48292	7.08418	7.76849	0.00208989205134278	-1.28716555691998	down	--	--	--	--	--	--	--	--	Putative uncharacterized protein {ECO:0000313|EMBL:EFP09385.1} OS=Caenorhabditis remanei (Caenorhabditis vulgaris) PE=4 SV=1	S	Function unknown	Protein C02F5.5 [Caenorhabditis elegans]
irg-3	gene33618	809	689	497	316	249	243	110.272653308342	87.45937875	63.794816	38.5869850460918	34.5891500024404	30.826834	0.000163964798153271	-1.31823701874215	down	--	--	--	--	--	--	--	--	Protein IRG-3 {ECO:0000313|EMBL:CCD66101.1} OS=Caenorhabditis elegans PE=4 SV=1	R	General function prediction only	Protein IRG-3 [Caenorhabditis elegans]
W05E10.1	gene37159	595	658	450	275	204	192	35.8937	40.2538	27.1686	17.1827	13.3668	12.911	9.51091514553254e-07	-1.35775378410845	down	--	--	Cellular Component: integral component of membrane (GO:0016021);; Biological Process: transmembrane transport (GO:0055085);;	--	--	[R]	General function prediction only	Major Facilitator Superfamily	Protein W05E10.1 {ECO:0000313|EMBL:CAB01247.1} OS=Caenorhabditis elegans PE=4 SV=1	S	Function unknown	Protein W05E10.1 [Caenorhabditis elegans]
col-8	gene11300	3103	3463	6440	1251	875	1206	166.7447	173.3959	340.33	64.3902	43.9573	60.26897	0.00848717926292409	-1.98044005360957	down	--	--	Molecular Function: structural constituent of cuticle (GO:0042302);;	--	--	[W]	Extracellular structures	Collagen triple helix repeat (20 copies);; Nematode cuticle collagen N-terminal domain	CRE-COL-8 protein {ECO:0000313|EMBL:EFO90232.1} OS=Caenorhabditis remanei (Caenorhabditis vulgaris) PE=4 SV=1	W	Extracellular structures	Protein COL-8 [Caenorhabditis elegans]
col-159	gene37822	8389	8154	6548	3627	3379	3556	430.239	396.423	319.046	172.019	160.423	164.52	3.60804168839092e-10	-1.14231906718011	down	--	--	Molecular Function: structural constituent of cuticle (GO:0042302);;	--	--	[W]	Extracellular structures	Collagen triple helix repeat (20 copies);; Nematode cuticle collagen N-terminal domain	Protein COL-159 {ECO:0000313|EMBL:CAB01509.1} OS=Caenorhabditis elegans PE=4 SV=1	D	Cell cycle control, cell division, chromosome partitioning	Protein COL-159 [Caenorhabditis elegans]
msp-64	gene6267	78	118	109	42	32	70	36.4573	49.1026	47.9566	19.0802	18.0078	34.4839	0.0077113168278104	-1.0959288702986	down	--	--	--	--	--	--	--	MSP (Major sperm protein) domain	Major sperm protein {ECO:0000256|RuleBase:RU003425} OS=Caenorhabditis remanei (Caenorhabditis vulgaris) PE=4 SV=1	T	Signal transduction mechanisms	Protein MSP-31 [Caenorhabditis elegans]
col-162	gene37901	2849	2851	2460	1376	1056	1220	148.097918	143.54827	126.5798	65.25523156364	44.515452396176	52.04102485367	2.3789528277764e-10	-1.17413504922994	down	--	--	Molecular Function: structural constituent of cuticle (GO:0042302);;	--	--	[W]	Extracellular structures	Collagen triple helix repeat (20 copies);; Nematode cuticle collagen N-terminal domain	Protein COL-162 {ECO:0000313|EMBL:CAA16275.1} OS=Caenorhabditis elegans PE=4 SV=1	W	Extracellular structures	Protein COL-162 [Caenorhabditis elegans]
C23H5.8	gene13682	202	171	166	741	605	689	23.6675577982	19.048268	17.329059985	79.5627548275	75.985762196	79.048009058	3.59080423462967e-18	1.90216797035214	up	--	--	--	--	--	--	--	--	Protein C23H5.8, isoform a {ECO:0000313|EMBL:CCD65346.1} OS=Caenorhabditis elegans PE=4 SV=1	R	General function prediction only	Protein C23H5.8, isoform a [Caenorhabditis elegans]
T28C12.4	gene34862	5852	5990	6183	15595	16502	17903	136.7815246118	137.897452678568	142.370168197607	353.176901540411	365.626061769936	402.369513782774	1.21635432760651e-15	1.45792890183878	up	[I]	Lipid transport and metabolism	Biological Process: metabolic process (GO:0008152);; Molecular Function: hydrolase activity (GO:0016787);;	K01066|0|cel:CELE_T28C12.4|T28C12.4; Protein T28C12.4, isoform A; K01066 esterase / lipase [EC:3.1.1.-] (A)	--	[R]	General function prediction only	Carboxylesterase family;; alpha/beta hydrolase fold	Protein T28C12.4, isoform a {ECO:0000313|EMBL:CCD69476.1} OS=Caenorhabditis elegans PE=3 SV=1	R	General function prediction only	Protein T28C12.4, isoform a [Caenorhabditis elegans]
T12G3.2	gene19993	2281	2140	2394	4691	5180	4265	41.6782106	40.188411829901	44.56115664075	88.7716545297165	97.2000714526864	84.6707513340042	1.43424841469647e-08	1.0381517278934	up	--	--	--	--	--	--	--	--	Protein T12G3.2, isoform d {ECO:0000313|EMBL:CBK19474.1} OS=Caenorhabditis elegans PE=4 SV=1	R	General function prediction only	Protein T12G3.2, isoform d [Caenorhabditis elegans]
fbxa-72	gene33087	259	248	165	107	72	80	17.24690639534	16.3934250869	10.7927798318	7.3110798126	5.1111760172	5.8600246710013	7.32691712574192e-05	-1.389700997465	down	--	--	--	--	--	--	--	FTH domain	Protein FBXA-72 {ECO:0000313|EMBL:CCD70340.1} OS=Caenorhabditis elegans PE=4 SV=1	S	Function unknown	Protein FBXA-72 [Caenorhabditis elegans]
col-124	gene19280	7886	11715	14914	4153	4043	4768	329.9681	434.3986	558.5196	155.0785	141.2819	170.8392	0.0026105234743889	-1.42698755714774	down	--	--	Molecular Function: structural constituent of cuticle (GO:0042302);;	--	--	[W]	Extracellular structures	Collagen triple helix repeat (20 copies);; Nematode cuticle collagen N-terminal domain	Protein COL-124 {ECO:0000313|EMBL:CAB97232.1} OS=Caenorhabditis elegans PE=4 SV=1	U	Intracellular trafficking, secretion, and vesicular transport	Protein COL-124 [Caenorhabditis elegans]
C33H5.2	gene18342	17	19	15	122	98	137	0.737117	0.826466	0.627407	5.28815	4.2749	6.14414	5.70618608696415e-15	2.79370939207601	up	--	--	--	--	--	[S]	Function unknown	Glycosyltransferase family 92	Putative uncharacterized protein {ECO:0000313|EMBL:EFP05639.1} OS=Caenorhabditis remanei (Caenorhabditis vulgaris) PE=4 SV=1	I	Lipid transport and metabolism	Protein C33H5.2 [Caenorhabditis elegans]
nit-1	gene10312	4647	4643	4267	20612	18478	22741	300.839711002	302.210125	275.3440279	1357.41132189	1252.85000010384	1565.1700736421	8.62510567011154e-33	2.1753186365865	up	[R]	General function prediction only	Biological Process: nitrogen compound metabolic process (GO:0006807);; Molecular Function: hydrolase activity, acting on carbon-nitrogen (but not peptide) bonds (GO:0016810);;	K01501|0|cel:CELE_ZK1058.6|nit-1; Protein NIT-1; K01501 nitrilase [EC:3.5.5.1] (A)	Tryptophan metabolism (ko00380);; Cyanoamino acid metabolism (ko00460);; Nitrogen metabolism (ko00910)	[E]	Amino acid transport and metabolism	Carbon-nitrogen hydrolase	Protein NIT-1 {ECO:0000313|EMBL:CAA84681.1} OS=Caenorhabditis elegans PE=4 SV=1	W	Extracellular structures	Protein NIT-1 [Caenorhabditis elegans]
B0280.7	gene11334	355	339	233	174	112	127	23.47603	22.69703	15.35998	11.71668	8.14776	9.51247	0.000389664861806909	-1.18074392482604	down	--	--	--	--	--	--	--	--	Putative uncharacterized protein {ECO:0000313|EMBL:EFP09501.1} OS=Caenorhabditis remanei (Caenorhabditis vulgaris) PE=4 SV=1	R	General function prediction only	Protein B0280.7 [Caenorhabditis elegans]
C06B3.7	gene38075	422	493	507	955	911	1045	30.2435	35.3081158	35.40865	66.28307813	65.1839	76.30303	1.1829616139304e-06	1.01956665400366	up	--	--	--	--	--	--	--	--	Protein C06B3.7 {ECO:0000313|EMBL:CAB01117.2} OS=Caenorhabditis elegans PE=4 SV=2	R	General function prediction only	Protein C06B3.7 [Caenorhabditis elegans]
C50A2.3	gene13489	85	88	51	162	131	171	6.4357042	6.823716217751	4.023232249772	12.7698272673	12.012636025	12.172566836	0.00115194213483345	1.03733495391063	up	--	--	--	--	--	--	--	--	Protein C50A2.3, isoform b {ECO:0000313|EMBL:CDH93333.1} OS=Caenorhabditis elegans PE=4 SV=1	S	Function unknown	C50A2.3, isoform b [Caenorhabditis elegans]
ssq-4	gene14832	785	916	967	418	446	454	44.71233	53.0033	57.4982	22.86768	25.81303	24.58202	1.16240575290534e-06	-1.03140997407433	down	--	--	--	--	--	--	--	--	Protein SSQ-4 {ECO:0000313|EMBL:CCD63834.1} OS=Caenorhabditis elegans PE=4 SV=3	R	General function prediction only	hypothetical protein ZC477.8 - Caenorhabditis elegans
C40H1.8	gene12066	67	72	49	172	116	173	4.680519	4.808101	3.215277	12.24568	8.28208	12.76418	6.56799638128177e-05	1.28033536948502	up	--	--	Biological Process: lipid metabolic process (GO:0006629);;	--	--	[I]	Lipid transport and metabolism	Lipase (class 3)	Protein C40H1.8 {ECO:0000313|EMBL:CAE17740.1} OS=Caenorhabditis elegans PE=4 SV=1	R	General function prediction only	Protein C40H1.8 [Caenorhabditis elegans]
F55G1.9	gene18217	1192	1180	974	448	349	369	92.8137	91.6519	75.2369	35.1736	28.803	30.7528	1.8622768093394e-14	-1.53513187407592	down	[E]	Amino acid transport and metabolism	--	K00286|0|cel:CELE_F55G1.9|F55G1.9; Protein F55G1.9; K00286 pyrroline-5-carboxylate reductase [EC:1.5.1.2] (A)	Arginine and proline metabolism (ko00330);; Biosynthesis of amino acids (ko01230)	[E]	Amino acid transport and metabolism	Pyrroline-5-carboxylate reductase dimerisation;; NADP oxidoreductase coenzyme F420-dependent	Pyrroline-5-carboxylate reductase {ECO:0000256|RuleBase:RU003903} OS=Caenorhabditis brenneri (Nematode worm) PE=3 SV=1	S	Function unknown	Protein F55G1.9 [Caenorhabditis elegans]
ugt-32	gene34052	39	56	52	183	153	158	2.2918940144931	3.86329748388111	2.560654600339	8.831552	5.98605267530602	6.20661	1.35994065204203e-08	1.73464954769674	up	[GC]	Carbohydrate transport and metabolism;; Energy production and conversion	Biological Process: metabolic process (GO:0008152);; Molecular Function: transferase activity, transferring hexosyl groups (GO:0016758);;	--	--	[GC]	Carbohydrate transport and metabolism;; Energy production and conversion	UDP-glucoronosyl and UDP-glucosyl transferase	Protein UGT-32 {ECO:0000313|EMBL:CCD64887.1} OS=Caenorhabditis elegans PE=4 SV=2	K	Transcription	Protein UGT-32 [Caenorhabditis elegans]
pept-1	gene42886	9616	9680	5779	3180	2855	2720	191.8217	192.6601	113.8908	64.0012	56.7512	55.1479	0.000118664325749759	-1.53161098041643	down	[E]	Amino acid transport and metabolism	Molecular Function: transporter activity (GO:0005215);; Biological Process: transport (GO:0006810);; Cellular Component: membrane (GO:0016020);;	K14206|0|cel:CELE_K04E7.2|pept-1; Protein PEPT-1; K14206 solute carrier family 15 (oligopeptide transporter), member 1 (A)	--	[E]	Amino acid transport and metabolism	POT family	CRE-PEPT-1 protein {ECO:0000313|EMBL:EFO82401.1} OS=Caenorhabditis remanei (Caenorhabditis vulgaris) PE=3 SV=1	O	Posttranslational modification, protein turnover, chaperones	Protein PEPT-1 [Caenorhabditis elegans]
pes-8	gene43989	376	482	412	189	198	205	14.81934	18.55205	15.92094	7.1528	7.70395	7.66406	4.20655331756303e-06	-1.11467090761798	down	--	--	--	--	--	--	--	--	Protein PES-8 {ECO:0000313|EMBL:CCD61934.1} OS=Caenorhabditis elegans PE=4 SV=2	R	General function prediction only	Protein PES-8 [Caenorhabditis elegans]
T08E11.1	gene4824	60	76	55	131	149	190	2.05156	2.62521	1.86426	4.61704	5.28436	7.03144	3.72526718710109e-05	1.28628021081615	up	--	--	Molecular Function: protein binding (GO:0005515);;	--	--	--	--	FTH domain;; F-box domain	Protein T08E11.1 {ECO:0000313|EMBL:CCD63720.1} OS=Caenorhabditis elegans PE=4 SV=2	R	General function prediction only	Protein T08E11.1 [Caenorhabditis elegans]
F37A4.5	gene11198	344	449	496	210	189	222	12.860303053	18.164715	16.26298	7.807425829	6.517347721	7.271408	1.47086419963061e-05	-1.0677740575111	down	[R]	General function prediction only	Molecular Function: protein binding (GO:0005515);;	K03030|0|cel:CELE_F37A4.5|F37A4.5; Protein F37A4.5; K03030 26S proteasome regulatory subunit N11 (A)	Proteasome (ko03050)	[O]	Posttranslational modification, protein turnover, chaperones	JAB1/Mov34/MPN/PAD-1 ubiquitin protease;; Maintenance of mitochondrial structure and function;; Prokaryotic homologs of the JAB domain	Putative uncharacterized protein {ECO:0000313|EMBL:EGT51938.1} OS=Caenorhabditis brenneri (Nematode worm) PE=4 SV=1	S	Function unknown	Protein F37A4.5 [Caenorhabditis elegans]
F36D3.8	gene39222	62	74	81	33	31	38	2.416685	2.754341796	3.961469	1.632184	1.47833260594	1.6258724	0.00647585813253282	-1.10321700554288	down	--	--	--	--	--	--	--	Protein of unknown function (DUF1248)	Protein F36D3.8 {ECO:0000313|EMBL:CAB04320.2} OS=Caenorhabditis elegans PE=4 SV=2	S	Function unknown	Protein F36D3.8 [Caenorhabditis elegans]
Y1A5A.1	gene10324	58	80	82	37	20	25	11.2319	14.2499	14.8438	7.04144	4.175	5.22229	0.000288776525016421	-1.43879227868661	down	--	--	--	--	--	[TZ]	Signal transduction mechanisms;; Cytoskeleton	LIM domain	Protein Y1A5A.1 {ECO:0000313|EMBL:CAA15978.1} OS=Caenorhabditis elegans PE=4 SV=1	TZ	Signal transduction mechanisms;; Cytoskeleton	Protein Y1A5A.1 [Caenorhabditis elegans]
F41C3.7	gene5809	41	32	15	64	79	57	2.244204	1.873498	0.875947	3.710806	4.51531	3.503189	0.00493153642212866	1.17118312598641	up	--	--	--	--	--	--	--	--	Protein F41C3.7 {ECO:0000313|EMBL:CCD65862.1} OS=Caenorhabditis elegans PE=4 SV=2	S	Function unknown	Protein F41C3.7 [Caenorhabditis elegans]
F49C12.6	gene18872	675	697	548	1726	1790	2227	21.339215	19.19761	17.650101	58.463531	57.0827060006172	78.8780567652	4.23772240235933e-14	1.56733068509939	up	--	--	Molecular Function: carbohydrate transmembrane transporter activity (GO:0015144);; Cellular Component: integral component of membrane (GO:0016021);; Biological Process: carbohydrate transmembrane transport (GO:0034219);;	--	--	--	--	CEO family (DUF1632);; Sugar transport protein	Protein F49C12.6 {ECO:0000313|EMBL:CAA92510.1} OS=Caenorhabditis elegans PE=4 SV=1	S	Function unknown	Protein F49C12.6 [Caenorhabditis elegans]
sodh-1	gene37245	3941	2959	4418	31073	31392	31306	250.834	185.024	278.929	1959.36	1960.34	2009.37	1.13301482170732e-56	3.03543454176075	up	[R]	General function prediction only	Biological Process: oxidation-reduction process (GO:0055114);;	K13953|0|cel:CELE_K12G11.3|sodh-1; Protein SODH-1; K13953 alcohol dehydrogenase, propanol-preferring [EC:1.1.1.1] (A)	Glycolysis / Gluconeogenesis (ko00010);; Fatty acid degradation (ko00071);; Tyrosine metabolism (ko00350);; Retinol metabolism (ko00830);; Metabolism of xenobiotics by cytochrome P450 (ko00980);; Drug metabolism - cytochrome P450 (ko00982);; Degradation of aromatic compounds (ko01220)	[Q]	Secondary metabolites biosynthesis, transport and catabolism	Alcohol dehydrogenase GroES-like domain;; Zinc-binding dehydrogenase	Protein CBR-SODH-1 {ECO:0000313|EMBL:CAP39759.1} OS=Caenorhabditis briggsae PE=4 SV=1	Q	Secondary metabolites biosynthesis, transport and catabolism	Protein SODH-1 [Caenorhabditis elegans]
gcy-17	gene383	43	41	38	85	82	103	0.73739281201	0.7037368654462	0.6331845	1.4627021386	1.4382507078	1.875892007	0.00268882333838895	1.1322151389084	up	[T]	Signal transduction mechanisms	Molecular Function: guanylate cyclase activity (GO:0004383);; Molecular Function: protein kinase activity (GO:0004672);; Molecular Function: ATP binding (GO:0005524);; Biological Process: cGMP biosynthetic process (GO:0006182);; Biological Process: protein phosphorylation (GO:0006468);; Biological Process: cyclic nucleotide biosynthetic process (GO:0009190);; Molecular Function: phosphorus-oxygen…	K12323|0|cbr:CBG03898|Hypothetical protein CBG03898; K12323 atrial natriuretic peptide receptor A [EC:4.6.1.2] (A)	Purine metabolism (ko00230)	[T]	Signal transduction mechanisms	Adenylate and Guanylate cyclase catalytic domain;; Receptor family ligand binding region;; Protein tyrosine kinase;; Protein kinase domain;; Heme NO binding associated	Guanylate cyclase {ECO:0000256|RuleBase:RU003431} OS=Caenorhabditis elegans PE=3 SV=1	T	Signal transduction mechanisms	GCY-17, isoform a [Caenorhabditis elegans]
hacd-1	gene33272	495	619	505	10553	9861	11717	26.577644	32.74658	26.696764543	556.274652012	512.23242598	626.252214426	8.128676061334e-111	4.29728773966113	up	[I]	Lipid transport and metabolism	Molecular Function: 3-hydroxyacyl-CoA dehydrogenase activity (GO:0003857);; Biological Process: fatty acid metabolic process (GO:0006631);; Molecular Function: oxidoreductase activity (GO:0016491);; Biological Process: oxidation-reduction process (GO:0055114);;	K00022|0|cel:CELE_R09B5.6|hacd-1; Protein HACD-1; K00022 3-hydroxyacyl-CoA dehydrogenase [EC:1.1.1.35] (A)	Fatty acid elongation (ko00062);; Fatty acid degradation (ko00071);; Valine, leucine and isoleucine degradation (ko00280);; Lysine degradation (ko00310);; Tryptophan metabolism (ko00380);; Butanoate metabolism (ko00650);; Fatty acid metabolism (ko01212)	[I]	Lipid transport and metabolism	3-hydroxyacyl-CoA dehydrogenase, NAD binding domain;; 3-hydroxyacyl-CoA dehydrogenase, C-terminal domain;; NAD-dependent glycerol-3-phosphate dehydrogenase N-terminus;; NADP oxidoreductase coenzyme F420-dependent;; NAD binding domain of 6-phosphogluconate dehydrogenase	Protein HACD-1 {ECO:0000313|EMBL:CCD68882.1} OS=Caenorhabditis elegans PE=4 SV=1	I	Lipid transport and metabolism	Protein HACD-1 [Caenorhabditis elegans]
F49C12.4	gene18869	21	31	9	146	127	190	1.55465700000544	2.279363	0.669763	10.83743	9.623069	14.90197	2.39738839193856e-13	2.91264326141165	up	--	--	--	--	--	--	--	Methyltransferase FkbM domain	Protein F49C12.4 {ECO:0000313|EMBL:CAA92509.1} OS=Caenorhabditis elegans PE=4 SV=1	S	Function unknown	Protein F49C12.4 [Caenorhabditis elegans]
F08F3.4	gene34538	741	835	1040	256	204	197	45.7977	51.0128	62.9316	15.9543	12.8361	12.7341	2.05889330979128e-13	-2.00841756625589	down	[MG]	Cell wall/membrane/envelope biogenesis;; Carbohydrate transport and metabolism	Molecular Function: catalytic activity (GO:0003824);; Molecular Function: 3-beta-hydroxy-delta5-steroid dehydrogenase activity (GO:0003854);; Biological Process: steroid biosynthetic process (GO:0006694);; Molecular Function: oxidoreductase activity, acting on the CH-OH group of donors, NAD or NADP as acceptor (GO:0016616);; Molecular Function: coenzyme binding (GO:0050662);; Biological Process: …	K15789|0|cel:CELE_F08F3.4|F08F3.4; Protein F08F3.4; K15789 threonine 3-dehydrogenase [EC:1.1.1.103] (A)	Glycine, serine and threonine metabolism (ko00260)	[R]	General function prediction only	NAD dependent epimerase/dehydratase family;; RmlD substrate binding domain;; Male sterility protein;; 3-beta hydroxysteroid dehydrogenase/isomerase family	Protein F08F3.4 {ECO:0000313|EMBL:CCD65594.1} OS=Caenorhabditis elegans PE=4 SV=2	Q	Secondary metabolites biosynthesis, transport and catabolism	Protein F08F3.4 [Caenorhabditis elegans]
abu-6	gene34466	386	370	379	156	163	129	12.48923	10.88978	11.32707	4.574728	4.288571	3.152328	3.37409140649411e-08	-1.35552514455745	down	--	--	--	--	--	--	--	--	Protein ABU-6 {ECO:0000313|EMBL:CCD83355.1} OS=Caenorhabditis elegans PE=4 SV=1	R	General function prediction only	Protein ABU-6 [Caenorhabditis elegans]
ugt-17	gene36350	115	111	122	309	260	340	4.758472	4.72500439725	5.1360405423	13.610628	11.481564	16.229405	1.16713701023379e-07	1.37080431590372	up	[GC]	Carbohydrate transport and metabolism;; Energy production and conversion	Biological Process: metabolic process (GO:0008152);; Molecular Function: transferase activity, transferring hexosyl groups (GO:0016758);;	--	--	[GC]	Carbohydrate transport and metabolism;; Energy production and conversion	UDP-glucoronosyl and UDP-glucosyl transferase;; Glycosyltransferase family 28 C-terminal domain	Protein UGT-17, isoform b {ECO:0000313|EMBL:CAN86590.1} OS=Caenorhabditis elegans PE=4 SV=1	S	Function unknown	Protein UGT-17, isoform b [Caenorhabditis elegans]
NA	Caenorhabditis_elegans_newGene_437	40	36	57	23	10	15	0.8079957981	0.7597345	1.179909	0.49992573	0.217087	0.35885447	0.00167822181255473	-1.48669900121715	down	[C]	Energy production and conversion	Molecular Function: isocitrate lyase activity (GO:0004451);; Molecular Function: malate synthase activity (GO:0004474);; Biological Process: glyoxylate cycle (GO:0006097);; Biological Process: carboxylic acid metabolic process (GO:0019752);;	--	--	[C]	Energy production and conversion	Isocitrate lyase family;; Phosphoenolpyruvate phosphomutase;; Malate synthase;; Isocitrate lyase family;; Malate synthase	Malate synthase {ECO:0000256|RuleBase:RU000555} OS=Caenorhabditis japonica PE=3 SV=2	C	Energy production and conversion	isocitrate lyase [Agrobacterium tumefaciens]
F46C5.1	gene7427	138	167	166	3133	2771	2822	54.31596	66.13338	70.21467	1241.869	1424.051	1240.086	2.95166051323736e-98	4.19729988358804	up	--	--	--	--	--	--	--	--	Putative uncharacterized protein {ECO:0000313|EMBL:EFO85988.1} OS=Caenorhabditis remanei (Caenorhabditis vulgaris) PE=4 SV=1	T	Signal transduction mechanisms	Protein F46C5.1 [Caenorhabditis elegans]
fat-5	gene39723	555	504	265	2823	2443	2643	27.6399570000003	23.16446233	13.83662958895	130.762623	117.195751	116.479230000001	1.3119925133592e-43	2.56516563855864	up	[I]	Lipid transport and metabolism	--	K00507|0|cel:CELE_W06D12.3|fat-5; Protein FAT-5; K00507 stearoyl-CoA desaturase (delta-9 desaturase) [EC:1.14.19.1] (A)	Biosynthesis of unsaturated fatty acids (ko01040);; Fatty acid metabolism (ko01212)	[I]	Lipid transport and metabolism	Fatty acid desaturase	CBN-FAT-5 protein {ECO:0000313|EMBL:EGT49222.1} OS=Caenorhabditis brenneri (Nematode worm) PE=3 SV=1	I	Lipid transport and metabolism	Protein FAT-5 [Caenorhabditis elegans]
F52E10.4	gene46355	181	192	210	322	426	532	17.14886702198	15.7239187707	18.4473230124408	27.4893526174	34.0454198664674	42.9351606241371	0.00170492620394981	1.12104672365692	up	--	--	--	--	--	--	--	--	Putative uncharacterized protein {ECO:0000313|EMBL:EFP04132.1} OS=Caenorhabditis remanei (Caenorhabditis vulgaris) PE=4 SV=1	R	General function prediction only	hypothetical protein CRE_27587 [Caenorhabditis remanei]
clec-21	gene4715	156	120	75	51	22	43	8.12413	6.12777	3.84507	2.62516	1.23466	2.30024	0.00800799151169028	-1.61189468358249	down	--	--	--	--	--	[TV]	Signal transduction mechanisms;; Defense mechanisms	Lectin C-type domain;; CUB domain;; Chordopoxvirus A33R protein;; UL45 protein	Protein CLEC-21 {ECO:0000313|EMBL:CCD63699.1} OS=Caenorhabditis elegans PE=4 SV=2	TV	Signal transduction mechanisms;; Defense mechanisms	Protein CLEC-21 [Caenorhabditis elegans]
cyp-32A1	gene35477	531	579	577	1147	1120	1194	19.8151693	22.7076069	22.74003607	45.88751	46.856587	50.50816	5.69796858516039e-07	1.02267208894076	up	[Q]	Secondary metabolites biosynthesis, transport and catabolism	Molecular Function: iron ion binding (GO:0005506);; Molecular Function: oxidoreductase activity, acting on paired donors, with incorporation or reduction of molecular oxygen (GO:0016705);; Molecular Function: heme binding (GO:0020037);; Biological Process: oxidation-reduction process (GO:0055114);;	K17954|0|cel:CELE_C26F1.2|cyp-32A1; Protein CYP-32A1; K17954 cytochrome P450, family 32 (A)	--	[QI]	Secondary metabolites biosynthesis, transport and catabolism;; Lipid transport and metabolism	Cytochrome P450	Protein CYP-32A1 {ECO:0000313|EMBL:CCD65767.1} OS=Caenorhabditis elegans PE=3 SV=4	J	Translation, ribosomal structure and biogenesis	Protein CYP-32A1 [Caenorhabditis elegans]
T07A5.1	gene12419	93	114	102	33	29	21	5.4923682605	6.66717487366	5.94019656464	1.9961083064	1.78100411399175	1.317090602	7.02806123124857e-08	-1.91080591102335	down	--	--	--	--	--	--	--	LicD family	Protein CBG24613 {ECO:0000313|EMBL:CAP21175.2} OS=Caenorhabditis briggsae PE=4 SV=2	R	General function prediction only	Protein T07A5.1 [Caenorhabditis elegans]
col-71	gene5451	4574	4929	4910	1651	2115	1814	180.379	179.412	181.27	56.7117	70.3352	55.2928	8.9782510640813e-15	-1.38281637094113	down	--	--	Molecular Function: structural constituent of cuticle (GO:0042302);;	--	--	[W]	Extracellular structures	Collagen triple helix repeat (20 copies);; Nematode cuticle collagen N-terminal domain	Protein COL-71 {ECO:0000313|EMBL:CCD64720.1} OS=Caenorhabditis elegans PE=4 SV=1	S	Function unknown	Protein COL-71 [Caenorhabditis elegans]
F26F4.2	gene10658	54	84	80	35	35	26	9.84391	14.418	14.084	6.28096	6.84371	4.91463	0.00289353081838	-1.19725571291025	down	--	--	--	--	--	--	--	--	Protein F26F4.2 {ECO:0000313|EMBL:CCD65750.1} OS=Caenorhabditis elegans PE=4 SV=2	Z	Cytoskeleton	Protein F26F4.2 [Caenorhabditis elegans]
amt-1	gene42165	78	43	24	145	153	121	3.57857	1.99464	1.11929	6.60736	7.5064	5.88697	9.13252467367888e-06	1.5167439622798	up	[P]	Inorganic ion transport and metabolism	Molecular Function: ammonium transmembrane transporter activity (GO:0008519);; Biological Process: ammonium transport (GO:0015696);; Cellular Component: membrane (GO:0016020);;	K03320|0|cel:CELE_C05E11.4|amt-1; Protein AMT-1; K03320 ammonium transporter, Amt family (A)	--	[P]	Inorganic ion transport and metabolism	Ammonium Transporter Family	Protein CBR-AMT-1 {ECO:0000313|EMBL:CAP32998.1} OS=Caenorhabditis briggsae PE=4 SV=1	S	Function unknown	Protein AMT-1 [Caenorhabditis elegans]
Y55B1AR.4	gene9507	35	55	56	19	25	18	2.14329	3.46558	3.50069	1.20053	1.60558	1.18734	0.006639318591752	-1.24929997042678	down	--	--	--	--	--	--	--	--	Protein Y55B1AR.4 {ECO:0000313|EMBL:CCD73855.1} OS=Caenorhabditis elegans PE=4 SV=1	W	Extracellular structures	Protein Y55B1AR.4 [Caenorhabditis elegans]
ZK488.6	gene33050	84	80	97	40	43	38	3.32527	3.0869	3.72074	1.60366	1.7154	1.57413	0.00313107564481156	-1.1236033678326	down	--	--	--	--	--	[S]	Function unknown	Glycosyltransferase family 92	Protein ZK488.6 {ECO:0000313|EMBL:CCD71525.2} OS=Caenorhabditis elegans PE=4 SV=2	R	General function prediction only	Protein ZK488.6 [Caenorhabditis elegans]
oac-15	gene39078	15	7	10	59	50	40	0.493515	0.22457585	0.322094	1.924842	1.7274	1.381641	1.73969642554649e-06	2.20327847995073	up	[I]	Lipid transport and metabolism	Molecular Function: transferase activity, transferring acyl groups other than amino-acyl groups (GO:0016747);;	--	--	--	--	Acyltransferase family	Protein OAC-15 {ECO:0000313|EMBL:CAB07360.1} OS=Caenorhabditis elegans PE=4 SV=1	G	Carbohydrate transport and metabolism	Protein OAC-15 [Caenorhabditis elegans]
mpst-2	gene38459	7	9	13	51	25	38	0.531476	0.579368	0.73164	3.375263	1.90056	2.38899	0.00133879569186841	1.95917276005059	up	[P]	Inorganic ion transport and metabolism	--	K01011|0|cel:CELE_H12D21.4|mpst-2; Protein MPST-2; K01011 thiosulfate/3-mercaptopyruvate sulfurtransferase [EC:2.8.1.1 2.8.1.2] (A)	Cysteine and methionine metabolism (ko00270);; Sulfur metabolism (ko00920);; Sulfur relay system (ko04122)	[V]	Defense mechanisms	Rhodanese-like domain	Sulfurtransferase {ECO:0000256|RuleBase:RU000507} OS=Caenorhabditis elegans PE=4 SV=1	S	Function unknown	Protein MPST-2 [Caenorhabditis elegans]
cyp-25A1	gene10293	76	90	88	454	489	485	3.2231	3.77576	3.68186	19.7879	21.9423	22.2927	7.12986220284964e-25	2.47725141036388	up	[Q]	Secondary metabolites biosynthesis, transport and catabolism	Molecular Function: iron ion binding (GO:0005506);; Molecular Function: oxidoreductase activity, acting on paired donors, with incorporation or reduction of molecular oxygen (GO:0016705);; Molecular Function: heme binding (GO:0020037);; Biological Process: oxidation-reduction process (GO:0055114);;	--	--	[Q]	Secondary metabolites biosynthesis, transport and catabolism	Cytochrome P450	Protein CYP-25A1 {ECO:0000313|EMBL:CAA91268.3} OS=Caenorhabditis elegans PE=3 SV=3	G	Carbohydrate transport and metabolism	Protein CYP-25A1 [Caenorhabditis elegans]
npa-1	gene35186	16157	13874	9307	25559	29468	31522	214.7748	196.5427	130.1598	353.9894	386.9979	442.419	1.04378488335756e-07	1.12429804653933	up	--	--	--	--	--	--	--	Rab3 GTPase-activating protein catalytic subunit;; Phage uncharacterised protein (Phage_XkdX);; Protein of unknown function (DUF3775);; Drug resistance and apoptosis regulator;; Anti-Sigma Factor A;; Maintenance of mitochondrial structure and function	Protein NPA-1, isoform a {ECO:0000313|EMBL:CCD70075.1} OS=Caenorhabditis elegans PE=2 SV=1	K	Transcription	Protein NPA-1, isoform a [Caenorhabditis elegans]
ant-1.4	gene18579	162	200	181	71	54	71	13.6625	16.4862	14.9327	5.94852	4.58247	6.09322	5.13657714435178e-07	-1.48410669161619	down	--	--	--	K05863|0|cel:CELE_T01B11.4|ant-1.4; Protein ANT-1.4; K05863 solute carrier family 25 (mitochondrial adenine nucleotide translocator), member 4/5/6/31 (A)	Calcium signaling pathway (ko04020)	[C]	Energy production and conversion	Mitochondrial carrier protein	Protein ANT-1.4 {ECO:0000313|EMBL:CCD65922.1} OS=Caenorhabditis elegans PE=2 SV=1	S	Function unknown	Protein ANT-1.4 [Caenorhabditis elegans]
F58E6.6	gene36218	149	145	215	77	73	99	6.96313	6.27671	10.68917	4.16058800003558	3.969463695	4.15833	0.00309070042483555	-1.04622245921643	down	--	--	--	--	--	--	--	--	Protein F58E6.6 {ECO:0000313|EMBL:CAA94776.1} OS=Caenorhabditis elegans PE=4 SV=1	K	Transcription	Protein F58E6.6 [Caenorhabditis elegans]
kmo-1	gene37330	565	557	563	221	228	207	24.24486	23.77803	23.67722	9.5237008	10.15533	8.9427525	1.18433074342481e-09	-1.37521757507878	down	--	--	Molecular Function: FAD binding (GO:0071949);;	K00486|0|cel:CELE_R07B7.5|kmo-1; Protein KMO-1; K00486 kynurenine 3-monooxygenase [EC:1.14.13.9] (A)	Tryptophan metabolism (ko00380)	[CR]	Energy production and conversion;; General function prediction only	FAD binding domain;; Squalene epoxidase;; Pyridine nucleotide-disulphide oxidoreductase	Kynurenine 3-monooxygenase {ECO:0000256|HAMAP-Rule:MF_03018} OS=Caenorhabditis remanei (Caenorhabditis vulgaris) PE=3 SV=1	S	Function unknown	Protein KMO-1 [Caenorhabditis elegans]
gpx-5	gene44063	2752	3071	2107	6124	6192	6932	243.3541	258.75796	182.54271	509.22828	505.66761	553.97659	1.85500541994813e-12	1.26609677664353	up	[O]	Posttranslational modification, protein turnover, chaperones	Molecular Function: glutathione peroxidase activity (GO:0004602);; Biological Process: response to oxidative stress (GO:0006979);; Molecular Function: antioxidant activity (GO:0016209);; Molecular Function: oxidoreductase activity (GO:0016491);; Biological Process: oxidation-reduction process (GO:0055114);;	K00432|1.47027e-158|cel:CELE_C11E4.1|gpx-5; Protein GPX-5; K00432 glutathione peroxidase [EC:1.11.1.9] (A)	Glutathione metabolism (ko00480);; Arachidonic acid metabolism (ko00590)	[O]	Posttranslational modification, protein turnover, chaperones	Glutathione peroxidase;; AhpC/TSA family	Glutathione peroxidase {ECO:0000256|RuleBase:RU000499} OS=Caenorhabditis elegans PE=3 SV=3	T	Signal transduction mechanisms	Protein GPX-5 [Caenorhabditis elegans]
R12H7.4	gene45281	20	16	7	42	37	36	1.31356	1.04217	0.467097	2.74977	2.5915	2.46033	0.00509069649484215	1.40574062438761	up	--	--	--	--	--	--	--	--	Protein R12H7.4 {ECO:0000313|EMBL:CAA90634.2} OS=Caenorhabditis elegans PE=4 SV=2	S	Function unknown	Protein R12H7.4 [Caenorhabditis elegans]
scl-2	gene20357	3012	2535	2603	8183	7308	7814	376.3294	298.3066	314.10042	988.06494	1001.964	1026.1479	3.22133845441676e-17	1.50126818447361	up	[S]	Function unknown	--	--	--	[S]	Function unknown	Cysteine-rich secretory protein family	Protein SCL-2, isoform a {ECO:0000313|EMBL:CAA94344.1} OS=Caenorhabditis elegans PE=4 SV=1	T	Signal transduction mechanisms	Protein SCL-2, isoform a [Caenorhabditis elegans]
pccb-1	gene41609	7200	6808	6832	13607	14588	14513	253.769306455034	236.50513981711	238.783333331	472.986091649394	512.558114974871	520.247042261013	5.3938790033666e-08	1.0210683465837	up	[I]	Lipid transport and metabolism	--	K01966|0|cel:CELE_F52E4.1|pccb-1; Protein PCCB-1, isoform A; K01966 propionyl-CoA carboxylase beta chain [EC:6.4.1.3] (A)	Valine, leucine and isoleucine degradation (ko00280);; Glyoxylate and dicarboxylate metabolism (ko00630);; Propanoate metabolism (ko00640)	[EI]	Amino acid transport and metabolism;; Lipid transport and metabolism	Carboxyl transferase domain	Protein PCCB-1, isoform a {ECO:0000313|EMBL:CCD66477.1} OS=Caenorhabditis elegans PE=4 SV=1	P	Inorganic ion transport and metabolism	Protein PCCB-1, isoform a [Caenorhabditis elegans]
F36H1.3	gene19587	46	81	78	18	35	22	1.56598	2.75878	2.69908	0.639298	1.22004	0.819186	0.00278134086327935	-1.46356511231495	down	[T]	Signal transduction mechanisms	Molecular Function: protein tyrosine phosphatase activity (GO:0004725);; Biological Process: protein dephosphorylation (GO:0006470);;	--	--	[T]	Signal transduction mechanisms	Protein-tyrosine phosphatase	Protein F36H1.3 {ECO:0000313|EMBL:CAA92995.3} OS=Caenorhabditis elegans PE=4 SV=3	R	General function prediction only	Protein F36H1.3 [Caenorhabditis elegans]
pqn-27	gene8917	3682	3486	3346	6552	7497	8506	266.9464064	215.45377	224.2630705	467.918625000001	571.375878	663.379968	2.88511201548632e-09	1.08740437315791	up	--	--	--	K14322|0|cel:CELE_E01G4.4|pqn-27; Protein PQN-27, isoform C; K14322 polyadenylate-binding protein-interacting protein 1 (A)	RNA transport (ko03013)	--	--	--	Protein PQN-27, isoform a {ECO:0000313|EMBL:CAB05716.2} OS=Caenorhabditis elegans PE=4 SV=2	S	Function unknown	Protein PQN-27, isoform a [Caenorhabditis elegans]
msrp-2	gene1396	99	95	128	37	36	49	183.527	156.273	221.808	71.4382	101.55	119.242	4.90639878762857e-05	-1.41464056030848	down	--	--	--	--	--	--	--	--	Protein ZK484.5 {ECO:0000313|EMBL:CCD65802.1} OS=Caenorhabditis elegans PE=4 SV=1	S	Function unknown	Protein ZK484.5 [Caenorhabditis elegans]
F41E6.5	gene35773	313	293	335	1211	1064	1194	19.510614	18.75493	21.32036	78.52522	71.04541	82.80004	9.83823832075833e-21	1.86766394442266	up	[C]	Energy production and conversion	Molecular Function: catalytic activity (GO:0003824);; Molecular Function: oxidoreductase activity (GO:0016491);; Biological Process: oxidation-reduction process (GO:0055114);;	K11517|0|cbr:CBG01477|Hypothetical protein CBG01477; K11517 (S)-2-hydroxy-acid oxidase [EC:1.1.3.15] (A)	Glyoxylate and dicarboxylate metabolism (ko00630);; Peroxisome (ko04146)	[C]	Energy production and conversion	FMN-dependent dehydrogenase;; Nitronate monooxygenase;; IMP dehydrogenase / GMP reductase domain;; Thiazole biosynthesis protein ThiG	Protein F41E6.5, isoform b {ECO:0000313|EMBL:CCD64095.1} OS=Caenorhabditis elegans PE=4 SV=1	O	Posttranslational modification, protein turnover, chaperones	Protein F41E6.5, isoform b [Caenorhabditis elegans]
cpt-5	gene38060	637	583	495	1373	1224	1309	16.9025005467	15.834616	13.224629	37.6134	33.81921	38.26244	3.48893495028351e-09	1.17338612028164	up	--	--	Molecular Function: transferase activity, transferring acyl groups (GO:0016746);;	--	--	[I]	Lipid transport and metabolism	Choline/Carnitine o-acyltransferase	Protein CPT-5 {ECO:0000313|EMBL:CAB02911.3} OS=Caenorhabditis elegans PE=4 SV=1	R	General function prediction only	Protein CPT-5 [Caenorhabditis elegans]
F22B5.4	gene7295	289	269	220	1556	1384	1533	59.6438	49.8176	39.1193	294.831	272.392	289.798	6.14184119739101e-37	2.50942119693274	up	--	--	--	--	--	--	--	--	Protein F22B5.4 {ECO:0000313|EMBL:CAA90356.1} OS=Caenorhabditis elegans PE=4 SV=1	S	Function unknown	Protein F22B5.4 [Caenorhabditis elegans]
tre-5	gene4213	432	416	538	189	197	190	12.5783	12.1604	15.6823	5.63649	5.91838	5.96231	5.61569477246835e-08	-1.28143377506304	down	[G]	Carbohydrate transport and metabolism	Molecular Function: alpha,alpha-trehalase activity (GO:0004555);; Biological Process: trehalose metabolic process (GO:0005991);;	K01194|0|cel:CELE_C23H3.7|tre-5; Protein TRE-5; K01194 alpha,alpha-trehalase [EC:3.2.1.28] (A)	Starch and sucrose metabolism (ko00500)	[G]	Carbohydrate transport and metabolism	Trehalase;; Amylo-alpha-1,6-glucosidase	Trehalase {ECO:0000256|RuleBase:RU361180} OS=Caenorhabditis elegans PE=2 SV=1	K	Transcription	Protein TRE-5 [Caenorhabditis elegans]
msp-79	gene19061	149	215	237	91	89	119	74.8916	96.6497	112.771	43.4269	50.7899	62.3364	0.00282531364643829	-1.02101795965339	down	--	--	--	--	--	--	--	MSP (Major sperm protein) domain	Major sperm protein {ECO:0000256|RuleBase:RU003425} OS=Caenorhabditis remanei (Caenorhabditis vulgaris) PE=4 SV=1	S	Function unknown	Protein MSP-77 [Caenorhabditis elegans]
cyp-35A4	gene34129	71	141	74	25	7	25	3.24905	6.59046	3.38698	1.21917	0.369273	1.32946	0.00283044267051989	-2.34000561426819	down	[Q]	Secondary metabolites biosynthesis, transport and catabolism	Molecular Function: iron ion binding (GO:0005506);; Molecular Function: oxidoreductase activity, acting on paired donors, with incorporation or reduction of molecular oxygen (GO:0016705);; Molecular Function: heme binding (GO:0020037);; Biological Process: oxidation-reduction process (GO:0055114);;	K17957|0|cel:CELE_C49G7.8|cyp-35A4; Protein CYP-35A4; K17957 cytochrome P450, family 35 (A)	--	[Q]	Secondary metabolites biosynthesis, transport and catabolism	Cytochrome P450	Protein CYP-35A4 {ECO:0000313|EMBL:CCD67691.1} OS=Caenorhabditis elegans PE=3 SV=1	S	Function unknown	Protein CYP-35A4 [Caenorhabditis elegans]
col-139	gene34295	5450	8258	8658	2349	2305	2320	276.10267	401.84827178	421.00326	112.09727	104.20642333	105.28749	1.12672660637918e-06	-1.69523178004533	down	--	--	Molecular Function: structural constituent of cuticle (GO:0042302);;	--	--	[W]	Extracellular structures	Collagen triple helix repeat (20 copies);; Nematode cuticle collagen N-terminal domain	Protein COL-139 {ECO:0000313|EMBL:CCD71018.1} OS=Caenorhabditis elegans PE=4 SV=1	R	General function prediction only	Protein COL-139 [Caenorhabditis elegans]
Y110A2AL.2	gene5185	39	28	27	68	106	97	1.244081	0.880695000015238	0.822878000392635	2.019879	3.060694264	2.694533	4.26696128905714e-05	1.51388930919684	up	--	--	--	--	--	--	--	CC domain	Protein Y110A2AL.2 {ECO:0000313|EMBL:CCD72971.1} OS=Caenorhabditis elegans PE=4 SV=2	R	General function prediction only	Protein Y110A2AL.2 [Caenorhabditis elegans]
asp-16	gene40150	61	50	26	268	270	305	3.39896	2.64283	1.40578	14.1999	15.1236	16.2492	1.75286315759724e-21	2.60814982640559	up	--	--	--	--	--	[O]	Posttranslational modification, protein turnover, chaperones	Eukaryotic aspartyl protease;; Xylanase inhibitor N-terminal	Protein ASP-16 {ECO:0000313|EMBL:CAD31820.1} OS=Caenorhabditis elegans PE=4 SV=1	U	Intracellular trafficking, secretion, and vesicular transport	Protein ASP-16 [Caenorhabditis elegans]
pck-1	gene9394	11572	9803	10296	24983	27180	27904	289.019204	235.986376084325	254.88775118	584.26908482	635.36686643	647.577100000005	4.84140610825741e-12	1.32385254495987	up	[C]	Energy production and conversion	Molecular Function: phosphoenolpyruvate carboxykinase activity (GO:0004611);; Biological Process: gluconeogenesis (GO:0006094);;	K01596|0|cbr:CBG00466|Hypothetical protein CBG00466; K01596 phosphoenolpyruvate carboxykinase (GTP) [EC:4.1.1.32] (A)	Glycolysis / Gluconeogenesis (ko00010);; Citrate cycle (TCA cycle) (ko00020);; Pyruvate metabolism (ko00620);; FoxO signaling pathway (ko04068)	[C]	Energy production and conversion	Phosphoenolpyruvate carboxykinase	Protein PCK-1, isoform a {ECO:0000313|EMBL:CCD71753.1} OS=Caenorhabditis elegans PE=3 SV=2	W	Extracellular structures	Protein PCK-1, isoform a [Caenorhabditis elegans]
col-142	gene35088	8539	8327	10957	4527	4029	4333	372.6366	343.9593	462.8338	182.3993	156.7233	167.841	1.18643283053809e-07	-1.1250017340697	down	--	--	Molecular Function: structural constituent of cuticle (GO:0042302);;	--	--	[W]	Extracellular structures	Collagen triple helix repeat (20 copies);; Nematode cuticle collagen N-terminal domain	Protein CBR-COL-142 {ECO:0000313|EMBL:CAP36341.2} OS=Caenorhabditis briggsae PE=4 SV=2	W	Extracellular structures	Protein CBR-COL-142 [Caenorhabditis briggsae]
nas-20	gene37043	179	320	368	87	83	86	10.77024	19.32106	21.22327	5.34964	5.25249	5.73711	0.00144478076176711	-1.77401556334816	down	--	--	Molecular Function: metalloendopeptidase activity (GO:0004222);; Biological Process: proteolysis (GO:0006508);;	K08076|0|cel:CELE_T11F9.3|nas-20; Protein NAS-20; K08076 astacin [EC:3.4.24.21] (A)	--	[O]	Posttranslational modification, protein turnover, chaperones	Astacin (Peptidase family M12A)	Metalloendopeptidase {ECO:0000256|RuleBase:RU361183} OS=Caenorhabditis remanei (Caenorhabditis vulgaris) PE=3 SV=1	S	Function unknown	Protein NAS-20 [Caenorhabditis elegans]
F46A8.11	gene3076	152	204	122	264	352	370	6.226368354	9.987831082	4.1860697147	11.3172451	16.3392683	14.7546057	0.000462001820612047	1.03224890970943	up	--	--	--	--	--	--	--	--	Protein F46A8.11 {ECO:0000313|EMBL:CCE71367.2} OS=Caenorhabditis elegans PE=4 SV=1	M	Cell wall/membrane/envelope biogenesis	Protein F46A8.11 [Caenorhabditis elegans]
clec-48	gene39844	628	497	370	1084	1099	1325	43.95249	33.0182	24.85781	72.04749	74.27185	86.1642	1.22675689024396e-08	1.21685392641937	up	--	--	--	--	--	[TV]	Signal transduction mechanisms;; Defense mechanisms	Lectin C-type domain	Protein CLEC-48 {ECO:0000313|EMBL:CAB03881.1} OS=Caenorhabditis elegans PE=4 SV=1	TV	Signal transduction mechanisms;; Defense mechanisms	Protein CLEC-48 [Caenorhabditis elegans]
dhs-2	gene1175	220	212	195	569	613	750	15.3813712197	14.1911574624792	12.8758008317	37.963499624	43.1719861956331	53.539392246	2.61560276664425e-13	1.60989482351946	up	[IQR]	Lipid transport and metabolism;; Secondary metabolites biosynthesis, transport and catabolism;; General function prediction only	--	--	--	[QR]	Secondary metabolites biosynthesis, transport and catabolism;; General function prediction only	short chain dehydrogenase;; Enoyl-(Acyl carrier protein) reductase	Protein DHS-2, isoform a {ECO:0000313|EMBL:CCD65438.1} OS=Caenorhabditis elegans PE=3 SV=2	S	Function unknown	Protein DHS-2, isoform a [Caenorhabditis elegans]
mul-1	gene14224	1234	1482	1081	540	426	505	136.4716	138.903	106.4465	52.01915	49.1824	53.1503	2.13599971726887e-10	-1.38173789911808	down	--	--	--	--	--	--	--	ShK domain-like	Protein MUL-1 {ECO:0000313|EMBL:CCD66748.1} OS=Caenorhabditis elegans PE=4 SV=2	S	Function unknown	Protein F49F1.6 [Caenorhabditis elegans]
F59E11.7	gene35924	250	318	205	573	550	646	25.2033959595973	29.4936430072297	17.344583616	63.28975092457	58.03557043637	67.0828013883615	1.8107224448488e-07	1.18138792641282	up	--	--	--	--	--	--	--	Domain of unknown function (DUF19)	Protein F59E11.7, isoform a {ECO:0000313|EMBL:CCD72136.1} OS=Caenorhabditis elegans PE=4 SV=2	R	General function prediction only	Protein F59E11.7, isoform a [Caenorhabditis elegans]
fbxb-72	gene33103	29	21	45	91	91	95	2.29672	1.63866	3.4464	7.18785	7.36524	7.97627	3.121347758261e-05	1.52813386307049	up	--	--	Molecular Function: protein binding (GO:0005515);;	--	--	--	--	F-box associated	Protein FBXB-72 {ECO:0000313|EMBL:CCD63257.1} OS=Caenorhabditis elegans PE=4 SV=1	R	General function prediction only	Protein FBXB-72 [Caenorhabditis elegans]
K06H6.2	gene33047	423	390	419	150	125	118	28.6486	24.8996	27.2782	9.83828	8.46599	7.88222	4.67445909526472e-12	-1.66319630947135	down	--	--	--	--	--	--	--	Methyltransferase domain;; Methyltransferase FkbM domain	Protein K06H6.2 {ECO:0000313|EMBL:CCD64473.1} OS=Caenorhabditis elegans PE=4 SV=1	MW	Cell wall/membrane/envelope biogenesis;; Extracellular structures	Protein K06H6.2 [Caenorhabditis elegans]
chil-5	gene7807	74	76	37	160	126	190	2.751493	2.0836509	1.479687	5.191789	3.83757391136	7.62235	0.000197158955537119	1.33500797162129	up	[G]	Carbohydrate transport and metabolism	Biological Process: carbohydrate metabolic process (GO:0005975);;	--	--	[G]	Carbohydrate transport and metabolism	Glycosyl hydrolases family 18	Protein CHIL-5 {ECO:0000313|EMBL:CAA91148.1} OS=Caenorhabditis elegans PE=3 SV=1	G	Carbohydrate transport and metabolism	Protein C08H9.11 [Caenorhabditis elegans]
C14C6.6	gene33032	170	160	161	75	84	48	5.85495	5.31932	5.311971	2.504179	2.745499	1.551272	3.98982508922535e-05	-1.26064428619852	down	--	--	--	--	--	[S]	Function unknown	Glycosyltransferase family 92	Protein C14C6.6 {ECO:0000313|EMBL:CCD64462.2} OS=Caenorhabditis elegans PE=4 SV=2	K	Transcription	Protein C14C6.6 [Caenorhabditis elegans]
F58G1.3	gene8815	75	94	112	38	36	52	4.24951	5.29758	6.46223	2.21464	2.1653	3.21881	0.00150904227393512	-1.17116879090663	down	[T]	Signal transduction mechanisms	Molecular Function: hydrolase activity (GO:0016787);;	K01090|0|cel:CELE_F58G1.3|F58G1.3; Protein F58G1.3; K01090 protein phosphatase [EC:3.1.3.16] (A)	--	[TR]	Signal transduction mechanisms;; General function prediction only	Calcineurin-like phosphoesterase	Serine/threonine-protein phosphatase {ECO:0000256|RuleBase:RU004273} OS=Caenorhabditis elegans PE=3 SV=2	R	General function prediction only	Protein F58G1.3 [Caenorhabditis elegans]
clec-2	gene5237	3467	4233	1892	377	235	222	167.758	195.789	88.632	17.5069	11.4639	10.6818	8.43373258991866e-07	-3.53734666661957	down	--	--	--	--	--	[TV]	Signal transduction mechanisms;; Defense mechanisms	Lectin C-type domain;; CUB domain	Protein CLEC-2 {ECO:0000313|EMBL:CCD61973.1} OS=Caenorhabditis elegans PE=4 SV=1	R	General function prediction only	Protein CLEC-2 [Caenorhabditis elegans]
nspc-9	gene45016	260	243	289	90	64	63	421.1408	321.7978	395.132	130.4074	151.2797	129.3475	2.13614425988792e-12	-1.88307135091588	down	--	--	--	--	--	--	--	--	Protein NSPC-9 {ECO:0000313|EMBL:CAA92174.2} OS=Caenorhabditis elegans PE=4 SV=2	S	Function unknown	Protein NSPC-9 [Caenorhabditis elegans]
col-62	gene1862	406	500	623	134	129	140	15.14718	18.97808	23.36655	5.00495	4.084008	5.05485	4.24105624544313e-09	-1.93818350687684	down	--	--	Molecular Function: structural constituent of cuticle (GO:0042302);;	--	--	[W]	Extracellular structures	Collagen triple helix repeat (20 copies);; Nematode cuticle collagen N-terminal domain	Protein COL-62 {ECO:0000313|EMBL:CAB01958.1} OS=Caenorhabditis elegans PE=4 SV=1	W	Extracellular structures	Protein COL-62 [Caenorhabditis elegans]
C30H6.12	gene32841	25	31	42	266	256	324	3.466662	4.000709359	5.897584	33.688337252	35.74137	46.77378	1.12758691783023e-27	3.09535863462005	up	--	--	--	--	--	--	--	--	Protein C30H6.12, isoform a {ECO:0000313|EMBL:CCG28140.1} OS=Caenorhabditis elegans PE=4 SV=1	TV	Signal transduction mechanisms;; Defense mechanisms	Protein C30H6.12, isoform a [Caenorhabditis elegans]
ZK418.11	gene11328	13	10	6	24	24	38	0.799145107366	0.611590453908	0.387412100764	1.52107320768	1.750954	2.5998045796	0.00539249322414102	1.5552036708178	up	--	--	Biological Process: regulation of transcription, DNA-templated (GO:0006355);; Biological Process: steroid hormone mediated signaling pathway (GO:0043401);;	--	--	--	--	Ligand-binding domain of nuclear hormone receptor	Protein ZK418.11 {ECO:0000313|EMBL:CCD61632.1} OS=Caenorhabditis elegans PE=4 SV=1	S	Function unknown	Protein ZK418.11 [Caenorhabditis elegans]
K07A1.4	gene2531	56	46	69	16	20	26	5.17619	4.16972	6.30625	1.53866	2.00486	2.70126	0.000624231238257704	-1.47801590484945	down	--	--	--	--	--	--	--	--	Protein K07A1.4 {ECO:0000313|EMBL:CAB03166.1} OS=Caenorhabditis elegans PE=4 SV=1	S	Function unknown	Protein K07A1.4 [Caenorhabditis elegans]
K10G4.5	gene39550	121	90	70	205	188	261	3.00346207	2.219172325	1.667302	5.136648	4.746905	6.60393700001016	4.87414957683681e-05	1.20491772647687	up	--	--	Molecular Function: protein binding (GO:0005515);;	--	--	--	--	FTH domain;; F-box domain	Protein K10G4.5 {ECO:0000313|EMBL:CAB07255.4} OS=Caenorhabditis elegans PE=4 SV=4	R	General function prediction only	Protein K10G4.5 [Caenorhabditis elegans]
clec-75	gene14172	165	181	133	360	490	432	7.8672804889	4.8471123122	3.6683423131	11.82394156	18.4457141262	18.76873396	4.09837436968699e-09	1.40723684318015	up	--	--	--	--	--	[TV]	Signal transduction mechanisms;; Defense mechanisms	Lectin C-type domain	Protein CLEC-75, isoform b {ECO:0000313|EMBL:CCD71971.1} OS=Caenorhabditis elegans PE=4 SV=2	TV	Signal transduction mechanisms;; Defense mechanisms	Protein CLEC-75, isoform b [Caenorhabditis elegans]
Y49E10.29	gene12926	114	134	140	71	64	44	2.91883	3.23342	3.33788	1.608026	1.32171	0.876311	0.000693738133979442	-1.13082653296115	down	--	--	--	--	--	--	--	--	Protein Y49E10.29 {ECO:0000313|EMBL:CAM33505.1} OS=Caenorhabditis elegans PE=4 SV=1	K	Transcription	Protein Y49E10.29 [Caenorhabditis elegans]
F22F7.2	gene33465	2505	2754	2512	5543	5640	5466	91.991004225	96.487714666	91.244140982	191.569295898	194.482515821	192.830694256	2.51392637935543e-09	1.08535853219667	up	[S]	Function unknown	Molecular Function: oxidoreductase activity (GO:0016491);; Biological Process: oxidation-reduction process (GO:0055114);;	--	--	[S]	Function unknown	Saccharopine dehydrogenase	Protein F22F7.2 {ECO:0000313|EMBL:CCD67441.1} OS=Caenorhabditis elegans PE=4 SV=2	G	Carbohydrate transport and metabolism	Protein F22F7.2 [Caenorhabditis elegans]
fil-1	gene38493	151	160	148	71	63	54	12.063	12.8153	11.8184	5.74836	5.37894	4.65106	3.13207322804686e-05	-1.30213753339497	down	--	--	Molecular Function: hydrolase activity (GO:0016787);;	--	--	--	--	Lipase (class 2)	Protein FIL-1 {ECO:0000313|EMBL:CAB01664.1} OS=Caenorhabditis elegans PE=4 SV=1	S	Function unknown	Protein FIL-1 [Caenorhabditis elegans]
D1054.18	gene36672	39	49	60	106	82	124	12.8125100000002	32.20237	5.3280314	9.91638474487	7.8035614016751	866.792700000091	0.00329629351590115	1.06153319958112	up	--	--	--	--	--	--	--	--	Protein D1054.18, isoform a {ECO:0000313|EMBL:CAQ76464.2} OS=Caenorhabditis elegans PE=4 SV=2	R	General function prediction only	Protein D1054.18, isoform a [Caenorhabditis elegans]
NA	Caenorhabditis_elegans_newGene_617	65	50	60	20	21	27	3.27692	2.49734	2.98921	1.02903	1.13848	1.49748	0.00133451244288796	-1.37805837434561	down	--	--	--	--	--	--	--	--	Putative uncharacterized protein {ECO:0000313|EMBL:EFP12628.1} OS=Caenorhabditis remanei (Caenorhabditis vulgaris) PE=4 SV=1	R	General function prediction only	--
F55A4.7	gene40972	15	19	17	42	44	59	6.03383	7.00081	6.70574	16.5347	20.1326	25.3826	0.00116547626974068	1.49417060902238	up	--	--	--	--	--	--	--	Calponin family repeat	Protein F55A4.7 {ECO:0000313|EMBL:CCD62877.1} OS=Caenorhabditis elegans PE=4 SV=4	KU	Transcription;; Intracellular trafficking, secretion, and vesicular transport	Protein F55A4.7 [Caenorhabditis elegans]
dhs-9	gene10795	1950	1758	1555	3963	3237	4051	123.683014842	108.16004	98.435744293	248.21887	207.47698925	262.602521442	3.63485611647611e-09	1.08192905270825	up	[IQR]	Lipid transport and metabolism;; Secondary metabolites biosynthesis, transport and catabolism;; General function prediction only	--	K11163|0|cel:CELE_Y32H12A.3|dhs-9; Protein DHS-9; K11163 dehydrogenase/reductase SDR family member 1 [EC:1.1.-.-] (A)	--	[R]	General function prediction only	short chain dehydrogenase;; Enoyl-(Acyl carrier protein) reductase	Protein DHS-9 {ECO:0000313|EMBL:CCD73961.1} OS=Caenorhabditis elegans PE=4 SV=1	C	Energy production and conversion	Protein DHS-9 [Caenorhabditis elegans]
Y39B6A.27	gene40148	194	220	156	518	461	635	9.18838	10.2321	7.23981	23.8111	21.4558	28.6921	1.44288125703966e-09	1.4883530484545	up	--	--	--	--	--	[S]	Function unknown	Ion channel regulatory protein UNC-93;; Major Facilitator Superfamily	Protein Y39B6A.27 {ECO:0000313|EMBL:CAD31837.2} OS=Caenorhabditis elegans PE=4 SV=2	U	Intracellular trafficking, secretion, and vesicular transport	Protein Y39B6A.27 [Caenorhabditis elegans]
W08E12.2	gene13966	44	58	97	144	144	150	33.3997	39.71	70.9147	106.792	149.382	131.051	0.000487088609362371	1.12310841198653	up	--	--	--	--	--	--	--	--	Protein W08E12.2 {ECO:0000313|EMBL:CCD74010.1} OS=Caenorhabditis elegans PE=4 SV=1	K	Transcription	Protein W08E12.2 [Caenorhabditis elegans]
F56C3.9	gene41042	167	171	97	520	481	633	24.444986	23.36403890406	13.49629185806	73.81454	72.946643	95.25653	7.12464011835665e-15	1.8963239868886	up	--	--	Molecular Function: protein binding (GO:0005515);;	--	--	--	--	BTB/POZ domain	Protein F56C3.9 {ECO:0000313|EMBL:CCD69814.1} OS=Caenorhabditis elegans PE=4 SV=1	W	Extracellular structures	Protein F56C3.9 [Caenorhabditis elegans]
F25D1.5	gene36545	157	241	153	87	64	93	14.1285	22.0463	13.9084	8.0787	5.9442	8.80189	0.00353492998875018	-1.18820327795282	down	[IQR]	Lipid transport and metabolism;; Secondary metabolites biosynthesis, transport and catabolism;; General function prediction only	--	--	--	[R]	General function prediction only	Enoyl-(Acyl carrier protein) reductase;; short chain dehydrogenase;; KR domain	Protein F25D1.5 {ECO:0000313|EMBL:CAA98264.1} OS=Caenorhabditis elegans PE=1 SV=1	Q	Secondary metabolites biosynthesis, transport and catabolism	Protein F25D1.5 [Caenorhabditis elegans]
F56A4.3	gene33579	1949	1195	1289	782	503	566	261.895132025169	128.028247842	170.14060735502	98.0248	66.88658	73.7893143470091	0.00395018442654871	-1.27545212859325	down	--	--	Molecular Function: protein binding (GO:0005515);;	--	--	[O]	Posttranslational modification, protein turnover, chaperones	Glutathione S-transferase, N-terminal domain	Protein F56A4.3 {ECO:0000313|EMBL:CCD62313.1} OS=Caenorhabditis elegans PE=4 SV=2	S	Function unknown	Protein F56A4.3 [Caenorhabditis elegans]
W03D8.8	gene525	58	45	28	150	150	210	2.493594	1.758084	1.027902	5.94018	5.88199	7.76338	2.87211236990387e-08	1.94766185695243	up	[R]	General function prediction only	--	--	--	--	--	BAAT / Acyl-CoA thioester hydrolase C terminal;; Acyl-CoA thioester hydrolase/BAAT N-terminal region;; Dienelactone hydrolase family	Protein W03D8.8 {ECO:0000313|EMBL:CCD73381.1} OS=Caenorhabditis elegans PE=4 SV=2	T	Signal transduction mechanisms	Protein W03D8.8 [Caenorhabditis elegans]
R01H2.2	gene11309	53	40	56	14	21	29	2.68693	1.90422	2.68929	0.699536	1.20815	1.55096	0.00702873233827867	-1.23308473148373	down	--	--	--	--	--	--	--	Domain of unknown function (DUF316)	Protein R01H2.2 {ECO:0000313|EMBL:CCD69283.1} OS=Caenorhabditis elegans PE=4 SV=2	S	Function unknown	Protein R01H2.2 [Caenorhabditis elegans]
C02F12.5	gene41809	215	226	240	598	426	422	48.05216	47.41121	52.8214	134.2029	117.2107	109.8432	0.000124567366824887	1.07139188218069	up	--	--	Molecular Function: serine-type endopeptidase inhibitor activity (GO:0004867);;	--	--	[O]	Posttranslational modification, protein turnover, chaperones	Kunitz/Bovine pancreatic trypsin inhibitor domain	Putative uncharacterized protein {ECO:0000313|EMBL:EGT30633.1} OS=Caenorhabditis brenneri (Nematode worm) PE=4 SV=1	S	Function unknown	Protein C02F12.5 [Caenorhabditis elegans]
C08E3.1	gene4737	70	59	21	151	94	164	289.3911	208.9573	87.2552	789.849	588.823	1110.2	0.0061531464844104	1.43399368656286	up	--	--	--	--	--	--	--	--	Protein C08E3.13 {ECO:0000313|EMBL:CCD63678.1} OS=Caenorhabditis elegans PE=4 SV=1	R	General function prediction only	Protein C08E3.1 [Caenorhabditis elegans]
col-110	gene14405	189	202	231	36	48	50	11.2345	11.631	13.5587	2.09287	2.957	2.94897	1.50722728898862e-14	-2.22847558657887	down	--	--	Molecular Function: structural constituent of cuticle (GO:0042302);;	--	--	[W]	Extracellular structures	Collagen triple helix repeat (20 copies);; Nematode cuticle collagen N-terminal domain	Protein COL-110 {ECO:0000313|EMBL:CCD69718.1} OS=Caenorhabditis elegans PE=4 SV=1	W	Extracellular structures	Protein COL-110 [Caenorhabditis elegans]
C05D12.2	gene8320	285	388	325	670	699	804	4.6442181	6.3470765178	5.197926715	11.141006221	11.56723236	14.111057032	4.08505871894644e-07	1.10927133082684	up	--	--	--	--	--	--	--	--	Protein C05D12.2 {ECO:0000313|EMBL:CAA90754.2} OS=Caenorhabditis elegans PE=4 SV=2	S	Function unknown	Protein C05D12.2 [Caenorhabditis elegans]
Y37A1B.5	gene21938	7571	8455	7829	34398	31364	38419	323.399044403462	362.513390708804	334.629492751117	1504.69496062002	1398.706195	1796.25506695875	2.5439580939949e-28	2.11286587656045	up	--	--	Molecular Function: selenium binding (GO:0008430);;	K17285|0|cel:CELE_Y37A1B.5|Y37A1B.5; Protein Y37A1B.5, isoform A; K17285 selenium-binding protein 1 (A)	--	[P]	Inorganic ion transport and metabolism	56kDa selenium binding protein (SBP56);; Lactonase, 7-bladed beta-propeller	Protein Y37A1B.5, isoform a {ECO:0000313|EMBL:CAA19490.1} OS=Caenorhabditis elegans PE=4 SV=1	T	Signal transduction mechanisms	Protein Y37A1B.5, isoform a [Caenorhabditis elegans]
Y116F11B.6	gene40421	27	27	20	62	46	61	1.707716	1.749487	1.22827	3.83209	2.847593	3.98778	0.00763499493869457	1.17754466837218	up	--	--	--	--	--	--	--	--	Protein Y116F11B.6 {ECO:0000313|EMBL:CAB81974.2} OS=Caenorhabditis elegans PE=4 SV=2	O	Posttranslational modification, protein turnover, chaperones	Protein Y116F11B.6 [Caenorhabditis elegans]
C32C4.3	gene36585	30	40	36	13	12	8	2.387740241	3.08958	2.76989000005763	1.061915	1.03807000000004	0.701492	0.000943274049614278	-1.69782824020038	down	--	--	--	--	--	--	--	--	Protein C32C4.3, isoform c {ECO:0000313|EMBL:CBL43416.1} OS=Caenorhabditis elegans PE=4 SV=1	G	Carbohydrate transport and metabolism	Protein C32C4.3, isoform c [Caenorhabditis elegans]
clec-85	gene13870	2961	3962	2671	1209	1018	1226	257.25120504	331.291210298	223.915191967	100.746306253	89.9923552202	105.4857414	5.78722935989786e-07	-1.48754351776487	down	--	--	--	--	--	[TV]	Signal transduction mechanisms;; Defense mechanisms	Lectin C-type domain	Protein CLEC-85, isoform a {ECO:0000313|EMBL:CCD83493.1} OS=Caenorhabditis elegans PE=4 SV=1	TV	Signal transduction mechanisms;; Defense mechanisms	Protein CLEC-85 [Caenorhabditis elegans]
col-60	gene1761	1105	1155	1230	360	374	319	73.21463	75.1965	81.05351	23.673733	24.665882922	21.35545355	2.15895968805557e-18	-1.74306612622169	down	--	--	Molecular Function: structural constituent of cuticle (GO:0042302);;	--	--	[W]	Extracellular structures	Collagen triple helix repeat (20 copies);; Nematode cuticle collagen N-terminal domain	Protein COL-60 {ECO:0000313|EMBL:CAA95812.1} OS=Caenorhabditis elegans PE=4 SV=1	T	Signal transduction mechanisms	Protein COL-60 [Caenorhabditis elegans]
tag-10	gene8956	408	360	337	1418	1396	1549	15.196511905	13.0720674731078	12.5521455992315	50.277762	50.29036126	55.0703688	4.56608162276658e-24	1.96721463562282	up	[U]	Intracellular trafficking, secretion, and vesicular transport	--	--	--	--	--	WD40-like Beta Propeller Repeat	Protein TAG-10, isoform a {ECO:0000313|EMBL:CAB05698.2} OS=Caenorhabditis elegans PE=4 SV=1	R	General function prediction only	Protein TAG-10, isoform a [Caenorhabditis elegans]
pitr-4	gene36179	76	88	45	25	12	28	3.28088	3.83852	1.97116	1.1313	0.569446	1.35973	0.00224310382123109	-1.69818990677162	down	[P]	Inorganic ion transport and metabolism	Molecular Function: inorganic phosphate transmembrane transporter activity (GO:0005315);; Biological Process: phosphate ion transport (GO:0006817);; Cellular Component: membrane (GO:0016020);;	--	--	[P]	Inorganic ion transport and metabolism	Phosphate transporter family	Protein PITR-4 {ECO:0000313|EMBL:CAB11776.1} OS=Caenorhabditis elegans PE=4 SV=1	P	Inorganic ion transport and metabolism	Protein PITR-4 [Caenorhabditis elegans]
F57H12.6	gene18401	1231	1267	1109	621	441	460	177.075	176.275	156.653	89.5593	64.6668	68.9552	2.91658940625364e-10	-1.25937381040173	down	--	--	--	--	--	--	--	--	Protein F57H12.6 {ECO:0000313|EMBL:CCD69772.1} OS=Caenorhabditis elegans PE=4 SV=2	S	Function unknown	Protein F57H12.6 [Caenorhabditis elegans]
sams-5	gene17284	456	569	594	261	244	223	21.369308	26.810936	28.765043	12.76565129005	11.9227886348	11.00854740916	3.79362236196248e-07	-1.16740395313793	down	[H]	Coenzyme transport and metabolism	Molecular Function: methionine adenosyltransferase activity (GO:0004478);; Biological Process: S-adenosylmethionine biosynthetic process (GO:0006556);;	K00789|0|cbr:CBG19844|Hypothetical protein CBG19844; K00789 S-adenosylmethionine synthetase [EC:2.5.1.6] (A)	Cysteine and methionine metabolism (ko00270);; Biosynthesis of amino acids (ko01230)	[H]	Coenzyme transport and metabolism	S-adenosylmethionine synthetase, C-terminal domain;; S-adenosylmethionine synthetase, central domain;; S-adenosylmethionine synthetase, N-terminal domain	S-adenosylmethionine synthase {ECO:0000256|RuleBase:RU000541} OS=Caenorhabditis remanei (Caenorhabditis vulgaris) PE=3 SV=1	S	Function unknown	Protein SAMS-5, isoform a [Caenorhabditis elegans]
cyp-25A2	gene10294	424	395	308	1552	1396	1734	18.1189	16.7845	13.1406	68.3846	62.6516	81.3046	4.28907576444548e-26	2.04090032952487	up	[Q]	Secondary metabolites biosynthesis, transport and catabolism	Molecular Function: iron ion binding (GO:0005506);; Molecular Function: oxidoreductase activity, acting on paired donors, with incorporation or reduction of molecular oxygen (GO:0016705);; Molecular Function: heme binding (GO:0020037);; Biological Process: oxidation-reduction process (GO:0055114);;	--	--	[Q]	Secondary metabolites biosynthesis, transport and catabolism	Cytochrome P450	Protein CYP-25A2 {ECO:0000313|EMBL:CAA91267.2} OS=Caenorhabditis elegans PE=3 SV=2	G	Carbohydrate transport and metabolism	Protein CYP-25A2 [Caenorhabditis elegans]
gst-25	gene262	47	46	34	146	102	129	6.00176	5.58424	4.30007	17.7558	13.6916	16.2471	2.74309298112145e-06	1.55564655062164	up	--	--	--	K00799|2.2403e-104|cbr:CBG06825|Cbr-gst-1; C. briggsae CBR-GST-1 protein; K00799 glutathione S-transferase [EC:2.5.1.18] (A)	Glutathione metabolism (ko00480);; Metabolism of xenobiotics by cytochrome P450 (ko00980);; Drug metabolism - cytochrome P450 (ko00982)	[O]	Posttranslational modification, protein turnover, chaperones	Glutathione S-transferase, N-terminal domain;; Glutathione S-transferase, C-terminal domain	Protein GST-25 {ECO:0000313|EMBL:CCD70778.1} OS=Caenorhabditis elegans PE=3 SV=1	U	Intracellular trafficking, secretion, and vesicular transport	GST-25 [Caenorhabditis elegans]
nlp-80	gene36794	637	850	379	1284	1097	1630	1744.101	1940.835	1073.9637	3146.498	3216.584	4078.127	0.00470931008371029	1.09174285512585	up	--	--	--	--	--	--	--	--	Protein T04C12.3 {ECO:0000313|EMBL:CAB04677.1} OS=Caenorhabditis elegans PE=4 SV=1	S	Function unknown	Protein T04C12.3 [Caenorhabditis elegans]
gst-4	gene19246	4194	3692	3507	10718	8400	10524	277.131030284	227.492200000002	226.618000000071	738.333126	585.302768	722.244334	3.89286379483815e-14	1.36509954582621	up	[O]	Posttranslational modification, protein turnover, chaperones	Molecular Function: protein binding (GO:0005515);;	K00799|6.36308e-150|cel:CELE_K08F4.7|gst-4; Protein GST-4; K00799 glutathione S-transferase [EC:2.5.1.18] (A)	Glutathione metabolism (ko00480);; Metabolism of xenobiotics by cytochrome P450 (ko00980);; Drug metabolism - cytochrome P450 (ko00982)	[O]	Posttranslational modification, protein turnover, chaperones	Glutathione S-transferase, N-terminal domain;; Glutathione S-transferase, N-terminal domain;; Glutathione S-transferase, C-terminal domain	Protein CBR-GST-4 {ECO:0000313|EMBL:CAP24347.1} OS=Caenorhabditis briggsae PE=3 SV=1	S	Function unknown	Protein GST-4 [Caenorhabditis elegans]
cth-1	gene39024	223	193	223	519	464	413	11.0988786850164	9.54064089900071	11.2959927	22.4291006517004	18.2735700000003	18.23262815	3.01523620466243e-06	1.11251309386607	up	[E]	Amino acid transport and metabolism	Biological Process: biosynthetic process (GO:0009058);; Molecular Function: pyridoxal phosphate binding (GO:0030170);;	K01758|0|cel:CELE_F22B8.6|cth-1; Protein CTH-1, isoform B; K01758 cystathionine gamma-lyase [EC:4.4.1.1] (A)	Glycine, serine and threonine metabolism (ko00260);; Cysteine and methionine metabolism (ko00270);; Selenocompound metabolism (ko00450);; Biosynthesis of amino acids (ko01230)	[E]	Amino acid transport and metabolism	Cys/Met metabolism PLP-dependent enzyme;; Aminotransferase class I and II;; Methionine gamma-lyase;; DegT/DnrJ/EryC1/StrS aminotransferase family;; Aminotransferase class-V	Protein CTH-1, isoform a {ECO:0000313|EMBL:CAB05492.1} OS=Caenorhabditis elegans PE=3 SV=1	R	General function prediction only	Protein CTH-1, isoform a [Caenorhabditis elegans]
fbxa-182	gene5029	449	356	352	722	894	1113	11.2011109320834	8.81976793480024	8.531675994214	19.4001783156	19.91873420684	29.66872787364	0.000117739016938925	1.2242892095968	up	--	--	--	--	--	--	--	FTH domain	Protein FBXA-182 {ECO:0000313|EMBL:CCD70284.1} OS=Caenorhabditis elegans PE=4 SV=2	R	General function prediction only	Protein FBXA-182 [Caenorhabditis elegans]
F26H9.5	gene2399	2948	3254	2903	17961	16943	21051	152.42238	167.593581	148.92897	934.385801	892.482776	1133.11647	4.90425165276644e-46	2.60581869358293	up	[HE]	Coenzyme transport and metabolism;; Amino acid transport and metabolism	--	K00831|0|cel:CELE_F26H9.5|F26H9.5; Protein F26H9.5; K00831 phosphoserine aminotransferase [EC:2.6.1.52] (A)	Glycine, serine and threonine metabolism (ko00260);; Carbon metabolism (ko01200);; Biosynthesis of amino acids (ko01230)	[HE]	Coenzyme transport and metabolism;; Amino acid transport and metabolism	Aminotransferase class-V	Phosphoserine aminotransferase {ECO:0000256|RuleBase:RU004505} OS=Caenorhabditis remanei (Caenorhabditis vulgaris) PE=3 SV=1	U	Intracellular trafficking, secretion, and vesicular transport	Protein F26H9.5 [Caenorhabditis elegans]
irg-4	gene20169	13352	18326	8129	3875	2543	2681	929.649	1269.485	556.4788	274.224	182.0703	199.1075	0.00129302224240569	-2.1424516548219	down	--	--	--	--	--	--	--	CUB-like domain	Protein F08G5.6 {ECO:0000313|EMBL:CAA94586.1} OS=Caenorhabditis elegans PE=4 SV=1	S	Function unknown	Protein F08G5.6 [Caenorhabditis elegans]
F07G6.10	gene41140	51	79	90	26	25	19	73.2072	99.3245	118.516	38.6121	53.9696	35.8005	0.000166149552639753	-1.66658176483536	down	--	--	--	--	--	--	--	--	Protein F07G6.10 {ECO:0000313|EMBL:CCD66892.1} OS=Caenorhabditis elegans PE=4 SV=1	S	Function unknown	Protein F07G6.10 [Caenorhabditis elegans]
Y73C8C.3	gene33808	32	29	73	195	203	256	1.008670901	0.689604763683731	1.5366009	11.1974703231	10.5478598	15.066152012526	1.81929263166696e-13	2.27132403182185	up	--	--	--	--	--	--	--	--	Protein Y73C8C.3 {ECO:0000313|EMBL:CCD67817.1} OS=Caenorhabditis elegans PE=4 SV=1	O	Posttranslational modification, protein turnover, chaperones	Protein Y73C8C.3 [Caenorhabditis elegans]
T10B5.8	gene33384	145	164	155	65	61	90	6.37915	6.93472	6.624422	2.739306	2.029634	3.70484	0.000399917450283241	-1.11669818272799	down	[C]	Energy production and conversion	Molecular Function: FMN binding (GO:0010181);; Molecular Function: oxidoreductase activity (GO:0016491);; Biological Process: oxidation-reduction process (GO:0055114);;	--	--	[CR]	Energy production and conversion;; General function prediction only	NADH:flavin oxidoreductase / NADH oxidase family	Protein T10B5.8 {ECO:0000313|EMBL:CCD74228.1} OS=Caenorhabditis elegans PE=4 SV=1	R	General function prediction only	Protein T10B5.8 [Caenorhabditis elegans]
H20J04.1	gene5715	77	80	96	34	27	38	1.74262	1.84538	2.17938	0.825482	0.662317	0.988828	0.000307616611234354	-1.36816919391722	down	--	--	--	--	--	--	--	Domain of unknown function	Protein H20J04.1 {ECO:0000313|EMBL:CCD61676.1} OS=Caenorhabditis elegans PE=4 SV=1	B	Chromatin structure and dynamics	Protein H20J04.1 [Caenorhabditis elegans]
icmt-1	gene1052	282	318	388	129	118	175	20.07823	21.05737	25.67362	8.27999	8.20088	10.65915	1.58229506302894e-06	-1.24143852991599	down	[O]	Posttranslational modification, protein turnover, chaperones	Molecular Function: protein C-terminal S-isoprenylcysteine carboxyl O-methyltransferase activity (GO:0004671);; Biological Process: C-terminal protein methylation (GO:0006481);; Cellular Component: integral component of membrane (GO:0016021);;	K00587|0|cel:CELE_F21F3.3|F21F3.3; Protein F21F3.3; K00587 protein-S-isoprenylcysteine O-methyltransferase [EC:2.1.1.100] (A)	Terpenoid backbone biosynthesis (ko00900)	[O]	Posttranslational modification, protein turnover, chaperones	Isoprenylcysteine carboxyl methyltransferase (ICMT) family;; Phospholipid methyltransferase	Protein F21F3.3 {ECO:0000313|EMBL:CCD69818.1} OS=Caenorhabditis elegans PE=4 SV=1	S	Function unknown	Protein F21F3.3 [Caenorhabditis elegans]
Y4C6B.4	gene15341	132	142	126	569	603	658	5.49521000048972	6.31650297209	4.7489212899	23.037095	26.02787	27.591205	4.13798429710149e-22	2.1801121111409	up	[GEPR]	Carbohydrate transport and metabolism;; Amino acid transport and metabolism;; Inorganic ion transport and metabolism;; General function prediction only	Cellular Component: integral component of membrane (GO:0016021);; Biological Process: transmembrane transport (GO:0055085);;	--	--	[G]	Carbohydrate transport and metabolism	Major Facilitator Superfamily	Protein Y4C6B.4, isoform a {ECO:0000313|EMBL:CCD71125.1} OS=Caenorhabditis elegans PE=4 SV=1	G	Carbohydrate transport and metabolism	Protein Y4C6B.4, isoform a [Caenorhabditis elegans]
ZK1225.4	gene3727	81	90	86	37	41	50	3.06635	3.45197	3.29884	1.47486	1.73611	2.14559	0.00819797862205267	-1.01918765778866	down	--	--	--	--	--	[A]	RNA processing and modification	--	Protein ZK1225.4 {ECO:0000313|EMBL:CAA18371.1} OS=Caenorhabditis elegans PE=4 SV=1	A	RNA processing and modification	Protein ZK1225.4 [Caenorhabditis elegans]
col-101	gene13287	6323	4451	5355	2586	1736	2017	339.8795	230.0567	278.5632	130.1196	88.4238	100.5555	3.61461003302717e-07	-1.36273559908954	down	--	--	Molecular Function: structural constituent of cuticle (GO:0042302);;	--	--	[W]	Extracellular structures	Nematode cuticle collagen N-terminal domain;; Collagen triple helix repeat (20 copies)	Protein COL-101, isoform a {ECO:0000313|EMBL:CCD69690.1} OS=Caenorhabditis elegans PE=4 SV=2	R	General function prediction only	Protein COL-101 [Caenorhabditis elegans]
cal-8	gene6109	49	48	31	93	67	113	12.4664	11.2194	7.74267	23.3508	19.489	31.6704	0.0078634778158735	1.07933989931427	up	[TZDR]	Signal transduction mechanisms;; Cytoskeleton;; Cell cycle control, cell division, chromosome partitioning;; General function prediction only	Molecular Function: calcium ion binding (GO:0005509);;	--	--	[T]	Signal transduction mechanisms	EF hand;; EF-hand domain pair;; EF-hand domain;; EF-hand domain pair;; EF hand;; Cytoskeletal-regulatory complex EF hand;; Secreted protein acidic and rich in cysteine Ca binding region;; Uncharacterised protein family (UPF0154)	Protein CAL-8 {ECO:0000313|EMBL:CCD69292.1} OS=Caenorhabditis elegans PE=4 SV=1	R	General function prediction only	Protein CAL-8 [Caenorhabditis elegans]
gsto-2	gene11826	46	73	59	144	149	138	4.91347	7.68942	6.16644	15.328	16.0799	15.246	8.26598370363774e-05	1.26245324519156	up	[O]	Posttranslational modification, protein turnover, chaperones	Molecular Function: protein binding (GO:0005515);;	K00799|1.9647e-176|cel:CELE_C02D5.3|gsto-2; Protein GSTO-2; K00799 glutathione S-transferase [EC:2.5.1.18] (A)	Glutathione metabolism (ko00480);; Metabolism of xenobiotics by cytochrome P450 (ko00980);; Drug metabolism - cytochrome P450 (ko00982)	[O]	Posttranslational modification, protein turnover, chaperones	Glutathione S-transferase, N-terminal domain;; Glutathione S-transferase, N-terminal domain;; Glutathione S-transferase, N-terminal domain;; Glutathione S-transferase, C-terminal domain	Protein C02D5.4 {ECO:0000313|EMBL:CCD62561.1} OS=Caenorhabditis elegans PE=3 SV=1	O	Posttranslational modification, protein turnover, chaperones	Protein GSTO-2 [Caenorhabditis elegans]
nhr-11	gene18779	376	407	449	1385	1405	1488	15.556687556	17.222709	18.964508712	58.49286	59.47078418	63.2576	4.05247336408928e-20	1.78173578550099	up	--	--	Molecular Function: sequence-specific DNA binding transcription factor activity (GO:0003700);; Cellular Component: nucleus (GO:0005634);; Biological Process: regulation of transcription, DNA-templated (GO:0006355);; Molecular Function: zinc ion binding (GO:0008270);; Biological Process: steroid hormone mediated signaling pathway (GO:0043401);; Molecular Function: sequence-specific DNA binding (GO…	--	--	[T]	Signal transduction mechanisms	Zinc finger, C4 type (two domains);; Ligand-binding domain of nuclear hormone receptor	Nuclear receptor NHR-11 {ECO:0000313|EMBL:AAR11983.1} OS=Caenorhabditis elegans PE=2 SV=1	G	Carbohydrate transport and metabolism	Protein NHR-11, isoform a [Caenorhabditis elegans]
dhs-20	gene37112	1941	2125	1512	3879	3581	4563	79.57526	81.875721	59.300872	141.5654	125.21834	165.1916	8.03942898950342e-09	1.09465270574459	up	[IQR]	Lipid transport and metabolism;; Secondary metabolites biosynthesis, transport and catabolism;; General function prediction only	--	--	--	[QR]	Secondary metabolites biosynthesis, transport and catabolism;; General function prediction only	short chain dehydrogenase;; Enoyl-(Acyl carrier protein) reductase;; KR domain;; Fungal family of unknown function (DUF1776)	Protein DHS-20 {ECO:0000313|EMBL:CAA98465.3} OS=Caenorhabditis elegans PE=4 SV=3	R	General function prediction only	Protein DHS-20 [Caenorhabditis elegans]
cyp-13A5	gene7786	284	356	289	1277	1211	1109	10.948	13.8392	11.1874	50.9388	48.9633	46.7993	2.49838202385411e-22	1.93928024602541	up	[Q]	Secondary metabolites biosynthesis, transport and catabolism	Molecular Function: iron ion binding (GO:0005506);; Molecular Function: oxidoreductase activity, acting on paired donors, with incorporation or reduction of molecular oxygen (GO:0016705);; Molecular Function: heme binding (GO:0020037);; Biological Process: oxidation-reduction process (GO:0055114);;	K17861|0|cel:CELE_T10B9.2|cyp-13A5; Protein CYP-13A5; K17861 cytochrome P450, family 13 (A)	--	[Q]	Secondary metabolites biosynthesis, transport and catabolism	Cytochrome P450	Putative uncharacterized protein {ECO:0000313|EMBL:EGT38206.1} OS=Caenorhabditis brenneri (Nematode worm) PE=3 SV=1	Q	Secondary metabolites biosynthesis, transport and catabolism	Protein CYP-13A5 [Caenorhabditis elegans]
lys-4	gene19808	80	81	107	322	230	264	12.5139	12.2967	16.245	50.2099	37.5138	43.48	1.92472928050471e-09	1.59110905815238	up	--	--	Molecular Function: lysozyme activity (GO:0003796);; Biological Process: peptidoglycan catabolic process (GO:0009253);; Biological Process: cell wall macromolecule catabolic process (GO:0016998);;	--	--	--	--	Glycosyl hydrolases family 25	Protein LYS-4 {ECO:0000313|EMBL:CAA97797.1} OS=Caenorhabditis elegans PE=4 SV=1	Z	Cytoskeleton	Protein LYS-4 [Caenorhabditis elegans]
F25E5.8	gene35333	1296	1206	1641	3146	3098	3646	95.34659425	87.0979580000156	120.222862976133	227.328188014231	226.09693007827	267.403496062679	1.01034094352839e-11	1.24064355367297	up	--	--	--	--	--	--	--	--	Protein F25E5.8, isoform a {ECO:0000313|EMBL:CCD65093.1} OS=Caenorhabditis elegans PE=4 SV=1	S	Function unknown	Protein F25E5.8, isoform a [Caenorhabditis elegans]
sams-1	gene44869	5408	6199	4485	11126	11327	10570	130.2955	137.0081	104.9875	243.1462	233.16571	216.52624	4.66493558085639e-08	1.02365269292325	up	[H]	Coenzyme transport and metabolism	Molecular Function: methionine adenosyltransferase activity (GO:0004478);; Biological Process: S-adenosylmethionine biosynthetic process (GO:0006556);;	K00789|0|cel:CELE_C49F5.1|sams-1; Protein SAMS-1; K00789 S-adenosylmethionine synthetase [EC:2.5.1.6] (A)	Cysteine and methionine metabolism (ko00270);; Biosynthesis of amino acids (ko01230)	[H]	Coenzyme transport and metabolism	S-adenosylmethionine synthetase, C-terminal domain;; S-adenosylmethionine synthetase, central domain;; S-adenosylmethionine synthetase, N-terminal domain	S-adenosylmethionine synthase {ECO:0000256|RuleBase:RU000541} OS=Caenorhabditis japonica PE=3 SV=1	BK	Chromatin structure and dynamics;; Transcription	Protein SAMS-1 [Caenorhabditis elegans]
lipl-4	gene34978	87	66	36	128	121	165	5.2247550748	4.087452	2.1460005421	7.76184821375	7.7638007379	10.8657116253	0.00231254931720317	1.11797316706143	up	[R]	General function prediction only	Biological Process: lipid metabolic process (GO:0006629);;	--	--	[I]	Lipid transport and metabolism	Partial alpha/beta-hydrolase lipase region;; alpha/beta hydrolase fold	Lipase {ECO:0000256|PIRNR:PIRNR000862} OS=Caenorhabditis elegans PE=3 SV=1	I	Lipid transport and metabolism	Protein LIPL-4 [Caenorhabditis elegans]
msd-4	gene10637	82	117	97	37	29	45	85.9181	110.914	98.157	38.9897	41.4603	54.9168	6.63383290761416e-05	-1.42846122950057	down	--	--	--	--	--	--	--	MSP (Major sperm protein) domain	Protein MSD-4 {ECO:0000313|EMBL:CCD66784.1} OS=Caenorhabditis elegans PE=4 SV=1	S	Function unknown	Protein MSD-1 [Caenorhabditis elegans]
ZC190.6	gene35803	7	12	19	53	51	71	0.596630842561	0.7545858301	1.4219307134	3.086481847	3.14617580489	5.519920322	5.00825006494415e-07	2.18871905373686	up	--	--	--	--	--	--	--	--	Protein ZC190.6 {ECO:0000313|EMBL:CCD70124.1} OS=Caenorhabditis elegans PE=4 SV=2	R	General function prediction only	Protein ZC190.6 [Caenorhabditis elegans]
K09C6.9	gene33147	240	173	233	122	74	75	38.9786	26.8177	36.6124	19.2513	12.5845	12.3181	2.71136049251764e-05	-1.26921767111416	down	--	--	--	--	--	--	--	--	Protein K09C6.9 {ECO:0000313|EMBL:CCD71079.1} OS=Caenorhabditis elegans PE=4 SV=4	R	General function prediction only	Protein K09C6.9 [Caenorhabditis elegans]
C12D5.9	gene35437	74	73	70	46	22	20	5.03315	5.11607	4.8498	3.2452	1.62397	1.5354	0.000998214520877758	-1.31790078974405	down	--	--	--	--	--	--	--	Domain of unknown function (DUF19)	Protein C12D5.9 {ECO:0000313|EMBL:CCD64277.1} OS=Caenorhabditis elegans PE=4 SV=1	K	Transcription	Protein C12D5.9 [Caenorhabditis elegans]
acs-2	gene38765	1825	1306	2674	32200	32990	34427	170.7980559245	150.089222699582	251.9854605	743.72680314	761.8494	806.36508	1.80868069461288e-93	4.08540168846496	up	[IQ]	Lipid transport and metabolism;; Secondary metabolites biosynthesis, transport and catabolism	Molecular Function: catalytic activity (GO:0003824);; Biological Process: metabolic process (GO:0008152);;	K01897|0|cel:CELE_F28F8.2|acs-2; Protein ACS-2; K01897 long-chain acyl-CoA synthetase [EC:6.2.1.3] (A)	Fatty acid biosynthesis (ko00061);; Fatty acid degradation (ko00071);; Fatty acid metabolism (ko01212);; Peroxisome (ko04146)	[I]	Lipid transport and metabolism	AMP-binding enzyme;; AMP-binding enzyme C-terminal domain	Protein ACS-2 {ECO:0000313|EMBL:CAB03012.1} OS=Caenorhabditis elegans PE=4 SV=1	I	Lipid transport and metabolism	Protein ACS-2 [Caenorhabditis elegans]
fbxa-143	gene39035	44	72	66	156	164	155	2.944767	4.87477	4.409774	10.66293	11.395011	11.12516	9.54811626526227e-06	1.3704303981123	up	--	--	Molecular Function: protein binding (GO:0005515);;	--	--	--	--	FTH domain;; F-box domain	Protein FBXA-143 {ECO:0000313|EMBL:CAJ43453.1} OS=Caenorhabditis elegans PE=4 SV=1	R	General function prediction only	Protein FBXA-143 [Caenorhabditis elegans]
C50B6.7	gene37864	331	318	288	98	94	85	9.40229	9.16581	8.26488	2.859	2.81302	2.64193	4.65217096879373e-12	-1.77236995536771	down	[G]	Carbohydrate transport and metabolism	Molecular Function: catalytic activity (GO:0003824);; Biological Process: carbohydrate metabolic process (GO:0005975);;	--	--	[G]	Carbohydrate transport and metabolism	Alpha amylase, catalytic domain;; Alpha amylase, C-terminal all-beta domain	Alpha-amylase {ECO:0000256|RuleBase:RU361134} OS=Caenorhabditis elegans PE=3 SV=1	S	Function unknown	Protein C50B6.7 [Caenorhabditis elegans]
pfk-1.2	gene36133	106	122	138	51	50	45	2.71597	3.20453	3.65091	1.35455	1.38212	1.28068	6.36627804250023e-05	-1.34033213518557	down	[G]	Carbohydrate transport and metabolism	Molecular Function: 6-phosphofructokinase activity (GO:0003872);; Biological Process: glycolytic process (GO:0006096);;	K00850|0|cel:CELE_C50F4.2|pfk-2; Protein PFK-2; K00850 6-phosphofructokinase 1 [EC:2.7.1.11] (A)	Glycolysis / Gluconeogenesis (ko00010);; Pentose phosphate pathway (ko00030);; Fructose and mannose metabolism (ko00051);; Galactose metabolism (ko00052);; Carbon metabolism (ko01200);; Biosynthesis of amino acids (ko01230);; RNA degradation (ko03018)	[G]	Carbohydrate transport and metabolism	Phosphofructokinase	Protein CBG19122 {ECO:0000313|EMBL:CAP36423.2} OS=Caenorhabditis briggsae PE=3 SV=2	R	General function prediction only	Protein PFK-2 [Caenorhabditis elegans]
stdh-3	gene38072	5	16	3	33	44	30	0.407647	1.3226	0.29796	2.73551	3.74592	2.68389	3.8067309126192e-05	2.14672096939964	up	[R]	General function prediction only	--	--	--	[I]	Lipid transport and metabolism	short chain dehydrogenase;; KR domain;; Fungal family of unknown function (DUF1776)	Protein CBR-STDH-1 {ECO:0000313|EMBL:CAP30523.1} OS=Caenorhabditis briggsae PE=3 SV=1	R	General function prediction only	Protein STDH-3 [Caenorhabditis elegans]
W03F9.4	gene32927	705	990	819	274	333	273	15.353055019099	21.7257750000038	17.6163200028398	5.7401500252903	6.88609	5.5163294	1.82576180537788e-10	-1.52773789730129	down	--	--	Molecular Function: transferase activity, transferring acyl groups (GO:0016746);;	--	--	[I]	Lipid transport and metabolism	Choline/Carnitine o-acyltransferase	Protein W03F9.4 {ECO:0000313|EMBL:CCD74278.1} OS=Caenorhabditis elegans PE=4 SV=2	R	General function prediction only	Protein W03F9.4 [Caenorhabditis elegans]
gst-30	gene5890	126	132	129	474	338	389	16.0898	16.35077	16.74189	61.04942	44.47077	51.3322	2.32087351966814e-11	1.61922761521313	up	--	--	Molecular Function: protein binding (GO:0005515);;	K00799|3.64552e-157|cel:CELE_ZK546.11|gst-30; Protein GST-30; K00799 glutathione S-transferase [EC:2.5.1.18] (A)	Glutathione metabolism (ko00480);; Metabolism of xenobiotics by cytochrome P450 (ko00980);; Drug metabolism - cytochrome P450 (ko00982)	[O]	Posttranslational modification, protein turnover, chaperones	Glutathione S-transferase, N-terminal domain;; Glutathione S-transferase, N-terminal domain;; Glutathione S-transferase, C-terminal domain	Protein GST-30 {ECO:0000313|EMBL:CCD73222.1} OS=Caenorhabditis elegans PE=3 SV=1	S	Function unknown	Protein GST-30 [Caenorhabditis elegans]
sri-36	gene5071	572	579	546	346	241	232	68.8106000388105	63.163200018989	60.1041000420165	36.013600205687	29.863740112084	27.204550290824	3.49249362115964e-06	-1.06588487193743	down	--	--	--	--	--	--	--	Serpentine type 7TM GPCR chemoreceptor Sri;; Serpentine type 7TM GPCR chemoreceptor Srh;; Serpentine type 7TM GPCR chemoreceptor Srd	Protein SRI-36 {ECO:0000313|EMBL:CCD68471.1} OS=Caenorhabditis elegans PE=4 SV=2	R	General function prediction only	Protein SRI-36 [Caenorhabditis elegans]
clec-166	gene13518	245	237	176	1130	1138	1358	12.091786	11.14712	8.411472	53.90481	55.17814	64.5779	1.77364387541261e-33	2.44877480175122	up	--	--	--	--	--	[TV]	Signal transduction mechanisms;; Defense mechanisms	Lectin C-type domain	Protein CLEC-166 {ECO:0000313|EMBL:CCD63950.2} OS=Caenorhabditis elegans PE=4 SV=2	W	Extracellular structures	CLEC-166 [Caenorhabditis elegans]
nspe-3	gene8735	0	3	1	47	25	48	0	62.2825	32.7816	923.569	859.993	1380.13	2.69026733301722e-09	4.89698775944121	up	--	--	--	--	--	--	--	Protein of unknown function (DUF1412)	Protein NSPE-3 {ECO:0000313|EMBL:CAB54403.1} OS=Caenorhabditis elegans PE=4 SV=1	S	Function unknown	Protein NSPE-3 [Caenorhabditis elegans]
ttr-42	gene41447	131	161	203	105	68	69	54.6849	59.6854	78.6455	42.9462	34.8039	32.1642	0.00376017017240986	-1.0478038422011	down	--	--	--	--	--	--	--	Transthyretin-like family	Protein TTR-42 {ECO:0000313|EMBL:CCD71666.1} OS=Caenorhabditis elegans PE=4 SV=1	R	General function prediction only	Protein TTR-42 [Caenorhabditis elegans]
C45B2.1	gene42729	374	586	641	136	97	125	689.329	977.364	1127.47	256.201	282.235	301.151	5.25029592041405e-07	-2.17535065264838	down	--	--	--	--	--	--	--	--	Protein C45B2.1 {ECO:0000313|EMBL:CCD63809.1} OS=Caenorhabditis elegans PE=4 SV=1	R	General function prediction only	Protein C45B2.1 [Caenorhabditis elegans]
EGAP4.1	gene43796	262	352	83	482	481	564	29.641027095448	37.66019547	12.183621052	53.364424973447	54.16418264	63.413609301	0.00749882167251827	1.1200024644009	up	--	--	--	--	--	--	--	--	Protein M02D8.6 {ECO:0000313|EMBL:CCD68797.1} OS=Caenorhabditis elegans PE=4 SV=1	R	General function prediction only	Protein EGAP4.1 [Caenorhabditis elegans]
F41C3.4	gene5813	1733	1890	2285	5997	5324	5941	173.814173826	153.9588385295	207.702019213	326.2807981213	287.45953601	332.151424674	4.86306406228319e-18	1.53227401860062	up	--	--	--	--	--	[P]	Inorganic ion transport and metabolism	Got1/Sft2-like family	Putative uncharacterized protein {ECO:0000313|EMBL:EFO91377.1} OS=Caenorhabditis remanei (Caenorhabditis vulgaris) PE=4 SV=1	S	Function unknown	Protein F41C3.4 [Caenorhabditis elegans]
gcy-13	gene37478	13	21	6	28	56	52	0.253806410267902	0.416512510000024	0.13195523161	0.57204328219	1.22119820316599	1.13582679004402	0.00656167873063754	1.75511650854464	up	[T]	Signal transduction mechanisms	Molecular Function: guanylate cyclase activity (GO:0004383);; Molecular Function: protein kinase activity (GO:0004672);; Molecular Function: ATP binding (GO:0005524);; Biological Process: cGMP biosynthetic process (GO:0006182);; Biological Process: protein phosphorylation (GO:0006468);; Biological Process: cyclic nucleotide biosynthetic process (GO:0009190);; Molecular Function: phosphorus-oxygen…	--	--	[T]	Signal transduction mechanisms	Adenylate and Guanylate cyclase catalytic domain;; Receptor family ligand binding region;; Protein tyrosine kinase;; Protein kinase domain;; Heme NO binding associated	Guanylate cyclase {ECO:0000256|RuleBase:RU003431} OS=Caenorhabditis elegans PE=3 SV=3	S	Function unknown	Protein GCY-13 [Caenorhabditis elegans]
F28A12.3	gene35789	826	829	731	2705	2559	2757	32.6964740242199	31.9363400068369	29.61230649023	105.044800001167	97.857	102.6206	2.20545463784554e-21	1.73524079077697	up	--	--	--	--	--	--	--	Activin types I and II receptor domain	Protein F28A12.3 {ECO:0000313|EMBL:CCD70114.1} OS=Caenorhabditis elegans PE=4 SV=1	R	General function prediction only	Protein F28A12.3 [Caenorhabditis elegans]
F23B12.1	gene38287	81	90	84	20	46	30	5.73619	6.16219	5.77498	1.40305	3.27737	2.19231	0.00016150269842171	-1.42229375811564	down	[T]	Signal transduction mechanisms	Molecular Function: hydrolase activity (GO:0016787);;	--	--	[TR]	Signal transduction mechanisms;; General function prediction only	Calcineurin-like phosphoesterase	Serine/threonine-protein phosphatase {ECO:0000256|RuleBase:RU004273} OS=Caenorhabditis elegans PE=3 SV=2	R	General function prediction only	Protein F23B12.1 [Caenorhabditis elegans]
clec-143	gene7999	85	109	79	48	25	28	5.01951	6.4152	4.6748	2.84145	1.56425	1.79909	8.27352270357113e-05	-1.44910985424224	down	--	--	--	--	--	--	--	von Willebrand factor type A domain;; von Willebrand factor type A domain	Protein CLEC-143 {ECO:0000313|EMBL:CAA88487.1} OS=Caenorhabditis elegans PE=4 SV=1	T	Signal transduction mechanisms	Protein CLEC-143 [Caenorhabditis elegans]
C23F12.3	gene44020	15	17	11	28	41	41	0.576855	0.643302	0.403925	1.030580134214	1.44818	1.4388	0.00869171819573113	1.34254079245095	up	--	--	--	--	--	--	--	--	Protein C23F12.3 {ECO:0000313|EMBL:CCD65282.1} OS=Caenorhabditis elegans PE=4 SV=2	S	Function unknown	Protein C23F12.3 [Caenorhabditis elegans]
NA	Caenorhabditis_elegans_newGene_531	50	43	45	105	107	107	1.12493134	1.044341	1.046925	2.619942	2.713044	2.586697	0.000755872325929623	1.19455849593464	up	--	--	--	--	--	--	--	Protein of unknown function (DUF684);; Protein of unknown function (DUF684)	Protein Y102A5C.4 {ECO:0000313|EMBL:CAA20945.2} OS=Caenorhabditis elegans PE=4 SV=2	S	Function unknown	--
Y39H10A.1	gene34034	157	144	50	290	287	413	65.8773	54.12	20.6182	115.056	150.126	180.537	0.000569953940082758	1.48364150252758	up	--	--	--	--	--	--	--	--	Protein Y39H10A.1 {ECO:0000313|EMBL:CCD73282.1} OS=Caenorhabditis elegans PE=4 SV=2	R	General function prediction only	Protein Y39H10A.1 [Caenorhabditis elegans]
aqp-1	gene6863	263	225	274	4350	3699	3938	25.042148362	21.3615585233	26.203071684	416.5920739493	381.6490878035	399.4010876603	1.3277231374688e-93	3.96063474883067	up	[G]	Carbohydrate transport and metabolism	Molecular Function: transporter activity (GO:0005215);; Biological Process: transport (GO:0006810);; Cellular Component: membrane (GO:0016020);;	K09886|0|cel:CELE_F32A5.5|aqp-1; Protein AQP-1, isoform B; K09886 aquaglyceroporin related protein, invertebrate (A)	--	[G]	Carbohydrate transport and metabolism	Major intrinsic protein	Protein AQP-1, isoform a {ECO:0000313|EMBL:CCD66276.1} OS=Caenorhabditis elegans PE=3 SV=2	O	Posttranslational modification, protein turnover, chaperones	Protein AQP-1, isoform a [Caenorhabditis elegans]
T05E12.3	gene39444	186	209	104	460	365	351	17.309816	18.93835	9.62708	42.74855	36.20318	34.82873	1.32705003597427e-05	1.22340891581785	up	--	--	Biological Process: protein homooligomerization (GO:0051260);;	--	--	[P]	Inorganic ion transport and metabolism	BTB/POZ domain	Protein T05E12.3 {ECO:0000313|EMBL:CAB04686.1} OS=Caenorhabditis elegans PE=4 SV=1	T	Signal transduction mechanisms	Protein T05E12.3 [Caenorhabditis elegans]
H12D21.5	gene38461	1714	1830	1609	11290	11735	13389	94.6637113241	96.82238882992	84.4468583323	611.93393637479	623.012271404676	707.515560163868	6.37118743305007e-54	2.80737374477892	up	--	--	--	--	--	[V]	Defense mechanisms	--	Protein H12D21.5 {ECO:0000313|EMBL:CAB07431.3} OS=Caenorhabditis elegans PE=4 SV=3	S	Function unknown	Protein H12D21.5 [Caenorhabditis elegans]
msp-50	gene5999	71	92	122	37	22	27	32.5274	37.7011	53.0167	16.5567	12.1625	13.5167	0.000112050109674102	-1.74396425543423	down	--	--	--	--	--	--	--	MSP (Major sperm protein) domain	Major sperm protein {ECO:0000256|RuleBase:RU003425} OS=Caenorhabditis remanei (Caenorhabditis vulgaris) PE=4 SV=1	T	Signal transduction mechanisms	Protein MSP-31 [Caenorhabditis elegans]
cpr-5	gene33206	1470	1019	1375	2806	3084	2914	74.1298	48.4355	67.3356	130.79594	142.6222488	131.861545222	1.98903047012766e-10	1.17321542703306	up	--	--	Biological Process: proteolysis (GO:0006508);; Molecular Function: cysteine-type peptidase activity (GO:0008234);;	K01363|0|cel:CELE_W07B8.5|cpr-5; Protein CPR-5; K01363 cathepsin B [EC:3.4.22.1] (A)	Lysosome (ko04142)	[O]	Posttranslational modification, protein turnover, chaperones	Papain family cysteine protease	Protein CBR-CPR-5 {ECO:0000313|EMBL:CAP22409.1} OS=Caenorhabditis briggsae PE=3 SV=1	O	Posttranslational modification, protein turnover, chaperones	Protein CPR-5 [Caenorhabditis elegans]
T16H12.9	gene12363	254	257	189	452	421	548	15.707816	15.7852500000003	11.838476166272	27.74667	26.8605580128664	34.95096	2.74364441504808e-05	1.00805581421261	up	--	--	--	--	--	--	--	--	Putative uncharacterized protein {ECO:0000313|EMBL:EGT33751.1} OS=Caenorhabditis brenneri (Nematode worm) PE=4 SV=1	S	Function unknown	Protein T16H12.9 [Caenorhabditis elegans]
aat-7	gene4633	11	13	6	57	51	39	0.532223368	0.632492932	0.313191795824	2.652453	2.55224320251	1.82455480422	9.68920271015587e-07	2.27959580584262	up	[E]	Amino acid transport and metabolism	Biological Process: amino acid transmembrane transport (GO:0003333);; Biological Process: transport (GO:0006810);; Molecular Function: amino acid transmembrane transporter activity (GO:0015171);; Cellular Component: membrane (GO:0016020);; Biological Process: transmembrane transport (GO:0055085);;	--	--	[E]	Amino acid transport and metabolism	Amino acid permease;; Amino acid permease	Protein AAT-7 {ECO:0000313|EMBL:CCD71779.2} OS=Caenorhabditis elegans PE=4 SV=3	R	General function prediction only	Protein AAT-7 [Caenorhabditis elegans]
NA	Caenorhabditis_elegans_newGene_52	58	33	51	23	9	8	1.356716	0.65059	0.97992	0.449851000055407	0.197522	0.16554183971	0.00083201696732994	-1.84528479639505	down	--	--	--	--	--	--	--	--	--	K	Transcription	--
C09D4.3	gene1219	119	174	160	76	67	69	5.82719	8.33376	7.67254	4.272949	2.6203136	3.37004	0.000488377131404931	-1.10935129571552	down	[RTKL]	General function prediction only;; Signal transduction mechanisms;; Transcription;; Replication, recombination and repair	Molecular Function: protein kinase activity (GO:0004672);; Molecular Function: ATP binding (GO:0005524);; Biological Process: protein phosphorylation (GO:0006468);;	--	--	[T]	Signal transduction mechanisms	Protein kinase domain;; Protein tyrosine kinase	Protein C09D4.3 {ECO:0000313|EMBL:CCD63888.1} OS=Caenorhabditis elegans PE=4 SV=2	S	Function unknown	Protein C09D4.3 [Caenorhabditis elegans]
F46F2.5	gene46041	52	67	22	104	88	100	2.249516	2.83954	0.949972	4.39944	3.56853	4.0791	0.00512631282268377	1.03800540946635	up	--	--	--	--	--	--	--	--	Protein F46F2.5 {ECO:0000313|EMBL:CAE17836.3} OS=Caenorhabditis elegans PE=4 SV=3	T	Signal transduction mechanisms	Protein F46F2.5 [Caenorhabditis elegans]
fbxa-44	gene39360	58	99	78	181	129	219	4.09606	6.71043	5.43886	12.575	9.65606	16.13206	0.00515275687081728	1.15737829029061	up	--	--	Molecular Function: protein binding (GO:0005515);;	--	--	--	--	FTH domain;; F-box domain;; F-box-like domain	Protein FBXA-44 {ECO:0000313|EMBL:CAB04070.2} OS=Caenorhabditis elegans PE=4 SV=2	K	Transcription	Protein FBXA-44 [Caenorhabditis elegans]
F55G11.2	gene20331	16048	18341	8629	4181	3034	3163	1130.84766	1269.9264	594.68772	299.78496	229.08803	241.10884	0.000543600624034467	-2.06476790502481	down	--	--	--	--	--	--	--	CUB-like domain	Protein F55G11.2 {ECO:0000313|EMBL:CAB05218.1} OS=Caenorhabditis elegans PE=4 SV=1	R	General function prediction only	Protein F55G11.2 [Caenorhabditis elegans]
clec-190	gene25715	266	195	149	102	55	56	29.4412	19.9028	15.6313	11.0844	6.36705	6.27185	0.00215293882523635	-1.53326106733595	down	--	--	--	--	--	--	--	--	Protein CLEC-190 {ECO:0000313|EMBL:CAB70254.1} OS=Caenorhabditis elegans PE=4 SV=1	R	General function prediction only	Protein CLEC-190 [Caenorhabditis elegans]
ugt-18	gene37679	753	780	601	1739	1588	1779	29.55207	31.08794	23.72013	70.4415	65.336	76.4944	8.12437299443483e-11	1.24493324936933	up	[GC]	Carbohydrate transport and metabolism;; Energy production and conversion	Biological Process: metabolic process (GO:0008152);; Molecular Function: transferase activity, transferring hexosyl groups (GO:0016758);;	--	--	[GC]	Carbohydrate transport and metabolism;; Energy production and conversion	UDP-glucoronosyl and UDP-glucosyl transferase;; Glycosyltransferase family 28 C-terminal domain	Protein UGT-18 {ECO:0000313|EMBL:CAA99950.2} OS=Caenorhabditis elegans PE=3 SV=2	CG	Energy production and conversion;; Carbohydrate transport and metabolism	Protein UGT-18 [Caenorhabditis elegans]
nhr-57	gene34170	488	368	341	3140	3214	3731	17.3173800339133	13.3799700255095	13.0975700340938	108.952700000009	116.761900000879	135.145400000594	2.9107439646879e-60	3.06065467736144	up	--	--	Molecular Function: sequence-specific DNA binding transcription factor activity (GO:0003700);; Cellular Component: nucleus (GO:0005634);; Biological Process: regulation of transcription, DNA-templated (GO:0006355);; Molecular Function: zinc ion binding (GO:0008270);; Biological Process: steroid hormone mediated signaling pathway (GO:0043401);; Molecular Function: sequence-specific DNA binding (GO…	--	--	[T]	Signal transduction mechanisms	Ligand-binding domain of nuclear hormone receptor;; Zinc finger, C4 type (two domains)	Nuclear receptor NHR-57 {ECO:0000313|EMBL:AAK17978.1} (Fragment) OS=Caenorhabditis elegans PE=2 SV=1	K	Transcription	nuclear receptor NHR-57 [Caenorhabditis elegans]
C32H11.4	gene20310	10284	11174	7337	2314	1892	1936	666.043	705.842	464.019	145.804	120.21	121.278	4.596797086343e-12	-2.24274578244887	down	--	--	--	--	--	--	--	CUB-like domain	Protein C32H11.4 {ECO:0000313|EMBL:CAB05131.1} OS=Caenorhabditis elegans PE=4 SV=1	S	Function unknown	Protein C32H11.4 [Caenorhabditis elegans]
T24E12.5	gene5563	348	314	228	699	792	792	7.40766254214	6.8371677515	5.0247429284514	15.776278	15.9119131068	17.45025669068	3.52852959288149e-10	1.34558989436369	up	--	--	--	--	--	--	--	NADH-ubiquinone oxidoreductase subunit b14.5b (NDUFC2)	Protein T24E12.5 {ECO:0000313|EMBL:CCD69332.1} OS=Caenorhabditis elegans PE=4 SV=2	S	Function unknown	Protein T24E12.5 [Caenorhabditis elegans]
W09C2.8	gene19007	92	78	51	34	17	31	665.596	532.602	373.458	280.117	241.779	363.323	0.00265675334968792	-1.44461947428786	down	--	--	--	--	--	--	--	--	Protein W09C2.8 {ECO:0000313|EMBL:CAX65078.1} OS=Caenorhabditis elegans PE=4 SV=1	P	Inorganic ion transport and metabolism	Protein W09C2.8 [Caenorhabditis elegans]
Y69E1A.8	gene19550	44	48	65	13	20	24	3.0107851326	3.31245853101	4.4157611882	0.92539222084	1.4215517796	1.85223	0.000918631363164522	-1.47548094387827	down	--	--	--	--	--	--	--	--	Protein Y69E1A.8 {ECO:0000313|EMBL:CAA22260.2} OS=Caenorhabditis elegans PE=4 SV=2	G	Carbohydrate transport and metabolism	Protein Y69E1A.8 [Caenorhabditis elegans]
F14D2.19	gene5383	421	464	198	773	714	997	10.69922	12.81605	4.359339	18.21752	18.49847	26.19801	0.000943274049614278	1.1852110288281	up	--	--	--	--	--	--	--	--	Protein F14D2.19 {ECO:0000313|EMBL:CCD69495.1} OS=Caenorhabditis elegans PE=4 SV=1	R	General function prediction only	Protein F14D2.19 [Caenorhabditis elegans]
nhr-221	gene33964	30	39	31	11	10	7	1.670303	2.1099286347	1.7048735827	0.6149854	0.6180077075	0.4006852064	0.000437721448450493	-1.85055797856169	down	--	--	Molecular Function: sequence-specific DNA binding transcription factor activity (GO:0003700);; Cellular Component: nucleus (GO:0005634);; Biological Process: regulation of transcription, DNA-templated (GO:0006355);; Molecular Function: zinc ion binding (GO:0008270);; Biological Process: steroid hormone mediated signaling pathway (GO:0043401);; Molecular Function: sequence-specific DNA binding (GO…	--	--	--	--	Zinc finger, C4 type (two domains);; Ligand-binding domain of nuclear hormone receptor	Protein NHR-221 {ECO:0000313|EMBL:CCD63572.1} OS=Caenorhabditis elegans PE=3 SV=2	K	Transcription	Protein NHR-221 [Caenorhabditis elegans]
F26A1.19	gene10621	192	213	98	348	331	456	47.33119	72.76871	39.58076	85.22704	36.25047	61.15563	0.000746241195654008	1.16158848254909	up	--	--	--	--	--	--	--	--	Protein ACBP-7 {ECO:0000313|EMBL:CCD66806.1} OS=Caenorhabditis elegans PE=4 SV=1	R	General function prediction only	Protein ACBP-7 [Caenorhabditis elegans]
E01G6.3	gene44974	118	98	74	219	232	226	4.28854	3.575069	2.715638	8.00075	8.54811	8.924538	1.74564212332576e-05	1.2093276207785	up	[I]	Lipid transport and metabolism	Biological Process: metabolic process (GO:0008152);; Molecular Function: hydrolase activity (GO:0016787);;	--	--	[R]	General function prediction only	Carboxylesterase family;; alpha/beta hydrolase fold	Protein E01G6.3 {ECO:0000313|EMBL:CAA93533.2} OS=Caenorhabditis elegans PE=3 SV=1	S	Function unknown	Protein E01G6.3 [Caenorhabditis elegans]
irld-14	gene38494	35	32	30	8	16	12	2.6496421385	2.455444241	2.4100969734	0.62151992072	1.3046720697097	1.1634598297	0.00659589126184467	-1.44316936024665	down	--	--	--	--	--	--	--	Receptor L domain	Protein IRLD-14 {ECO:0000313|EMBL:CAB01661.3} OS=Caenorhabditis elegans PE=4 SV=3	S	Function unknown	Protein IRLD-14 [Caenorhabditis elegans]
spch-2	gene1485	100	131	126	39	63	65	16.8425	21.1275	20.9125	6.51127	10.4492	10.8061	0.00120392641567711	-1.10905355950178	down	--	--	--	--	--	--	--	--	Protein T27A3.4 {ECO:0000313|EMBL:CCD72004.1} OS=Caenorhabditis elegans PE=4 SV=1	H	Coenzyme transport and metabolism	Protein T27A3.4 [Caenorhabditis elegans]
pals-15	gene3705	20	9	13	50	69	83	0.952323	0.489866	0.586791	2.46342	3.616554	4.777967	5.28113632462407e-07	2.25133947840147	up	--	--	--	--	--	--	--	--	Protein F22G12.7 {ECO:0000313|EMBL:CAJ58497.1} OS=Caenorhabditis elegans PE=4 SV=1	R	General function prediction only	Protein F22G12.7 [Caenorhabditis elegans]
Y42H9AR.5	gene18445	119	141	108	53	39	73	61.44383	70.24237	52.95695	24.08926	25.32805	39.94314	0.000531649383325552	-1.1705478286113	down	--	--	--	--	--	--	--	--	Protein Y42H9AR.5 {ECO:0000313|EMBL:CCD71170.1} OS=Caenorhabditis elegans PE=4 SV=1	S	Function unknown	Protein Y42H9AR.5 [Caenorhabditis elegans]
ZK512.7	gene12019	180	235	204	73	60	61	71.307	83.184	74.9769	28.5912	28.3663	27.0711	3.07892813556556e-09	-1.68791783930336	down	--	--	--	--	--	--	--	--	Protein DECR-1.1 {ECO:0000313|EMBL:CCD69617.1} OS=Caenorhabditis elegans PE=4 SV=1	R	General function prediction only	Protein ZK512.7 [Caenorhabditis elegans]
acs-19	gene10303	5198	5028	7716	19194	18728	16926	133.172342	129.639969995	198.43716269	496.0409961	492.76024	459.7304715	1.71995062820078e-18	1.59690296155509	up	[I]	Lipid transport and metabolism	Molecular Function: catalytic activity (GO:0003824);; Biological Process: metabolic process (GO:0008152);;	K01895|0|cel:CELE_C36A4.9|acs-19; Protein ACS-19, isoform B; K01895 acetyl-CoA synthetase [EC:6.2.1.1] (A)	Glycolysis / Gluconeogenesis (ko00010);; Pyruvate metabolism (ko00620);; Propanoate metabolism (ko00640);; Carbon metabolism (ko01200)	[I]	Lipid transport and metabolism	AMP-binding enzyme;; AMP-binding enzyme C-terminal domain	Acetyl-coenzyme A synthetase {ECO:0000256|RuleBase:RU361147} OS=Caenorhabditis elegans PE=3 SV=1	G	Carbohydrate transport and metabolism	Protein ACS-19, isoform a [Caenorhabditis elegans]
far-3	gene37755	2586	2069	2722	12188	9484	10099	497.891	374.43	496.751	2335.18	1933.67	2078.54	5.84783406147691e-26	2.09133212222078	up	--	--	Molecular Function: lipid binding (GO:0008289);;	--	--	--	--	Nematode fatty acid retinoid binding protein (Gp-FAR-1)	Protein FAR-3 {ECO:0000313|EMBL:CAB01422.1} OS=Caenorhabditis elegans PE=4 SV=1	TZ	Signal transduction mechanisms;; Cytoskeleton	Protein FAR-3 [Caenorhabditis elegans]
odc-1	gene35117	1117	1003	881	2519	2339	2521	40.3716370796	36.601649719	33.418347	88.0152470986	81.90178	89.22907	4.76580212685095e-12	1.28389923415964	up	[E]	Amino acid transport and metabolism	Molecular Function: catalytic activity (GO:0003824);;	K01581|0|cel:CELE_K11C4.4|odc-1; Protein ODC-1; K01581 ornithine decarboxylase [EC:4.1.1.17] (A)	Arginine and proline metabolism (ko00330);; Glutathione metabolism (ko00480)	[E]	Amino acid transport and metabolism	Pyridoxal-dependent decarboxylase, pyridoxal binding domain;; Pyridoxal-dependent decarboxylase, C-terminal sheet domain	CRE-ODC-1 protein {ECO:0000313|EMBL:EFP05480.1} OS=Caenorhabditis remanei (Caenorhabditis vulgaris) PE=3 SV=1	T	Signal transduction mechanisms	Protein ODC-1 [Caenorhabditis elegans]
col-122	gene18986	12466	13330	22028	5378	5180	5747	658.106	637.01	1060.83	248.098	231.925	235.719	0.00324234216900475	-1.56752321859535	down	--	--	Molecular Function: structural constituent of cuticle (GO:0042302);;	--	--	[W]	Extracellular structures	Collagen triple helix repeat (20 copies);; Nematode cuticle collagen N-terminal domain	Protein COL-122 {ECO:0000313|EMBL:CAA92476.1} OS=Caenorhabditis elegans PE=4 SV=1	T	Signal transduction mechanisms	Protein COL-122 [Caenorhabditis elegans]
C29F3.7	gene38670	4299	5215	3093	1374	1155	1231	182.940926	210.64534	125.03129	56.798929	49.710344	53.99511	3.59131525034919e-06	-1.75872031195105	down	--	--	--	--	--	--	--	CUB-like domain	Protein C29F3.7, isoform a {ECO:0000313|EMBL:CAB02803.3} OS=Caenorhabditis elegans PE=4 SV=3	R	General function prediction only	Protein C29F3.7, isoform a [Caenorhabditis elegans]
NA	Caenorhabditis_elegans_newGene_744	154	177	125	46	87	53	1.86638	2.09478	1.48392	0.538124	0.983528	0.603773	3.05595466310628e-05	-1.30643425139143	down	--	--	--	--	--	[R]	General function prediction only	Reverse transcriptase (RNA-dependent DNA polymerase);; Endonuclease-reverse transcriptase;; Endonuclease/Exonuclease/phosphatase family	Reverse transcriptase {ECO:0000313|EMBL:AAC72298.1} OS=Caenorhabditis elegans PE=4 SV=1	S	Function unknown	PREDICTED: craniofacial development protein 2-like [Camponotus floridanus]
icl-1	gene33104	20137	13457	22406	46405	60615	62696	318.113061893	207.94482	346.7200867383	704.343446	867.9810846682	912.011080687	4.94398775886664e-10	1.58479920542874	up	[C]	Energy production and conversion	Molecular Function: isocitrate lyase activity (GO:0004451);; Molecular Function: malate synthase activity (GO:0004474);; Biological Process: glyoxylate cycle (GO:0006097);; Biological Process: carboxylic acid metabolic process (GO:0019752);;	--	--	[C]	Energy production and conversion	Malate synthase;; Isocitrate lyase family;; Phosphoenolpyruvate phosphomutase	Malate synthase {ECO:0000256|RuleBase:RU000555} OS=Caenorhabditis brenneri (Nematode worm) PE=3 SV=1	R	General function prediction only	Protein ICL-1, isoform a [Caenorhabditis elegans]
col-38	gene7335	2601	2992	3170	845	1040	785	186.491	207.368	223.202	59.7337	73.4991	55.5126	1.51930355929207e-21	-1.72864182827537	down	--	--	Molecular Function: structural constituent of cuticle (GO:0042302);;	--	--	[W]	Extracellular structures	Collagen triple helix repeat (20 copies);; Nematode cuticle collagen N-terminal domain	Protein COL-38 {ECO:0000313|EMBL:CAA90250.1} OS=Caenorhabditis elegans PE=4 SV=2	J	Translation, ribosomal structure and biogenesis	Protein COL-38 [Caenorhabditis elegans]
lipl-5	gene32971	4618	4276	4638	17991	16043	18412	251.3511658424	228.38408715337	253.346283300668	955.567165801935	891.358380805342	993.409463460004	6.86142113961985e-27	1.94001703494958	up	[R]	General function prediction only	Biological Process: lipid metabolic process (GO:0006629);;	K01052|0|cbr:CBG01370|Hypothetical protein CBG01370; K01052 lysosomal acid lipase/cholesteryl ester hydrolase [EC:3.1.1.13] (A)	Steroid biosynthesis (ko00100);; Lysosome (ko04142)	[I]	Lipid transport and metabolism	Partial alpha/beta-hydrolase lipase region;; alpha/beta hydrolase fold;; Alpha/beta hydrolase family;; Alpha/beta hydrolase family	Lipase {ECO:0000256|PIRNR:PIRNR000862} OS=Caenorhabditis elegans PE=3 SV=1	R	General function prediction only	Protein LIPL-5, isoform a [Caenorhabditis elegans]
lipl-1	gene37716	735	772	672	2322	2480	2419	43.9223	45.7305	39.7997	139.4527	155.9438	153.0293	1.43349372052801e-20	1.71477604506514	up	[R]	General function prediction only	Biological Process: lipid metabolic process (GO:0006629);;	K01052|0|cel:CELE_F54F3.3|lipl-1; Protein LIPL-1; K01052 lysosomal acid lipase/cholesteryl ester hydrolase [EC:3.1.1.13] (A)	Steroid biosynthesis (ko00100);; Lysosome (ko04142)	[I]	Lipid transport and metabolism	Partial alpha/beta-hydrolase lipase region;; alpha/beta hydrolase fold;; Alpha/beta hydrolase family;; Alpha/beta hydrolase family	Lipase {ECO:0000256|PIRNR:PIRNR000862} OS=Caenorhabditis elegans PE=3 SV=2	I	Lipid transport and metabolism	Protein LIPL-1 [Caenorhabditis elegans]
C05C12.5	gene19667	64	81	94	28	45	46	10.067814461	11.5678653285	13.9706154551	4.720723	7.499436784	7.6617168689	0.00989568003518049	-1.01947109262613	down	--	--	--	--	--	--	--	--	Protein C05C12.5 {ECO:0000313|EMBL:CAA92722.1} OS=Caenorhabditis elegans PE=4 SV=1	S	Function unknown	Protein C05C12.5 [Caenorhabditis elegans]
pqn-60	gene33013	201	257	223	572	509	647	59.2508	69.4508	61.4307	165.334	168.981	206.491	3.84437448978458e-09	1.32975716286944	up	--	--	--	--	--	--	--	Domain of unknown function DUF148	Protein PQN-60 {ECO:0000313|EMBL:CCD64483.1} OS=Caenorhabditis elegans PE=1 SV=1	K	Transcription	Protein PQN-60 [Caenorhabditis elegans]
col-166	gene42822	0	0	0	24	1291	2850	0.021809	0.0266598	0.0186159	1.1368	60.6554	130.361	0.000432128345592913	Inf	up	--	--	Molecular Function: structural constituent of cuticle (GO:0042302);;	--	--	[W]	Extracellular structures	Collagen triple helix repeat (20 copies);; Nematode cuticle collagen N-terminal domain	Protein COL-166, isoform b {ECO:0000313|EMBL:CCD74395.1} OS=Caenorhabditis elegans PE=4 SV=1	T	Signal transduction mechanisms	Protein COL-166, isoform b [Caenorhabditis elegans]
C34D4.2	gene18053	78	80	92	19	32	46	5.79845	5.78812	6.83194	1.42744	2.56866	3.58577	0.000286177207599295	-1.37900560170449	down	[T]	Signal transduction mechanisms	Molecular Function: hydrolase activity (GO:0016787);;	K01090|0|cel:CELE_C34D4.2|C34D4.2; Protein C34D4.2; K01090 protein phosphatase [EC:3.1.3.16] (A)	--	[TR]	Signal transduction mechanisms;; General function prediction only	Calcineurin-like phosphoesterase	Serine/threonine-protein phosphatase {ECO:0000256|RuleBase:RU004273} OS=Caenorhabditis elegans PE=3 SV=2	O	Posttranslational modification, protein turnover, chaperones	Protein C34D4.2 [Caenorhabditis elegans]
clec-9	gene39300	29	25	6	165	201	219	1.50312	1.19117	0.310932	7.73667	9.42226	9.58503	1.25973770375931e-24	3.27334670059235	up	--	--	--	--	--	[TV]	Signal transduction mechanisms;; Defense mechanisms	Lectin C-type domain;; CUB domain	Protein CLEC-9 {ECO:0000313|EMBL:CAB16536.2} OS=Caenorhabditis elegans PE=4 SV=2	K	Transcription	Protein CLEC-9 [Caenorhabditis elegans]
oac-23	gene14138	139	139	87	50	55	51	4.26789	4.18286	2.536456	1.588886717	1.827849365	1.7138396307	0.000467709014207483	-1.23959752155874	down	[I]	Lipid transport and metabolism	Molecular Function: transferase activity, transferring acyl groups other than amino-acyl groups (GO:0016747);;	--	--	--	--	Acyltransferase family	Protein OAC-23 {ECO:0000313|EMBL:CCD70193.1} OS=Caenorhabditis elegans PE=4 SV=1	H	Coenzyme transport and metabolism	Protein OAC-23 [Caenorhabditis elegans]
F21G4.3	gene44164	41	41	46	16	22	14	2.7598	2.78451039	3.09624	1.119411	1.581352	1.03403851	0.00636914270124873	-1.31378011244468	down	--	--	--	--	--	--	--	Methyltransferase FkbM domain	Protein F21G4.3 {ECO:0000313|EMBL:CAB02666.2} OS=Caenorhabditis elegans PE=4 SV=2	S	Function unknown	Protein F21G4.3 [Caenorhabditis elegans]
F10F2.2	gene10531	711	626	610	1411	1555	1451	9.90096	8.80682	8.53562	19.8259	22.59683	20.94959	2.36853270322593e-09	1.16770670817517	up	[F]	Nucleotide transport and metabolism	--	K01952|0|cel:CELE_F10F2.2|F10F2.2; Protein F10F2.2; K01952 phosphoribosylformylglycinamidine synthase [EC:6.3.5.3] (A)	Purine metabolism (ko00230)	[F]	Nucleotide transport and metabolism	CobB/CobQ-like glutamine amidotransferase domain;; AIR synthase related protein, C-terminal domain;; AIR synthase related protein, N-terminal domain	Putative uncharacterized protein {ECO:0000313|EMBL:EGT52023.1} OS=Caenorhabditis brenneri (Nematode worm) PE=4 SV=1	R	General function prediction only	Protein F10F2.2 [Caenorhabditis elegans]
best-10	gene3992	25	23	26	7	5	9	1.4731756205	1.3312756272	1.491630534065	0.416779	0.3531113	1.035978	0.00197325383209462	-1.83151153251328	down	--	--	--	--	--	[R]	General function prediction only	Bestrophin, RFP-TM, chloride channel	Protein BEST-10 {ECO:0000313|EMBL:CAB05710.1} OS=Caenorhabditis elegans PE=4 SV=1	TV	Signal transduction mechanisms;; Defense mechanisms	Protein BEST-10 [Caenorhabditis elegans]
col-135	gene25735	277	293	278	73	55	63	5.590735	6.215837	6.00505	1.54775444	1.19171169074	1.36566358332	4.00002734523678e-16	-2.16491964804925	down	--	--	--	--	--	--	--	Collagen triple helix repeat (20 copies);; Protein of unknown function (DUF3113)	Protein COL-135, isoform a {ECO:0000313|EMBL:CAD89749.1} OS=Caenorhabditis elegans PE=4 SV=1	R	General function prediction only	Protein COL-135, isoform a [Caenorhabditis elegans]
col-19	gene40827	6581	8830	13213	3210	3054	3354	407.2149	518.466	791.272	185.9412	179.5728	192.3313	0.00562475641219402	-1.58824358596323	down	--	--	Molecular Function: structural constituent of cuticle (GO:0042302);;	--	--	[W]	Extracellular structures	Collagen triple helix repeat (20 copies);; Nematode cuticle collagen N-terminal domain	Collagen {ECO:0000313|EMBL:AAA62505.1} OS=Caenorhabditis elegans PE=4 SV=1	R	General function prediction only	collagen [Caenorhabditis elegans]
cts-1	gene12399	13970	14339	15894	28554	32031	32402	473.826319	468.11234	545.07531	946.87366	983.915233	1001.9604310147	1.32654602317453e-07	1.05877998779788	up	[C]	Energy production and conversion	Molecular Function: transferase activity, transferring acyl groups, acyl groups converted into alkyl on transfer (GO:0046912);;	K01647|0|cel:CELE_T20G5.2|cts-1; Protein CTS-1; K01647 citrate synthase [EC:2.3.3.1] (A)	Citrate cycle (TCA cycle) (ko00020);; Glyoxylate and dicarboxylate metabolism (ko00630);; Carbon metabolism (ko01200);; 2-Oxocarboxylic acid metabolism (ko01210);; Biosynthesis of amino acids (ko01230)	[C]	Energy production and conversion	Citrate synthase	Citrate synthase {ECO:0000256|RuleBase:RU000441} OS=Caenorhabditis brenneri (Nematode worm) PE=3 SV=1	C	Energy production and conversion	Protein CTS-1 [Caenorhabditis elegans]
msra-1	gene6892	865	823	609	2085	1665	2105	77.1882677	72.8918071047928	53.66881090087	203.7325069	151.0046338	197.066012	2.45911588335629e-12	1.33607338775237	up	[O]	Posttranslational modification, protein turnover, chaperones	Molecular Function: peptide-methionine (S)-S-oxide reductase activity (GO:0008113);; Biological Process: oxidation-reduction process (GO:0055114);;	K07304|3.7835e-153|cel:CELE_F43E2.5|msra-1; Protein MSRA-1; K07304 peptide-methionine (S)-S-oxide reductase [EC:1.8.4.11] (A)	--	[O]	Posttranslational modification, protein turnover, chaperones	Peptide methionine sulfoxide reductase	Protein MSRA-1 {ECO:0000313|EMBL:CCD63544.1} OS=Caenorhabditis elegans PE=4 SV=1	R	General function prediction only	Protein MSRA-1 [Caenorhabditis elegans]
oac-9	gene1482	48	77	86	38	27	29	1.5914	2.55556	2.81178	1.31898	1.00614	1.12052	0.00758581781344346	-1.1811941691625	down	--	--	Molecular Function: transferase activity, transferring acyl groups other than amino-acyl groups (GO:0016747);;	--	--	[R]	General function prediction only	Acyltransferase family	Protein OAC-9 {ECO:0000313|EMBL:CCD64209.1} OS=Caenorhabditis elegans PE=4 SV=1	R	General function prediction only	Protein OAC-9 [Caenorhabditis elegans]
C36E6.8	gene46668	44	56	45	9	24	11	26.71611	29.03387	23.05613	4.589893	13.15942	9.250190863852	0.000149923492446196	-1.73298722329445	down	--	--	--	--	--	--	--	--	Protein C36E6.8 {ECO:0000313|EMBL:CCD66903.1} OS=Caenorhabditis elegans PE=4 SV=1	A	RNA processing and modification	Protein C36E6.8 [Caenorhabditis elegans]
T23F11.2	gene10545	94	98	103	29	32	50	7.683338	7.766969996	8.1409313435	2.507513	2.6552118281	4.28650556286	7.15536519665579e-05	-1.42367069227942	down	--	--	--	--	--	--	--	--	Protein T23F11.2 {ECO:0000313|EMBL:CAA86457.1} OS=Caenorhabditis elegans PE=4 SV=1	R	General function prediction only	Protein T23F11.2 [Caenorhabditis elegans]
msp-40	gene5850	260	398	386	161	130	200	120.573	164.561	168.036	71.3707	69.7099	98.461	0.00107261120719262	-1.10198759052273	down	--	--	--	--	--	--	--	MSP (Major sperm protein) domain	Major sperm protein {ECO:0000256|RuleBase:RU003425} OS=Caenorhabditis remanei (Caenorhabditis vulgaris) PE=4 SV=1	T	Signal transduction mechanisms	Protein MSP-31 [Caenorhabditis elegans]
ttr-14	gene44453	1070	1453	1545	610	714	612	40.69338	56.78758	60.36243	25.4306464	29.48553	27.30652	1.93763913099283e-05	-1.08515824505443	down	--	--	Cellular Component: extracellular space (GO:0005615);;	--	--	--	--	Transthyretin-like family	Protein TTR-14 {ECO:0000313|EMBL:CAA92135.1} OS=Caenorhabditis elegans PE=4 SV=1	K	Transcription	Protein TTR-14 [Caenorhabditis elegans]
F32H2.7	gene2309	246	322	345	144	170	145	13.2275	17.0075	18.3377	7.6163	8.98118	7.90175	0.000143575258802667	-1.00606840538226	down	--	--	--	--	--	--	--	--	Protein F32H2.7 {ECO:0000313|EMBL:CAB04247.2} OS=Caenorhabditis elegans PE=4 SV=2	S	Function unknown	Protein F32H2.7 [Caenorhabditis elegans]
lipl-3	gene33021	72	77	50	438	431	404	3.99887	4.22244	2.81218	24.0031	24.902	23.1214	1.33275176981445e-26	2.66396134595481	up	[R]	General function prediction only	Biological Process: lipid metabolic process (GO:0006629);;	--	--	[I]	Lipid transport and metabolism	Partial alpha/beta-hydrolase lipase region;; alpha/beta hydrolase fold;; Alpha/beta hydrolase family	Lipase {ECO:0000256|PIRNR:PIRNR000862} OS=Caenorhabditis elegans PE=3 SV=2	K	Transcription	Protein LIPL-3 [Caenorhabditis elegans]
aqp-7	gene41580	2068	2361	2009	5682	5562	5432	137.9974	146.0703	128.39924	361.669	365.9849	355.7029	2.53157758163109e-14	1.35928290494601	up	[G]	Carbohydrate transport and metabolism	Molecular Function: transporter activity (GO:0005215);; Biological Process: transport (GO:0006810);; Cellular Component: membrane (GO:0016020);;	K09886|0|cel:CELE_M02F4.8|aqp-7; Protein AQP-7; K09886 aquaglyceroporin related protein, invertebrate (A)	--	[G]	Carbohydrate transport and metabolism	Major intrinsic protein	Protein AQP-7 {ECO:0000313|EMBL:CCD66489.1} OS=Caenorhabditis elegans PE=3 SV=2	TV	Signal transduction mechanisms;; Defense mechanisms	Protein AQP-7 [Caenorhabditis elegans]
NA	Caenorhabditis_elegans_newGene_606	712	837	839	1522	2110	2278	32.388244	36.420134	35.28682	65.36089	87.84772	101.28465	7.21306161040528e-06	1.29400304546326	up	--	--	--	--	--	[R]	General function prediction only	--	Protein T09F5.12, isoform b {ECO:0000313|EMBL:CCF23443.1} OS=Caenorhabditis elegans PE=4 SV=1	G	Carbohydrate transport and metabolism	--
F16B12.1	gene45607	20	13	23	63	41	43	0.6070007	0.3765131587	0.675497	1.872471	1.26498	1.3384505	0.00269081504418046	1.37599797559951	up	--	--	--	--	--	--	--	CUB domain	Protein F16B12.1 {ECO:0000313|EMBL:CAB02962.2} OS=Caenorhabditis elegans PE=4 SV=2	T	Signal transduction mechanisms	Protein F16B12.1 [Caenorhabditis elegans]
gst-19	gene8953	2618	2899	1777	9440	7843	9585	431.87	461.384	289.262	1531.68	1412.05	1618.25	7.62152993635793e-26	1.8677842899299	up	--	--	Molecular Function: protein binding (GO:0005515);;	--	--	[O]	Posttranslational modification, protein turnover, chaperones	Glutathione S-transferase, N-terminal domain;; Glutathione S-transferase, C-terminal domain	Protein GST-19 {ECO:0000313|EMBL:CAB02294.1} OS=Caenorhabditis elegans PE=1 SV=1	O	Posttranslational modification, protein turnover, chaperones	Protein GST-19 [Caenorhabditis elegans]
gcy-18	gene20285	188	181	130	333	452	434	2.8256427461	2.840642	1.930070985	5.227972382	7.31347834	7.225855	1.52863604221902e-07	1.27549986223165	up	[T]	Signal transduction mechanisms	Molecular Function: protein kinase activity (GO:0004672);; Molecular Function: ATP binding (GO:0005524);; Biological Process: protein phosphorylation (GO:0006468);; Biological Process: cyclic nucleotide biosynthetic process (GO:0009190);; Molecular Function: phosphorus-oxygen lyase activity (GO:0016849);; Biological Process: intracellular signal transduction (GO:0035556);;	K01769|0|cel:CELE_ZK896.8|gcy-18; Protein GCY-18; K01769 guanylate cyclase, other [EC:4.6.1.2] (A)	Purine metabolism (ko00230)	[T]	Signal transduction mechanisms	Adenylate and Guanylate cyclase catalytic domain;; Receptor family ligand binding region;; Protein kinase domain;; Protein tyrosine kinase	Guanylate cyclase {ECO:0000256|RuleBase:RU003431} OS=Caenorhabditis elegans PE=2 SV=1	G	Carbohydrate transport and metabolism	Protein GCY-18 [Caenorhabditis elegans]
gst-20	gene8946	2438	2104	2013	449	318	380	322.9716	267.9433	260.9545	58.57453	44.93261	49.7771	4.20918168294273e-41	-2.52942850997387	down	--	--	Molecular Function: protein binding (GO:0005515);;	--	--	[O]	Posttranslational modification, protein turnover, chaperones	Glutathione S-transferase, N-terminal domain	Protein GST-20 {ECO:0000313|EMBL:CAB07700.3} OS=Caenorhabditis elegans PE=1 SV=1	TV	Signal transduction mechanisms;; Defense mechanisms	Protein GST-20 [Caenorhabditis elegans]
srh-207	gene39953	238	270	210	534	504	557	13.224281	13.749868	11.225036	27.159185	24.2884600000001	23.59363	8.85665664008096e-07	1.13792670661739	up	--	--	--	--	--	--	--	Serpentine type 7TM GPCR chemoreceptor Srh;; Serpentine type 7TM GPCR chemoreceptor Sri;; Serpentine type 7TM GPCR chemoreceptor Str	Protein SRH-207 {ECO:0000313|EMBL:CAB16545.2} OS=Caenorhabditis elegans PE=4 SV=2	I	Lipid transport and metabolism	Protein SRH-207 [Caenorhabditis elegans]
bli-1	gene8087	1435	1431	1623	486	541	549	17.26184	16.66832	18.98304	5.54021	5.51072	5.70482	2.4375814113545e-15	-1.52430822702282	down	--	--	Molecular Function: structural constituent of cuticle (GO:0042302);;	--	--	[W]	Extracellular structures	Small acid-soluble spore protein O family;; Collagen triple helix repeat (20 copies);; Nematode cuticle collagen N-terminal domain	CRE-BLI-1 protein {ECO:0000313|EMBL:EFO86161.1} OS=Caenorhabditis remanei (Caenorhabditis vulgaris) PE=4 SV=1	J	Translation, ribosomal structure and biogenesis	Protein BLI-1 [Caenorhabditis elegans]
lgc-54	gene35093	70	83	42	148	127	160	2.49412400000141	1.9699123	1.218681	4.54611331	4.999137	5.4082048	0.000391528580404732	1.14471211862639	up	--	--	Molecular Function: extracellular ligand-gated ion channel activity (GO:0005230);; Biological Process: ion transport (GO:0006811);; Cellular Component: integral component of membrane (GO:0016021);;	--	--	[T]	Signal transduction mechanisms	Neurotransmitter-gated ion-channel ligand binding domain;; Neurotransmitter-gated ion-channel transmembrane region	Protein LGC-54 {ECO:0000313|EMBL:CCD68170.1} OS=Caenorhabditis elegans PE=3 SV=3	S	Function unknown	Protein LGC-54 [Caenorhabditis elegans]
wrt-8	gene38664	106	123	71	34	54	44	3.67077	4.23041	2.44276	1.19298	1.83889	1.519	0.00383417565802946	-1.19682053774783	down	--	--	Biological Process: proteolysis (GO:0006508);; Molecular Function: peptidase activity (GO:0008233);;	--	--	[T]	Signal transduction mechanisms	Hint module	Protein CBR-WRT-4 {ECO:0000313|EMBL:CAP27407.1} OS=Caenorhabditis briggsae PE=4 SV=1	R	General function prediction only	Protein WRT-8 [Caenorhabditis elegans]
ZK1251.3	gene19031	24	31	24	6	8	11	3.14788	4.00367	3.05076	0.793861	1.13935	1.49648	0.00361858805679287	-1.67248507247635	down	--	--	Cellular Component: cytoplasm (GO:0005737);; Biological Process: lipid metabolic process (GO:0006629);; Cellular Component: integral component of membrane (GO:0016021);; Molecular Function: oxidoreductase activity, acting on the CH-CH group of donors (GO:0016627);;	--	--	[I]	Lipid transport and metabolism	3-oxo-5-alpha-steroid 4-dehydrogenase;; Protein of unknown function (DUF1295)	Protein ZK1251.3 {ECO:0000313|EMBL:CAA92499.1} OS=Caenorhabditis elegans PE=4 SV=1	B	Chromatin structure and dynamics	Protein ZK1251.3 [Caenorhabditis elegans]
col-129	gene20019	6327	9302	9436	3063	2795	3086	287.8527864107	418.265413789217	436.4056773666	129.2027178883	113.746710275	130.8494655354	5.47478146000262e-07	-1.50064759379455	down	--	--	Molecular Function: structural constituent of cuticle (GO:0042302);;	--	--	[W]	Extracellular structures	Collagen triple helix repeat (20 copies);; Nematode cuticle collagen N-terminal domain	Protein COL-129, isoform a {ECO:0000313|EMBL:CAA92826.1} OS=Caenorhabditis elegans PE=1 SV=1	R	General function prediction only	Protein COL-129 [Caenorhabditis elegans]
clec-42	gene39871	463	623	295	1626	1502	1735	16.0191	20.787	9.7646	54.344	49.4816	58.2346	3.79716198198523e-21	1.80362029791758	up	--	--	--	--	--	[TV]	Signal transduction mechanisms;; Defense mechanisms	CUB domain;; Lectin C-type domain	Protein CLEC-42 {ECO:0000313|EMBL:CAB04128.1} OS=Caenorhabditis elegans PE=4 SV=1	R	General function prediction only	Protein CLEC-42 [Caenorhabditis elegans]
ugt-41	gene35225	360	388	367	834	851	1132	15.26316	16.81122	15.99416	40.39577	42.00191	55.3097	8.17860547666124e-08	1.32349749960286	up	[GC]	Carbohydrate transport and metabolism;; Energy production and conversion	Biological Process: metabolic process (GO:0008152);; Molecular Function: transferase activity, transferring hexosyl groups (GO:0016758);;	--	--	[GC]	Carbohydrate transport and metabolism;; Energy production and conversion	UDP-glucoronosyl and UDP-glucosyl transferase;; Glycosyltransferase family 28 C-terminal domain	Protein UGT-41 {ECO:0000313|EMBL:CCD69125.1} OS=Caenorhabditis elegans PE=4 SV=2	S	Function unknown	Protein UGT-41 [Caenorhabditis elegans]
T26H5.9	gene38712	115	105	78	285	178	311	798.676	745.862	607.136	2284.59	2518.51	3440.42	0.00130876269101204	1.36305794876441	up	--	--	--	--	--	--	--	--	Protein T26H5.9, isoform a {ECO:0000313|EMBL:CAI79217.1} OS=Caenorhabditis elegans PE=4 SV=1	T	Signal transduction mechanisms	Protein T26H5.9 [Caenorhabditis elegans]
fmo-2	gene19438	274	318	519	2592	2695	2815	11.1974	13.0486	21.0552	108.887	115.57	129.493	1.43067435394137e-52	2.8514541205032	up	[P]	Inorganic ion transport and metabolism	Molecular Function: N,N-dimethylaniline monooxygenase activity (GO:0004499);; Molecular Function: oxidoreductase activity (GO:0016491);; Molecular Function: flavin adenine dinucleotide binding (GO:0050660);; Molecular Function: NADP binding (GO:0050661);; Biological Process: oxidation-reduction process (GO:0055114);;	K00485|0|cel:CELE_K08C7.5|fmo-2; Protein FMO-2; K00485 dimethylaniline monooxygenase (N-oxide forming) [EC:1.14.13.8] (A)	Drug metabolism - cytochrome P450 (ko00982)	[Q]	Secondary metabolites biosynthesis, transport and catabolism	Flavin-binding monooxygenase-like;; Pyridine nucleotide-disulphide oxidoreductase;; L-lysine 6-monooxygenase (NADPH-requiring);; Pyridine nucleotide-disulphide oxidoreductase;; NAD(P)-binding Rossmann-like domain;; Pyridine nucleotide-disulphide oxidoreductase	Dimethylaniline monooxygenase [N-oxide-forming] {ECO:0000256|PIRNR:PIRNR000332} OS=Caenorhabditis elegans PE=2 SV=1	Q	Secondary metabolites biosynthesis, transport and catabolism	Protein FMO-2 [Caenorhabditis elegans]
sodh-2	gene37246	238	305	259	86	61	59	13.91488	17.80181	14.60069	5.04598	3.5899	3.56482	1.63770741933496e-13	-1.97533606356058	down	[R]	General function prediction only	Biological Process: oxidation-reduction process (GO:0055114);;	K13953|0|cel:CELE_K12G11.4|sodh-2; Protein SODH-2; K13953 alcohol dehydrogenase, propanol-preferring [EC:1.1.1.1] (A)	Glycolysis / Gluconeogenesis (ko00010);; Fatty acid degradation (ko00071);; Tyrosine metabolism (ko00350);; Retinol metabolism (ko00830);; Metabolism of xenobiotics by cytochrome P450 (ko00980);; Drug metabolism - cytochrome P450 (ko00982);; Degradation of aromatic compounds (ko01220)	[Q]	Secondary metabolites biosynthesis, transport and catabolism	Alcohol dehydrogenase GroES-like domain;; Zinc-binding dehydrogenase	CBN-SODH-2 protein {ECO:0000313|EMBL:EGT60304.1} OS=Caenorhabditis brenneri (Nematode worm) PE=4 SV=1	Q	Secondary metabolites biosynthesis, transport and catabolism	Protein SODH-2 [Caenorhabditis elegans]
Y57G11C.6	gene24554	67	100	103	30	48	47	2.483158	3.71248	3.82453	1.163899	1.795044	1.80667	0.00276573991025465	-1.12413043672372	down	--	--	Molecular Function: protein tyrosine phosphatase activity (GO:0004725);; Biological Process: protein dephosphorylation (GO:0006470);;	--	--	[T]	Signal transduction mechanisms	Protein-tyrosine phosphatase	Protein Y57G11C.6 {ECO:0000313|EMBL:CAB16508.1} OS=Caenorhabditis elegans PE=4 SV=1	U	Intracellular trafficking, secretion, and vesicular transport	Protein Y57G11C.6 [Caenorhabditis elegans]
W06H8.2	gene34819	214	195	171	3768	3378	3642	9.232119	8.31096	6.983648	160.8775	145.79643	161.5054	1.40448020515422e-100	4.20309482359981	up	[C]	Energy production and conversion	Molecular Function: FMN binding (GO:0010181);; Molecular Function: oxidoreductase activity (GO:0016491);; Biological Process: oxidation-reduction process (GO:0055114);;	--	--	[CR]	Energy production and conversion;; General function prediction only	NADH:flavin oxidoreductase / NADH oxidase family	Protein W06H8.2 {ECO:0000313|EMBL:CCD72164.1} OS=Caenorhabditis elegans PE=4 SV=1	R	General function prediction only	Protein W06H8.2 [Caenorhabditis elegans]
oac-54	gene7559	7829	8143	5683	25358	23863	25411	305.7144	318.3916	219.44761	979.1499	925.1809	982.8332	1.51930355929207e-21	1.77156764389626	up	--	--	Molecular Function: transferase activity, transferring acyl groups other than amino-acyl groups (GO:0016747);;	--	--	[R]	General function prediction only	Acyltransferase family	Protein OAC-54 {ECO:0000313|EMBL:CAA92707.3} OS=Caenorhabditis elegans PE=4 SV=3	S	Function unknown	Protein OAC-54 [Caenorhabditis elegans]
nhr-193	gene39147	100	68	83	170	184	185	5.0803544222	3.2461509866	4.341443236	9.16365070595649	10.023304777	10.299744	0.00033489151611233	1.08794511029144	up	--	--	Molecular Function: sequence-specific DNA binding transcription factor activity (GO:0003700);; Cellular Component: nucleus (GO:0005634);; Biological Process: regulation of transcription, DNA-templated (GO:0006355);; Molecular Function: zinc ion binding (GO:0008270);; Biological Process: steroid hormone mediated signaling pathway (GO:0043401);; Molecular Function: sequence-specific DNA binding (GO…	--	--	[T]	Signal transduction mechanisms	Ligand-binding domain of nuclear hormone receptor;; Zinc finger, C4 type (two domains)	Protein NHR-193 {ECO:0000313|EMBL:CAB05534.2} OS=Caenorhabditis elegans PE=3 SV=1	R	General function prediction only	Protein NHR-193 [Caenorhabditis elegans]
F53H2.1	gene40566	115	98	61	220	222	201	2.77143400019361	2.243012	1.51547500300004	5.3175297259	5.4538460895	5.156403866	2.00030809251188e-05	1.21700630859793	up	--	--	--	--	--	--	--	Protein of unknown function (DUF713)	Protein F53H2.1 {ECO:0000313|EMBL:CAB63203.2} OS=Caenorhabditis elegans PE=4 SV=2	S	Function unknown	Protein F53H2.1 [Caenorhabditis elegans]
nhr-21	gene6888	901	736	1063	3600	3111	3343	37.8085628571359	30.9302790353903	44.07833515	154.970775256647	130.373322523426	145.623508105832	1.4613636398625e-25	1.88153099009679	up	--	--	Molecular Function: sequence-specific DNA binding transcription factor activity (GO:0003700);; Cellular Component: nucleus (GO:0005634);; Biological Process: regulation of transcription, DNA-templated (GO:0006355);; Molecular Function: zinc ion binding (GO:0008270);; Biological Process: steroid hormone mediated signaling pathway (GO:0043401);; Molecular Function: sequence-specific DNA binding (GO…	--	--	[T]	Signal transduction mechanisms	Zinc finger, C4 type (two domains);; Ligand-binding domain of nuclear hormone receptor	Protein NHR-21, isoform e {ECO:0000313|EMBL:CCD69793.1} OS=Caenorhabditis elegans PE=3 SV=1	E	Amino acid transport and metabolism	Protein NHR-21, isoform e [Caenorhabditis elegans]
H06I04.5	gene10091	88	137	136	55	68	54	1.20918750000003	1.89229140000739	1.918120413264	0.822959326159204	0.9406106146334	0.816354000000018	0.00244319521508534	-1.04189318206518	down	[T]	Signal transduction mechanisms	Molecular Function: protein tyrosine phosphatase activity (GO:0004725);; Biological Process: protein dephosphorylation (GO:0006470);; Molecular Function: protein tyrosine/serine/threonine phosphatase activity (GO:0008138);; Biological Process: dephosphorylation (GO:0016311);;	--	--	--	--	Protein-tyrosine phosphatase;; Domain of unknown function;; Dual specificity phosphatase, catalytic domain	Protein H06I04.5 {ECO:0000313|EMBL:CCD72256.1} OS=Caenorhabditis elegans PE=4 SV=4	R	General function prediction only	Protein H06I04.5 [Caenorhabditis elegans]
Y40H4A.2	gene38351	44	39	38	15	17	14	3.50757	3.09572	3.05697	1.23055	1.4607	1.20301	0.00403283203741885	-1.40947903948327	down	[T]	Signal transduction mechanisms	Molecular Function: hydrolase activity (GO:0016787);;	K01090|0|cel:CELE_Y40H4A.2|Y40H4A.2; Protein Y40H4A.2; K01090 protein phosphatase [EC:3.1.3.16] (A)	--	[TR]	Signal transduction mechanisms;; General function prediction only	Calcineurin-like phosphoesterase	Protein Y40H4A.2 {ECO:0000313|EMBL:CAA22302.2} OS=Caenorhabditis elegans PE=4 SV=2	T	Signal transduction mechanisms	Protein Y40H4A.2 [Caenorhabditis elegans]
T22B2.6	gene41911	118	87	73	38	45	44	24.2746	16.7108	14.0746	7.65321	9.96053	9.05346	0.00207038452833578	-1.14410495464774	down	--	--	--	--	--	--	--	--	Protein T22B2.6 {ECO:0000313|EMBL:CCD71428.1} OS=Caenorhabditis elegans PE=4 SV=2	A	RNA processing and modification	Protein T22B2.6 [Caenorhabditis elegans]
col-63	gene2074	2071	2214	2240	651	696	533	83.0829	89.3976	90.2385	25.8552	25.4813	20.9976	1.12224937986677e-22	-1.80952522663691	down	--	--	Molecular Function: structural constituent of cuticle (GO:0042302);;	--	--	[W]	Extracellular structures	Collagen triple helix repeat (20 copies);; Nematode cuticle collagen N-terminal domain	Protein COL-63 {ECO:0000313|EMBL:CAB03513.1} OS=Caenorhabditis elegans PE=4 SV=1	W	Extracellular structures	Protein COL-63 [Caenorhabditis elegans]
Y52E8A.3	gene5699	285	255	132	83	54	69	88.3397	72.9853	39.5785	25.1619	18.8776	22.3024	0.00453800547569557	-1.71963144088293	down	[OC]	Posttranslational modification, protein turnover, chaperones;; Energy production and conversion	Molecular Function: antioxidant activity (GO:0016209);; Molecular Function: oxidoreductase activity (GO:0016491);; Biological Process: cell redox homeostasis (GO:0045454);; Biological Process: oxidation-reduction process (GO:0055114);;	--	--	[R]	General function prediction only	Thioredoxin-like;; AhpC/TSA family;; Thioredoxin;; Redoxin;; Thioredoxin-like domain;; SCO1/SenC;; Thioredoxin	Protein Y52E8A.3 {ECO:0000313|EMBL:CCD62413.1} OS=Caenorhabditis elegans PE=4 SV=1	O	Posttranslational modification, protein turnover, chaperones	Protein Y52E8A.3 [Caenorhabditis elegans]
K01A2.4	gene4291	71	116	79	183	240	175	6.98124	10.17081	9.02515	15.38669	25.47162	13.156540015	0.0001106354709592	1.1559621565491	up	--	--	--	--	--	--	--	--	Protein K01A2.4 {ECO:0000313|EMBL:CCD61953.1} OS=Caenorhabditis elegans PE=4 SV=2	R	General function prediction only	Protein K01A2.4 [Caenorhabditis elegans]
ugt-40	gene35214	352	344	261	834	665	864	11.6664972105	11.17211400022	8.62862900000009	25.075985	21.86642	28.26625	1.5114742493741e-09	1.29020357865065	up	[GC]	Carbohydrate transport and metabolism;; Energy production and conversion	Biological Process: metabolic process (GO:0008152);; Molecular Function: transferase activity, transferring hexosyl groups (GO:0016758);;	--	--	[GC]	Carbohydrate transport and metabolism;; Energy production and conversion	UDP-glucoronosyl and UDP-glucosyl transferase;; Glycosyltransferase family 28 C-terminal domain	Protein UGT-40 {ECO:0000313|EMBL:CCD69119.1} OS=Caenorhabditis elegans PE=4 SV=2	S	Function unknown	Protein UGT-40 [Caenorhabditis elegans]
Y9D1A.1	gene6915	145	101	106	201	292	244	4.3111	3.20536	3.34848	6.17802	9.33292	8.08302	0.000300264901732872	1.05205088264713	up	--	--	--	--	--	--	--	--	Protein Y9D1A.1 {ECO:0000313|EMBL:CCD68346.1} OS=Caenorhabditis elegans PE=4 SV=3	S	Function unknown	Protein Y9D1A.1 [Caenorhabditis elegans]
alh-2	gene33323	7	5	6	45	26	37	0.2411554902	0.201250685	0.221404958819	1.6209725963	0.921233517	1.2869528443	1.31205990300277e-06	2.56951886665937	up	[C]	Energy production and conversion	Biological Process: metabolic process (GO:0008152);; Molecular Function: oxidoreductase activity (GO:0016491);; Biological Process: oxidation-reduction process (GO:0055114);;	--	--	[C]	Energy production and conversion	Aldehyde dehydrogenase family	Protein ALH-2 {ECO:0000313|EMBL:CCD72650.1} OS=Caenorhabditis elegans PE=3 SV=3	R	General function prediction only	Protein ALH-2 [Caenorhabditis elegans]
msp-49	gene5997	56	110	102	34	40	32	27.6831	48.0192	47.0718	16.1764	22.85	16.9141	0.00827437706301252	-1.35158405931668	down	--	--	--	--	--	--	--	MSP (Major sperm protein) domain	Major sperm protein {ECO:0000256|RuleBase:RU003425} OS=Caenorhabditis remanei (Caenorhabditis vulgaris) PE=4 SV=1	T	Signal transduction mechanisms	Protein MSP-49 [Caenorhabditis elegans]
ZK616.65	gene15486	55	56	69	24	25	34	1.5433087	1.553122627	1.920087643	0.66839078	0.67473497	0.9241077107	0.00873320352731098	-1.13093270061053	down	[T]	Signal transduction mechanisms	Molecular Function: protein tyrosine phosphatase activity (GO:0004725);; Biological Process: protein dephosphorylation (GO:0006470);;	--	--	[T]	Signal transduction mechanisms	Protein-tyrosine phosphatase	Protein ZK616.65, isoform b {ECO:0000313|EMBL:CDK13607.1} OS=Caenorhabditis elegans PE=4 SV=1	T	Signal transduction mechanisms	ZK616.65, isoform a [Caenorhabditis elegans]
gcy-5	gene7951	25	32	13	74	88	56	0.3889602	0.5248379	0.2020084	1.1137085	1.185932	0.8575042	4.73359522296171e-05	1.62641454693081	up	[T]	Signal transduction mechanisms	Molecular Function: protein kinase activity (GO:0004672);; Molecular Function: ATP binding (GO:0005524);; Biological Process: protein phosphorylation (GO:0006468);; Biological Process: cyclic nucleotide biosynthetic process (GO:0009190);; Molecular Function: phosphorus-oxygen lyase activity (GO:0016849);; Biological Process: intracellular signal transduction (GO:0035556);;	K01769|0|cel:CELE_ZK970.6|gcy-5; Protein GCY-5; K01769 guanylate cyclase, other [EC:4.6.1.2] (A)	Purine metabolism (ko00230)	[T]	Signal transduction mechanisms	Adenylate and Guanylate cyclase catalytic domain;; Receptor family ligand binding region;; Protein tyrosine kinase;; Protein kinase domain	Guanylate cyclase {ECO:0000256|RuleBase:RU003431} OS=Caenorhabditis elegans PE=3 SV=1	E	Amino acid transport and metabolism	Protein GCY-5 [Caenorhabditis elegans]
col-161	gene37861	3486	3764	3196	1780	1542	1532	202.155	204.894	176.119	95.9624	83.5053	83.2832	1.01326871550807e-09	-1.11978642117168	down	--	--	Molecular Function: structural constituent of cuticle (GO:0042302);;	--	--	[W]	Extracellular structures	Collagen triple helix repeat (20 copies);; Nematode cuticle collagen N-terminal domain	Protein COL-161 {ECO:0000313|EMBL:CAB02849.1} OS=Caenorhabditis elegans PE=4 SV=1	S	Function unknown	Protein COL-161 [Caenorhabditis elegans]
C15A11.7	gene1863	1038	1154	1011	489	417	477	70.19585	76.89909	67.78084	32.8174	28.55859	33.28994	1.70141515466227e-09	-1.22560052471965	down	--	--	Cellular Component: integral component of membrane (GO:0016021);;	--	--	--	--	Sulfite exporter TauE/SafE	Protein C15A11.7, isoform a {ECO:0000313|EMBL:CAB01964.1} OS=Caenorhabditis elegans PE=4 SV=2	W	Extracellular structures	Protein C15A11.7, isoform a [Caenorhabditis elegans]
nspc-10	gene45017	560	593	638	314	216	239	1113.364	1043.365	1189.28	605.882	627.654	551.4873	4.03747528747109e-08	-1.23461890982838	down	--	--	--	--	--	--	--	--	Protein NSPC-10 {ECO:0000313|EMBL:CAD54145.1} OS=Caenorhabditis elegans PE=4 SV=1	S	Function unknown	Protein NSPC-10 [Caenorhabditis elegans]
Y51B9A.6	gene7631	75	57	60	115	146	133	4.003012	3.031964022	3.1544507	6.13365693	8.364260783	7.736401623	0.00235115307095826	1.02296372730539	up	[GEPR]	Carbohydrate transport and metabolism;; Amino acid transport and metabolism;; Inorganic ion transport and metabolism;; General function prediction only	Cellular Component: integral component of membrane (GO:0016021);; Biological Process: transmembrane transport (GO:0055085);;	--	--	[G]	Carbohydrate transport and metabolism	Major Facilitator Superfamily	Protein Y51B9A.6, isoform a {ECO:0000313|EMBL:CAA19541.1} OS=Caenorhabditis elegans PE=4 SV=1	S	Function unknown	Protein Y51B9A.6, isoform a [Caenorhabditis elegans]
snf-5	gene8796	283	362	433	160	170	201	8.46492	10.7899	12.9675	4.77984	5.40996	6.46502	0.000543600624034467	-1.03561888489091	down	--	--	Molecular Function: neurotransmitter:sodium symporter activity (GO:0005328);; Biological Process: neurotransmitter transport (GO:0006836);; Cellular Component: integral component of membrane (GO:0016021);;	K05038|0|cel:CELE_Y46G5A.30|snf-5; Protein SNF-5; K05038 solute carrier family 6 (neurotransmitter transporter, amino acid) member 5/7/9/14 (A)	--	[T]	Signal transduction mechanisms	Sodium:neurotransmitter symporter family	Transporter {ECO:0000256|RuleBase:RU003732} OS=Caenorhabditis elegans PE=2 SV=1	I	Lipid transport and metabolism	Protein SNF-5 [Caenorhabditis elegans]
C06B8.2	gene38728	125	97	118	387	328	306	5.884515508	4.2092627	5.18994300018003	17.905204	16.0510088000014	14.3603029003655	3.85861470955915e-10	1.57124903738937	up	--	--	--	--	--	--	--	Protein of unknown function (DUF1647)	Protein C06B8.2, isoform c {ECO:0000313|EMBL:CBL87047.1} OS=Caenorhabditis elegans PE=4 SV=1	T	Signal transduction mechanisms	Protein C06B8.2, isoform c [Caenorhabditis elegans]
C50F2.5	gene788	52	71	76	34	17	28	3.08032	4.18294	4.44576	2.05294	1.07992	1.84003	0.00106260529180819	-1.34771267366652	down	--	--	Molecular Function: protein tyrosine phosphatase activity (GO:0004725);; Biological Process: protein dephosphorylation (GO:0006470);;	--	--	--	--	Protein-tyrosine phosphatase	Protein C50F2.5 {ECO:0000313|EMBL:CCD67772.1} OS=Caenorhabditis elegans PE=4 SV=1	R	General function prediction only	Protein C50F2.5 [Caenorhabditis elegans]
