# Supplementary material for: Effects of excess sugars and lipids on the growth and development of Caenorhabditis elegans
Source: Genes Nutr. 2020 Jan 29;15:1. doi: 10.1186/s12263-020-0659-1 (PMC6988283; doi:10.1186/s12263-020-0659-1)
Supplement: Supplementary file 4 — Additional file 4: File S3. Genes significantly up-regulated and down-regulated in nematodes after 400 mM sucrose- 500 μg/mL stearic acid treatment compared to the untreated group. [file 12263_2020_659_MOESM4_ESM.xls]

gene_name	#ID	control1_Count	control2_Count	control3_Count	suc-ste-1_Count	suc-ste-2_Count	suc-ste-3_Count	control1_FPKM	control2_FPKM	control3_FPKM	suc-ste-1_FPKM	suc-ste-2_FPKM	suc-ste-3_FPKM	FDR	log2FC	regulated	COG_class	COG_class_annotation	GO_annotation	KEGG_annotation	KEGG_pathway_annotation	KOG_class	KOG_class_annotation	Pfam_annotation	Swiss-Prot_annotation	eggNOG_class	eggNOG_class_annotation	NR_annotation
slc-36.4	gene2364	148	172	121	736	655	563	7.013629	8.384489	5.545389	32.09456	29.73813	24.84935	2.45248554625116e-20	2.14280079941435	up	--	--	--	--	--	[E]	Amino acid transport and metabolism	Transmembrane amino acid transporter protein	Protein H32K16.1 {ECO:0000313|EMBL:CAB10025.1} OS=Caenorhabditis elegans PE=4 SV=1	E	Amino acid transport and metabolism	Protein H32K16.1 [Caenorhabditis elegans]
grl-9	gene35047	5094	3696	1802	345	604	78	241.2094	156.9681	77.39583	17.68872	31.89056	4.077987	0.000404492718908116	-3.3748969938089	down	--	--	--	--	--	--	--	Ground-like domain	Protein GRL-9 {ECO:0000313|EMBL:CCD74346.1} OS=Caenorhabditis elegans PE=4 SV=1	R	General function prediction only	Protein GRL-9 [Caenorhabditis elegans]
tbcb-1	gene37952	2646	2367	1829	987	1024	1041	59.565169413	60.3927915810374	62.62766	49.242722	46.866878	49.300834	3.25434009795806e-06	-1.17036467274036	down	[D]	Cell cycle control, cell division, chromosome partitioning	Molecular Function: protein binding (GO:0005515);;	K17262|6.13516e-166|cel:CELE_F53F4.3|F53F4.3; Protein F53F4.3; K17262 tubulin-folding cofactor B (A)	--	[O]	Posttranslational modification, protein turnover, chaperones	CAP-Gly domain;; Ubiquitin-like domain	Protein CBG11531 {ECO:0000313|EMBL:CAP30440.1} OS=Caenorhabditis briggsae PE=4 SV=1	S	Function unknown	Protein F53F4.3 [Caenorhabditis elegans]
gst-33	gene33939	26	15	29	86	62	76	3.8065	2.22096	4.10584	12.5465	9.2633	10.6348	2.16994059249901e-05	1.67452579431549	up	--	--	Molecular Function: protein binding (GO:0005515);;	--	--	[O]	Posttranslational modification, protein turnover, chaperones	Glutathione S-transferase, N-terminal domain;; Glutathione S-transferase, C-terminal domain;; Glutathione S-transferase, N-terminal domain	Protein GST-33 {ECO:0000313|EMBL:CCD62478.1} OS=Caenorhabditis elegans PE=3 SV=1	S	Function unknown	Protein GST-33 [Caenorhabditis elegans]
ZC373.2	gene44212	1486	1453	1858	690	598	1049	2377.75	2092.63	2809.2	1380.84	1246.47	1848.01	5.81276192777914e-05	-1.0405678697476	down	--	--	--	--	--	--	--	--	Protein ZC373.2 {ECO:0000313|EMBL:CAA88974.2} OS=Caenorhabditis elegans PE=4 SV=2	W	Extracellular structures	Protein ZC373.2 [Caenorhabditis elegans]
Y18D10A.23	gene3633	798	725	440	273	218	229	29.6963095	26.20266322885	15.959688143	9.8855679302212	8.0229354535	8.63360381700165	0.00114393964219799	-1.4533976060676	down	--	--	Biological Process: amino acid transmembrane transport (GO:0003333);;	--	--	[E]	Amino acid transport and metabolism	Transmembrane amino acid transporter protein;; Tryptophan/tyrosine permease family	Protein Y18D10A.23 {ECO:0000313|EMBL:CAA22315.1} OS=Caenorhabditis elegans PE=4 SV=1	TV	Signal transduction mechanisms;; Defense mechanisms	Protein Y18D10A.23 [Caenorhabditis elegans]
fat-4	gene19074	5771	5862	6119	15127	16848	15240	266.4555035394	264.470683124	275.63824908	679.033868079	775.862174555008	699.0938597312	1.78765784802563e-14	1.4073920298708	up	[I]	Lipid transport and metabolism	Biological Process: lipid metabolic process (GO:0006629);;	--	--	[I]	Lipid transport and metabolism	Fatty acid desaturase	CRE-FAT-4 protein {ECO:0000313|EMBL:EFP04845.1} OS=Caenorhabditis remanei (Caenorhabditis vulgaris) PE=4 SV=1	R	General function prediction only	Protein FAT-4, isoform a [Caenorhabditis elegans]
F35E12.2	gene37997	28	22	30	3	0	1	8.30277582644	5.513035906537	7.12684135876	0.464817	1.2010907538	0.566708	1.22265054505869e-10	-4.32485857976645	down	--	--	--	--	--	--	--	CUB-like domain	Protein F35E12.2, isoform a {ECO:0000313|EMBL:CAB04270.2} OS=Caenorhabditis elegans PE=4 SV=2	R	General function prediction only	Protein F35E12.2, isoform a [Caenorhabditis elegans]
col-40	gene4556	40722	33440	12250	1960	4303	439	1956.792	1464.938	549.565	105.3202	230.719	21.98082	0.000627682510387395	-3.69730900230889	down	--	--	Molecular Function: structural constituent of cuticle (GO:0042302);;	--	--	[W]	Extracellular structures	Nematode cuticle collagen N-terminal domain;; Collagen triple helix repeat (20 copies)	Uncharacterized protein {ECO:0000313|EnsemblMetazoa:CJA03171} OS=Caenorhabditis japonica PE=4 SV=1	W	Extracellular structures	Protein COL-40 [Caenorhabditis elegans]
tag-96	gene331	266	275	274	96	101	127	14.91219	14.82298	14.74965	5.0095527	5.83149	7.85715	1.53336533652918e-06	-1.3348063125828	down	[G]	Carbohydrate transport and metabolism	Molecular Function: ATP binding (GO:0005524);; Molecular Function: galactose binding (GO:0005534);;	K18674|0|cel:CELE_M01D7.4|tag-96; Protein TAG-96; K18674 N-acetylgalactosamine kinase [EC:2.7.1.157] (A)	--	[G]	Carbohydrate transport and metabolism	Galactokinase galactose-binding signature;; GHMP kinases C terminal;; GHMP kinases N terminal domain	Protein TAG-96, isoform a {ECO:0000313|EMBL:CCD67952.1} OS=Caenorhabditis elegans PE=3 SV=3	R	General function prediction only	Protein TAG-96 [Caenorhabditis elegans]
C35A5.11	gene36526	1601	1380	723	192	204	192	309.63770242875	231.77150133821	130.897671	40.00341526939	43.06567	36.28958	6.88855663374298e-05	-2.66244770713268	down	--	--	--	--	--	[G]	Carbohydrate transport and metabolism	--	Protein C35A5.11, isoform a {ECO:0000313|EMBL:CAI46564.1} OS=Caenorhabditis elegans PE=4 SV=1	CG	Energy production and conversion;; Carbohydrate transport and metabolism	Protein C35A5.11, isoform a [Caenorhabditis elegans]
col-50	gene723	14255	11730	4164	904	1763	173	483.2	384.971	138.5567	31.6425	62.2438	5.87697	0.00173192433261125	-3.41689921944538	down	--	--	Molecular Function: structural constituent of cuticle (GO:0042302);;	--	--	[W]	Extracellular structures	Nematode cuticle collagen N-terminal domain;; Collagen triple helix repeat (20 copies)	Protein COL-50 {ECO:0000313|EMBL:CCD68366.1} OS=Caenorhabditis elegans PE=4 SV=1	G	Carbohydrate transport and metabolism	Protein COL-50 [Caenorhabditis elegans]
glp-4	gene3820	8779	9385	8183	4364	3855	4086	158.9158	173.7806	151.96415	77.5171	68.65575	71.0205	2.21430582962078e-09	-1.1027155128611	down	[J]	Translation, ribosomal structure and biogenesis	Molecular Function: nucleotide binding (GO:0000166);; Molecular Function: aminoacyl-tRNA editing activity (GO:0002161);; Molecular Function: aminoacyl-tRNA ligase activity (GO:0004812);; Molecular Function: ATP binding (GO:0005524);; Biological Process: tRNA aminoacylation for protein translation (GO:0006418);;	K01873|0|cel:CELE_Y87G2A.5|vars-2; Protein VARS-2; K01873 valyl-tRNA synthetase [EC:6.1.1.9] (A)	Aminoacyl-tRNA biosynthesis (ko00970)	[J]	Translation, ribosomal structure and biogenesis	tRNA synthetases class I (I, L, M and V);; Anticodon-binding domain of tRNA;; tRNA synthetases class I (M);; Leucyl-tRNA synthetase, Domain 2	CRE-VARS-2 protein {ECO:0000313|EMBL:EFO95832.1} OS=Caenorhabditis remanei (Caenorhabditis vulgaris) PE=3 SV=1	S	Function unknown	Protein VARS-2 [Caenorhabditis elegans]
pals-16	gene9739	68	71	61	126	122	156	4.20629826	4.362256	3.761365	7.8647337	7.290782	9.143182	0.00338402262268044	1.00980606670543	up	--	--	--	--	--	--	--	--	Protein Y82E9BR.4 {ECO:0000313|EMBL:CCD73059.1} OS=Caenorhabditis elegans PE=4 SV=2	O	Posttranslational modification, protein turnover, chaperones	Protein Y82E9BR.4 [Caenorhabditis elegans]
mltn-11	gene39267	82	70	47	5	10	0	2.159359	1.977224	1.237831	0.1667282	0.26281890627	0.03439714828	2.28196141233362e-10	-3.73640973092042	down	--	--	--	--	--	--	--	Moulting cycle	Protein MLTN-11 {ECO:0000313|EMBL:CAB05642.2} OS=Caenorhabditis elegans PE=4 SV=2	S	Function unknown	Protein MLTN-11 [Caenorhabditis elegans]
ZK105.1	gene35446	859	821	769	437	243	343	155.854	138.406	132.592	83.6262	46.5335	62.5598	7.77998864863821e-09	-1.26375499266542	down	--	--	--	--	--	--	--	Domain of unknown function (DUF19)	Protein ZK105.1 {ECO:0000313|EMBL:CCD64281.1} OS=Caenorhabditis elegans PE=4 SV=1	S	Function unknown	Protein ZK105.1 [Caenorhabditis elegans]
clec-60	gene8007	1677	1078	1069	3046	3019	2751	74.447	46.80712	47.3238	129.4793	131.6481	115.9958	6.03242627488423e-11	1.19875782268551	up	--	--	--	--	--	--	--	von Willebrand factor type A domain	Protein CLEC-60 {ECO:0000313|EMBL:CAA88985.1} OS=Caenorhabditis elegans PE=4 SV=1	S	Function unknown	Protein CLEC-60 [Caenorhabditis elegans]
ddo-2	gene35332	400	349	647	2487	2471	2213	22.64718	18.211687	36.39994	137.3657	138.9453	123.4599	1.83205142005706e-35	2.35907245261173	up	[E]	Amino acid transport and metabolism	Molecular Function: oxidoreductase activity (GO:0016491);; Biological Process: oxidation-reduction process (GO:0055114);;	K00272|0|cbr:CBG04460|Hypothetical protein CBG04460; K00272 D-aspartate oxidase [EC:1.4.3.1] (A)	Alanine, aspartate and glutamate metabolism (ko00250);; Peroxisome (ko04146)	[E]	Amino acid transport and metabolism	FAD dependent oxidoreductase	CRE-DDO-2 protein {ECO:0000313|EMBL:EFP00640.1} OS=Caenorhabditis remanei (Caenorhabditis vulgaris) PE=4 SV=1	R	General function prediction only	Protein DDO-2, isoform a [Caenorhabditis elegans]
Y34F4.4	gene9620	558	533	404	200	134	127	49.83560676542	43.4465420479	33.559847285	13.5229530900145	9.7067182245342	7.793347015834	5.84230750766983e-10	-1.7025671750244	down	--	--	--	--	--	--	--	Tight junction protein, Claudin-like	Protein Y34F4.4 {ECO:0000313|EMBL:CCD68898.2} OS=Caenorhabditis elegans PE=4 SV=3	D	Cell cycle control, cell division, chromosome partitioning	Protein Y34F4.4 [Caenorhabditis elegans]
F22E5.1	gene5108	1235	1244	1205	139	130	178	65.090136847	66.511566837	68.80606184	9.563531522943	9.3976848794	14.28021916	3.7069818543378e-45	-3.04712943702824	down	--	--	--	--	--	--	--	Protein of unknown function (DUF1647)	Protein F22E5.1 {ECO:0000313|EMBL:CCD68448.1} OS=Caenorhabditis elegans PE=4 SV=1	S	Function unknown	Protein F22E5.1 [Caenorhabditis elegans]
ncx-9	gene34411	316	372	273	154	166	159	12.588734	14.743126474	10.5774722146	5.654766	6.3790664	5.70472	0.000210598518306635	-1.00916756174397	down	[P]	Inorganic ion transport and metabolism	Cellular Component: integral component of membrane (GO:0016021);; Biological Process: transmembrane transport (GO:0055085);;	--	--	[P]	Inorganic ion transport and metabolism	Sodium/calcium exchanger protein	Protein NCX-9 {ECO:0000313|EMBL:CCD64394.1} OS=Caenorhabditis elegans PE=4 SV=1	R	General function prediction only	Protein NCX-9 [Caenorhabditis elegans]
clec-82	gene13861	500	463	370	1522	1455	1328	45.4551014432	47.8275343867	39.6215149913	110.7316344486	107.7740207947	101.6087449183	2.26570057683933e-17	1.68597691683213	up	--	--	--	--	--	[TV]	Signal transduction mechanisms;; Defense mechanisms	Lectin C-type domain	Protein CLEC-82, isoform a {ECO:0000313|EMBL:CCD83494.1} OS=Caenorhabditis elegans PE=4 SV=1	TV	Signal transduction mechanisms;; Defense mechanisms	Protein CLEC-82, isoform a [Caenorhabditis elegans]
T05F1.9	gene2557	150	139	121	13	18	27	10.5193	9.87411	8.52998	0.896551	1.25233	1.85246	1.12478997321427e-15	-2.82669420784411	down	--	--	--	--	--	--	--	--	Protein T05F1.9 {ECO:0000313|EMBL:CAB04693.1} OS=Caenorhabditis elegans PE=4 SV=1	C	Energy production and conversion	Protein T05F1.9 [Caenorhabditis elegans]
K07H8.8	gene18504	11	7	14	31	50	31	0.612858	0.387818	0.732583	1.742764	2.41407	1.653399	0.000336315874569004	1.80420757364031	up	--	--	Molecular Function: sulfotransferase activity (GO:0008146);; Cellular Component: integral component of membrane (GO:0016021);;	--	--	[MW]	Cell wall/membrane/envelope biogenesis;; Extracellular structures	Sulfotransferase family	Protein K07H8.8 {ECO:0000313|EMBL:CCD70606.1} OS=Caenorhabditis elegans PE=4 SV=1	MW	Cell wall/membrane/envelope biogenesis;; Extracellular structures	Protein K07H8.8 [Caenorhabditis elegans]
T28F3.8	gene32800	452	446	396	874	921	853	18.361786	18.105525822	15.833977044	35.117323525	37.016283337	34.4699823	2.40539554819196e-06	1.02838779968119	up	--	--	--	--	--	--	--	--	Protein T28F3.8 {ECO:0000313|EMBL:CAB05301.2} OS=Caenorhabditis elegans PE=4 SV=2	P	Inorganic ion transport and metabolism	Protein T28F3.8 [Caenorhabditis elegans]
math-10	gene4837	3	2	3	170	150	138	0.1054622	0.209159219423	0.27884718896	8.70417	9.083682	7.37149	9.62917926473896e-37	5.83506909693079	up	--	--	Molecular Function: protein binding (GO:0005515);;	--	--	--	--	MATH domain	Protein MATH-10 {ECO:0000313|EMBL:CCD64677.1} OS=Caenorhabditis elegans PE=4 SV=1	S	Function unknown	Protein MATH-10 [Caenorhabditis elegans]
dct-19	gene20321	51	69	85	17	11	22	3.417565	4.491035	5.457314	1.134254	0.83491558726	1.57951161537	6.08763890229282e-07	-2.03738824019247	down	--	--	--	--	--	--	--	CUB-like domain	Protein DCT-19 {ECO:0000313|EMBL:CAB05139.2} OS=Caenorhabditis elegans PE=4 SV=2	S	Function unknown	Protein DCT-19 [Caenorhabditis elegans]
Y67D8B.2	gene13937	13	19	12	44	41	45	0.841763701500058	1.201787145	0.758765503371	2.7102383406	2.58901322	2.77509682	0.000764816635821019	1.55868118159544	up	--	--	Biological Process: regulation of transcription, DNA-templated (GO:0006355);; Biological Process: steroid hormone mediated signaling pathway (GO:0043401);;	--	--	[T]	Signal transduction mechanisms	Ligand-binding domain of nuclear hormone receptor	Protein Y67D8B.2 {ECO:0000313|EMBL:CCD73141.2} OS=Caenorhabditis elegans PE=4 SV=2	S	Function unknown	Protein Y67D8B.2 [Caenorhabditis elegans]
C13A2.5	gene35262	349	267	159	9	28	8	15.87833	12.20969	7.14291	0.39944	1.1315300000017	0.447187	1.04170264711271e-07	-4.11399421228737	down	--	--	--	--	--	[S]	Function unknown	Glycosyltransferase family 92	Protein C13A2.5 {ECO:0000313|EMBL:CCD63107.1} OS=Caenorhabditis elegans PE=4 SV=2	S	Function unknown	Protein C13A2.5 [Caenorhabditis elegans]
bcmo-1	gene8789	28	26	24	7	3	15	0.971641	0.868843	0.809884	0.26338	0.132459	0.536655	0.0023446004124226	-1.64626108625687	down	[Q]	Secondary metabolites biosynthesis, transport and catabolism	Molecular Function: oxidoreductase activity, acting on single donors with incorporation of molecular oxygen, incorporation of two atoms of oxygen (GO:0016702);; Biological Process: oxidation-reduction process (GO:0055114);;	--	--	[Q]	Secondary metabolites biosynthesis, transport and catabolism	Retinal pigment epithelial membrane protein	Protein BCMO-1 {ECO:0000313|EMBL:CAB60367.2} OS=Caenorhabditis elegans PE=4 SV=2	I	Lipid transport and metabolism	Protein BCMO-1 [Caenorhabditis elegans]
F49H6.5	gene39422	144	134	83	364	412	277	8.778595326	8.2414899317	5.38151	21.384844205	25.012879489	16.4609207526	6.25995405867542e-07	1.53809398891375	up	[H]	Coenzyme transport and metabolism	Molecular Function: catalytic activity (GO:0003824);; Biological Process: Mo-molybdopterin cofactor biosynthetic process (GO:0006777);; Cellular Component: molybdopterin synthase complex (GO:0019008);; Molecular Function: iron-sulfur cluster binding (GO:0051536);; Molecular Function: 4 iron, 4 sulfur cluster binding (GO:0051539);;	K03639|0|cel:CELE_F49H6.5|F49H6.5; Protein F49H6.5; K03639 cyclic pyranopterin phosphate synthase [EC:4.1.99.18] (A)	Folate biosynthesis (ko00790);; Sulfur relay system (ko04122)	[H]	Coenzyme transport and metabolism	Molybdenum Cofactor Synthesis C;; Radical SAM superfamily;; 4Fe-4S single cluster domain;; 4Fe-4S single cluster domain	Protein F49H6.5 {ECO:0000313|EMBL:CAB04440.1} OS=Caenorhabditis elegans PE=3 SV=1	H	Coenzyme transport and metabolism	Protein F49H6.5 [Caenorhabditis elegans]
F32H2.11	gene2297	13	8	4	46	59	46	0.9891659173	0.6149207418	0.361255067	3.404065	4.352319	3.44577	1.91889735013771e-08	2.58551467920403	up	--	--	--	--	--	--	--	Protein of unknown function, DUF273;; galactosyl transferase GMA12/MNN10 family	Protein F32H2.11 {ECO:0000313|EMBL:CAH60774.1} OS=Caenorhabditis elegans PE=4 SV=1	S	Function unknown	Protein F32H2.11 [Caenorhabditis elegans]
R05A10.4	gene22243	53	89	38	150	148	123	55.9472	82.4365	36.6537	192.567	190.062	140.533	0.000242371990467981	1.22083407165718	up	--	--	--	--	--	--	--	Protein of unknown function (DUF1505)	Protein CBG22343 {ECO:0000313|EMBL:CAP38962.1} OS=Caenorhabditis briggsae PE=4 SV=1	R	General function prediction only	Protein R05A10.4 [Caenorhabditis elegans]
slc-25A10	gene42990	2063	2079	2162	5352	4913	4663	83.1185120045102	77.9920974783955	77.4498196410412	248.1994592	210.82005637	212.156066107	6.87638881055919e-12	1.23983721479777	up	--	--	--	K13577|0|cel:CELE_K11G12.5|K11G12.5; Protein K11G12.5; K13577 solute carrier family 25 (mitochondrial dicarboxylate transporter), member 10 (A)	--	[C]	Energy production and conversion	Mitochondrial carrier protein	Protein K11G12.5 {ECO:0000313|EMBL:CCD70797.1} OS=Caenorhabditis elegans PE=2 SV=1	S	Function unknown	Protein K11G12.5 [Caenorhabditis elegans]
spp-18	gene18994	1606	2011	1524	549	705	741	756.6100239639	864.81000904928	673.3700131126	326.3222333902	421.1677109907	378.5420653046	3.3999208540592e-10	-1.37000292734355	down	--	--	--	--	--	--	--	--	Protein SPP-18, isoform a {ECO:0000313|EMBL:CAA92462.1} OS=Caenorhabditis elegans PE=4 SV=1	V	Defense mechanisms	Protein SPP-18 [Caenorhabditis elegans]
F58F9.3	gene17220	211	225	163	447	406	475	17.62096	17.58941	13.11253	37.33239	33.42496	36.7573	4.42195036666636e-06	1.14353341813756	up	--	--	--	--	--	--	--	Protein of unknown function (DUF272)	Protein F58F9.3, isoform b {ECO:0000313|EMBL:CCD67632.1} OS=Caenorhabditis elegans PE=4 SV=2	I	Lipid transport and metabolism	Protein F58F9.3, isoform b [Caenorhabditis elegans]
F49F1.7	gene14225	996	1147	996	57	86	101	103.476988562	109.78698012	96.991260013	6.1810542945	9.4329851526	10.6025769185	4.19646884951433e-57	-3.6895777108867	down	--	--	--	--	--	--	--	ShK domain-like	Protein F49F1.7, isoform a {ECO:0000313|EMBL:CCD66749.1} OS=Caenorhabditis elegans PE=4 SV=1	S	Function unknown	Protein F49F1.7 [Caenorhabditis elegans]
T07D3.4	gene4474	311	292	259	125	120	99	16.9942579209	15.2256850397	12.8413494055	7.12398692300006	6.28880100000017	5.563830643874	1.2186233353091e-06	-1.33014165363444	down	--	--	--	--	--	--	--	LicD family	Protein T07D3.4 {ECO:0000313|EMBL:CCD73269.1} OS=Caenorhabditis elegans PE=4 SV=1	I	Lipid transport and metabolism	Protein T07D3.4 [Caenorhabditis elegans]
C31C9.2	gene8957	4621	4417	3694	14459	12360	10762	297.8163	273.2373	234.2564	957.863	828.5311	689.6671	1.17034057940771e-13	1.55657268589053	up	[HE]	Coenzyme transport and metabolism;; Amino acid transport and metabolism	Molecular Function: phosphogluconate dehydrogenase (decarboxylating) activity (GO:0004616);; Biological Process: metabolic process (GO:0008152);; Molecular Function: oxidoreductase activity, acting on the CH-OH group of donors, NAD or NADP as acceptor (GO:0016616);; Molecular Function: NAD binding (GO:0051287);; Biological Process: oxidation-reduction process (GO:0055114);;	K00058|0|cel:CELE_C31C9.2|C31C9.2; Protein C31C9.2; K00058 D-3-phosphoglycerate dehydrogenase [EC:1.1.1.95] (A)	Glycine, serine and threonine metabolism (ko00260);; Carbon metabolism (ko01200);; Biosynthesis of amino acids (ko01230)	[E]	Amino acid transport and metabolism	D-isomer specific 2-hydroxyacid dehydrogenase, NAD binding domain;; D-isomer specific 2-hydroxyacid dehydrogenase, catalytic domain;; NAD binding domain of 6-phosphogluconate dehydrogenase;; Acetohydroxy acid isomeroreductase, catalytic domain	Protein C31C9.2 {ECO:0000313|EMBL:CAB05694.1} OS=Caenorhabditis elegans PE=1 SV=1	R	General function prediction only	Protein C31C9.2 [Caenorhabditis elegans]
ZC395.5	gene10772	183	181	154	89	66	88	59.3108	56.25932	52.54315	34.60161	24.82472	28.94122	0.000546898910533514	-1.09672618050404	down	--	--	--	--	--	--	--	--	Protein ZC395.5 {ECO:0000313|EMBL:CCD66663.1} OS=Caenorhabditis elegans PE=4 SV=1	H	Coenzyme transport and metabolism	Protein ZC395.5 [Caenorhabditis elegans]
Y51H7C.12	gene4671	51	57	51	9	19	22	2.972258292665	3.100298763	2.81802277606865	0.60202624764426	1.151285701266	1.33972539	0.000120321313866422	-1.67336606276472	down	--	--	--	--	--	--	--	Nucleotide-diphospho-sugar transferase	Protein Y51H7C.12, isoform a {ECO:0000313|EMBL:CCU83346.1} OS=Caenorhabditis elegans PE=4 SV=1	A	RNA processing and modification	Y51H7C.12, isoform a [Caenorhabditis elegans]
dac-1	gene9556	74	83	63	192	242	209	3.66459125700709	4.05245935115157	2.57012645782158	8.08265473	10.50869890039	8.84717221	1.6272488406017e-07	1.54251760814316	up	--	--	--	--	--	[K]	Transcription	SKI/SNO/DAC family	Protein DAC-1, isoform a {ECO:0000313|EMBL:CCD61864.1} OS=Caenorhabditis elegans PE=4 SV=1	J	Translation, ribosomal structure and biogenesis	Protein DAC-1, isoform a [Caenorhabditis elegans]
ttr-37	gene41026	91	133	60	250	265	231	13.518629621	20.28276	9.15178	47.1600200001744	46.76313	43.92975	9.95044799734216e-07	1.38787916531189	up	--	--	Cellular Component: extracellular space (GO:0005615);;	--	--	--	--	Transthyretin-like family	Protein TTR-37 {ECO:0000313|EMBL:CCD69803.1} OS=Caenorhabditis elegans PE=4 SV=1	S	Function unknown	Protein TTR-37 [Caenorhabditis elegans]
F41C6.6	gene43039	170	171	111	338	342	289	7.0763410354894	6.6087090325	4.589845544448	15.863583153301	15.070778005291	12.5370120000308	4.6791083209573e-05	1.09439131412257	up	--	--	--	--	--	--	--	--	Protein F41C6.6 {ECO:0000313|EMBL:CCD67899.1} OS=Caenorhabditis elegans PE=4 SV=1	W	Extracellular structures	Protein F41C6.6 [Caenorhabditis elegans]
srr-3	gene39216	33	19	27	68	71	54	2.401629	1.393106	1.928499	4.907635	5.00691	3.85102	0.00208999746077014	1.28344914487875	up	--	--	--	--	--	--	--	Caenorhabditis protein of unknown function, DUF267	Protein SRR-3 {ECO:0000313|EMBL:CAB04315.1} OS=Caenorhabditis elegans PE=4 SV=1	S	Function unknown	Protein SRR-3 [Caenorhabditis elegans]
F23F12.13	gene11151	101	101	105	218	239	213	4.04200898661	4.728860209	4.962707	10.89456957767	12.0387202754	10.09756920401	0.000146266660989337	1.12196874973218	up	[GEPR]	Carbohydrate transport and metabolism;; Amino acid transport and metabolism;; Inorganic ion transport and metabolism;; General function prediction only	Cellular Component: integral component of membrane (GO:0016021);; Molecular Function: transmembrane transporter activity (GO:0022857);; Biological Process: transmembrane transport (GO:0055085);;	--	--	[R]	General function prediction only	Sugar (and other) transporter;; Major Facilitator Superfamily	Protein F23F12.13 {ECO:0000313|EMBL:CCD69932.1} OS=Caenorhabditis elegans PE=4 SV=1	R	General function prediction only	Protein F23F12.13 [Caenorhabditis elegans]
cut-5	gene44314	561	479	334	80	88	86	29.86782267	24.30671515	17.30011949	4.42031687	4.784773758	4.63833195	1.09852386116522e-08	-2.44181655392305	down	--	--	--	--	--	--	--	Zona pellucida-like domain	Protein CUT-5, isoform a {ECO:0000313|EMBL:CAA89068.3} OS=Caenorhabditis elegans PE=4 SV=3	S	Function unknown	Protein CUT-5, isoform a [Caenorhabditis elegans]
cut-1	gene8268	20843	16356	8078	829	2159	182	853.527226	644.1229	321.4224	35.412902	89.70285668	7.58081911	1.37119973117138e-05	-3.84443581110578	down	--	--	--	--	--	--	--	Zona pellucida-like domain	Protein CBR-CUT-1 {ECO:0000313|EMBL:CAP23673.1} OS=Caenorhabditis briggsae PE=4 SV=1	U	Intracellular trafficking, secretion, and vesicular transport	Protein CUT-1 [Caenorhabditis elegans]
C17H12.6	gene17819	530	628	369	22	19	17	39.22663	43.43419	24.45416	1.91558565627	1.676692	1.19535815167	8.00960366089387e-19	-4.72384057481088	down	--	--	--	--	--	--	--	CUB-like domain	Protein C17H12.6, isoform a {ECO:0000313|EMBL:CDK13470.1} OS=Caenorhabditis elegans PE=4 SV=1	R	General function prediction only	C17H12.6, isoform a [Caenorhabditis elegans]
clec-73	gene14170	435	528	368	203	222	169	13.5315	16.197	11.288	6.25683	6.8777	5.18339	4.95993701687762e-06	-1.16868313890467	down	--	--	--	--	--	--	--	Lectin C-type domain	Protein CLEC-73 {ECO:0000313|EMBL:CCD71963.1} OS=Caenorhabditis elegans PE=4 SV=1	TV	Signal transduction mechanisms;; Defense mechanisms	Protein CLEC-73 [Caenorhabditis elegans]
hphd-1	gene8830	973	1053	1053	4937	4898	3415	35.67541	38.20912	37.85522	186.9218	180.1148	124.9382	1.68252062875484e-12	2.10176118781088	up	[C]	Energy production and conversion	Molecular Function: oxidoreductase activity (GO:0016491);; Molecular Function: metal ion binding (GO:0046872);; Biological Process: oxidation-reduction process (GO:0055114);;	K11173|0|cel:CELE_Y38F1A.6|Y38F1A.6; Protein Y38F1A.6; K11173 hydroxyacid-oxoacid transhydrogenase [EC:1.1.99.24] (A)	--	[C]	Energy production and conversion	Iron-containing alcohol dehydrogenase;; Iron-containing alcohol dehydrogenase	Putative uncharacterized protein {ECO:0000313|EMBL:EGT36044.1} OS=Caenorhabditis brenneri (Nematode worm) PE=4 SV=1	C	Energy production and conversion	Protein Y38F1A.6 [Caenorhabditis elegans]
Y17D7B.2	gene40085	39	67	45	12	12	19	4.00583	6.47051	4.49784	1.28127	1.28676	2.02818	0.000194490326685365	-1.81560743996178	down	--	--	--	--	--	--	--	--	Protein Y17D7B.2 {ECO:0000313|EMBL:CAA16298.2} OS=Caenorhabditis elegans PE=4 SV=2	S	Function unknown	Protein Y17D7B.2 [Caenorhabditis elegans]
C23G10.6	gene11049	243	256	90	629	811	707	9.087540511912	9.39798	3.386085	21.840115	28.902306	25.483177	2.40169876557471e-12	1.85842839526008	up	[GC]	Carbohydrate transport and metabolism;; Energy production and conversion	Biological Process: metabolic process (GO:0008152);; Molecular Function: transferase activity, transferring hexosyl groups (GO:0016758);;	--	--	[GC]	Carbohydrate transport and metabolism;; Energy production and conversion	UDP-glucoronosyl and UDP-glucosyl transferase;; Glycosyltransferase family 28 C-terminal domain	Protein C23G10.6 {ECO:0000313|EMBL:CCD65307.1} OS=Caenorhabditis elegans PE=3 SV=2	J	Translation, ribosomal structure and biogenesis	Protein C23G10.6 [Caenorhabditis elegans]
clec-19	gene4787	308	300	92	8	23	2	16.7243	15.9233	4.96623	0.464851	1.24465	0.145235	0.000154633993259369	-4.41534398237788	down	--	--	--	--	--	[TV]	Signal transduction mechanisms;; Defense mechanisms	Lectin C-type domain;; CUB domain;; UL45 protein	Protein CLEC-19 {ECO:0000313|EMBL:CCD63740.1} OS=Caenorhabditis elegans PE=4 SV=2	S	Function unknown	Protein CLEC-19 [Caenorhabditis elegans]
twk-28	gene42040	216	251	211	103	96	95	9.3787	10.80738	9.05947	4.267866	4.116288	3.91137	3.50644939631929e-05	-1.20958421742312	down	[P]	Inorganic ion transport and metabolism	--	K05323|0|cel:CELE_C52B9.6|twk-28; Protein TWK-28; K05323 potassium channel subfamily K, invertebrate (A)	--	[P]	Inorganic ion transport and metabolism	Ion channel;; Ion transport protein	Protein TWK-28 {ECO:0000313|EMBL:CCD65414.1} OS=Caenorhabditis elegans PE=3 SV=4	K	Transcription	Protein TWK-28 [Caenorhabditis elegans]
C17G10.7	gene6172	138	167	129	52	77	44	25.9103	29.3718	23.0419	10.2038	15.0341	8.50099	4.84172273032542e-05	-1.33136383285727	down	--	--	--	--	--	--	--	--	Protein C17G10.7 {ECO:0000313|EMBL:CCD64959.1} OS=Caenorhabditis elegans PE=4 SV=1	S	Function unknown	Protein C17G10.7 [Caenorhabditis elegans]
C49G7.7	gene34130	283	340	330	55	48	55	21.0417	24.3374	23.6867	4.26509	3.64651	4.23876	1.2740908494528e-20	-2.59590779629085	down	--	--	--	--	--	--	--	--	Protein C49G7.7 {ECO:0000313|EMBL:CCD67694.1} OS=Caenorhabditis elegans PE=4 SV=1	S	Function unknown	Protein C49G7.7 [Caenorhabditis elegans]
Y82E9BL.12	gene9706	40	30	24	1	9	8	1.30358276	0.9820962286	0.77714803	0.0591377	0.423913246	0.27471343	1.03615213177923e-05	-2.39162509147381	down	--	--	--	--	--	--	--	Methyltransferase FkbM domain	Protein Y82E9BL.12 {ECO:0000313|EMBL:CCD73897.1} OS=Caenorhabditis elegans PE=4 SV=1	S	Function unknown	Protein Y82E9BL.12 [Caenorhabditis elegans]
srh-2	gene33106	14	9	20	294	257	303	0.663621717090401	0.71636616001623	0.861809887100001	14.999817603	10.9471667897109	13.0043894727122	3.57960688768004e-39	4.30949673633894	up	--	--	--	--	--	--	--	Serpentine type 7TM GPCR chemoreceptor Srh	Protein SRH-2, isoform c {ECO:0000313|EMBL:CCD63244.1} OS=Caenorhabditis elegans PE=4 SV=1	R	General function prediction only	Protein SRH-2, isoform c [Caenorhabditis elegans]
pudl-1	gene13859	59	34	45	16	11	24	15.4611	8.18187	11.2689	4.78202	3.3674	6.40833	0.00308179814468243	-1.44161340020811	down	--	--	--	--	--	--	--	--	Protein PUDL-1 {ECO:0000313|EMBL:CCD83531.1} OS=Caenorhabditis elegans PE=4 SV=1	TV	Signal transduction mechanisms;; Defense mechanisms	Protein PUDL-1 [Caenorhabditis elegans]
srd-33	gene34361	18	11	5	39	38	53	1.63419	0.959687	0.48125	3.47088	3.38133	4.56781	3.12786800363592e-05	1.9256392672835	up	--	--	--	K08473|0|cel:CELE_T19H12.4|srd-33; Protein SRD-33; K08473 nematode chemoreceptor (A)	--	--	--	Serpentine type 7TM GPCR chemoreceptor Srd;; Serpentine type 7TM GPCR chemoreceptor Str;; Serpentine type 7TM GPCR chemoreceptor Srj;; Serpentine type 7TM GPCR chemoreceptor Srh;; Serpentine type 7TM GPCR chemoreceptor Sri	CRE-SRD-33 protein {ECO:0000313|EMBL:EFO99739.1} OS=Caenorhabditis remanei (Caenorhabditis vulgaris) PE=4 SV=1	S	Function unknown	Protein SRD-33 [Caenorhabditis elegans]
M05D6.8	gene7302	478	348	548	41	75	16	7.43855	6.75583	8.79658	1.699803	1.239399	1.269268	1.87139857487488e-16	-3.38348639933744	down	--	--	--	--	--	--	--	ShK domain-like	Protein M05D6.8, isoform b {ECO:0000313|EMBL:CBX53331.1} OS=Caenorhabditis elegans PE=4 SV=1	T	Signal transduction mechanisms	Protein M05D6.8, isoform b [Caenorhabditis elegans]
T01C8.2	gene46509	61	42	39	115	96	114	154.6579	108.58629	107.98454	364.3577	336.5217	283.3643	0.000931103761432563	1.18838406314245	up	--	--	--	--	--	--	--	--	Protein T01C8.2 {ECO:0000313|EMBL:CCD68836.1} OS=Caenorhabditis elegans PE=4 SV=1	E	Amino acid transport and metabolism	Protein T01C8.2 [Caenorhabditis elegans]
dos-3	gene9563	98	85	37	14	25	8	2.36235	2.06756	0.895062	0.343953	0.601723	0.201663	0.00836195822040519	-2.23472394378208	down	--	--	--	--	--	--	--	--	Protein DOS-3 {ECO:0000313|EMBL:CCD61881.1} OS=Caenorhabditis elegans PE=4 SV=2	S	Function unknown	Protein DOS-3 [Caenorhabditis elegans]
pcp-4	gene40416	2247	2199	1376	781	693	626	33.560386501591	31.62191000001	19.7616400396103	11.600835209216	10.2804800000017	9.270158	9.90529342257867e-05	-1.47711206566196	down	--	--	Biological Process: proteolysis (GO:0006508);; Molecular Function: serine-type peptidase activity (GO:0008236);;	--	--	[OR]	Posttranslational modification, protein turnover, chaperones;; General function prediction only	Serine carboxypeptidase S28;; Alpha/beta hydrolase family	Protein PCP-4 {ECO:0000313|EMBL:CAC14390.1} OS=Caenorhabditis elegans PE=4 SV=1	O	Posttranslational modification, protein turnover, chaperones	Protein PCP-4 [Caenorhabditis elegans]
H29C22.1	gene44005	519	564	742	267	212	310	173.402	170.064	232.559	101.555	81.8527	108.404	6.67663236973591e-06	-1.21222417802139	down	--	--	--	--	--	--	--	--	Protein H29C22.1 {ECO:0000313|EMBL:CCD61928.1} OS=Caenorhabditis elegans PE=4 SV=1	--	--	Protein H29C22.1 [Caenorhabditis elegans]
T28A11.20	gene33867	63	62	47	12	10	7	2.73556	2.6849	2.03119	0.510906	0.45142	0.313833	6.39596371349185e-09	-2.57347565424663	down	--	--	--	--	--	--	--	Peptidase family M13	Protein C17B7.10 {ECO:0000313|EMBL:CCD62957.1} OS=Caenorhabditis elegans PE=4 SV=1	R	General function prediction only	Protein C17B7.10 [Caenorhabditis elegans]
lec-7	gene44147	55	71	39	151	178	153	9.40908	11.2606	6.37322	26.5923	32.0231	25.7582	1.20469220527935e-06	1.54123288522469	up	--	--	Molecular Function: carbohydrate binding (GO:0030246);;	--	--	[W]	Extracellular structures	Galactoside-binding lectin	Galectin {ECO:0000256|RuleBase:RU102079} OS=Caenorhabditis brenneri (Nematode worm) PE=4 SV=1	R	General function prediction only	Protein LEC-7 [Caenorhabditis elegans]
F57G4.11	gene39675	6	10	0	32	42	23	0.2638667	0.443975	0.04009041	1.331063363	1.740734	0.969196	2.88604215296435e-05	2.59106975955149	up	--	--	--	--	--	--	--	FTH domain	Protein F57G4.11 {ECO:0000313|EMBL:CBO24680.1} OS=Caenorhabditis elegans PE=4 SV=1	R	General function prediction only	Protein F57G4.11 [Caenorhabditis elegans]
F01D5.1	gene9076	2501	3545	2316	291	266	408	394.002806	530.466387060828	357.38729	53.816798	49.30864355694	68.8558568	7.03949596322659e-14	-3.1195339324226	down	--	--	--	--	--	--	--	ShK domain-like	Protein F01D5.1 {ECO:0000313|EMBL:CAB04039.1} OS=Caenorhabditis elegans PE=4 SV=1	R	General function prediction only	Protein F01D5.1 [Caenorhabditis elegans]
F54F7.9	gene44824	28	20	28	16	5	5	3.93587	2.7086	3.71781	2.28018	0.793871	0.762954	0.00462134807515759	-1.55112137475182	down	--	--	--	--	--	--	--	--	Protein F54F7.9 {ECO:0000313|EMBL:CAM33504.2} OS=Caenorhabditis elegans PE=4 SV=2	S	Function unknown	Protein F54F7.9 [Caenorhabditis elegans]
T20G5.13	gene12392	84	85	44	8	12	6	9.02214	9.75157	5.190482	0.863588	0.801269239	0.826242623144	2.0714317924871e-06	-3.04093927604146	down	--	--	--	--	--	--	--	DB module	Protein T20G5.13 {ECO:0000313|EMBL:CAD27184.1} OS=Caenorhabditis elegans PE=4 SV=1	C	Energy production and conversion	Protein T20G5.13 [Caenorhabditis elegans]
cyp-29A3	gene32908	330	330	237	47	61	38	12.4877	12.3552	8.86583	1.76175	2.28582	1.41672	7.81875707532698e-17	-2.62466369499305	down	--	--	Molecular Function: iron ion binding (GO:0005506);; Molecular Function: oxidoreductase activity, acting on paired donors, with incorporation or reduction of molecular oxygen (GO:0016705);; Molecular Function: heme binding (GO:0020037);; Biological Process: oxidation-reduction process (GO:0055114);;	K17952|0|cel:CELE_Y38C9B.1|cyp-29A3; Protein CYP-29A3; K17952 cytochrome P450, family 29, subfamily A (A)	--	[QI]	Secondary metabolites biosynthesis, transport and catabolism;; Lipid transport and metabolism	Cytochrome P450	Protein CYP-29A3 {ECO:0000313|EMBL:CCD61789.1} OS=Caenorhabditis elegans PE=3 SV=2	R	General function prediction only	Protein CYP-29A3 [Caenorhabditis elegans]
mks-2	gene6436	617	636	427	175	235	185	16.68258203	17.568092	11.4026119707	4.7027532338031	7.6208800335	5.3350230568	1.3889214828795e-06	-1.50316455775248	down	--	--	--	--	--	[S]	Function unknown	Predicted membrane protein	Protein MKS-2 {ECO:0000313|EMBL:CCD66141.1} OS=Caenorhabditis elegans PE=4 SV=2	T	Signal transduction mechanisms	Protein MKS-2 [Caenorhabditis elegans]
F58G6.9	gene19016	89	95	76	350	274	438	21.81538	19.70725919	21.776719	87.66424	76.77782	111.50919	1.90822694615289e-08	2.02552200106199	up	--	--	Molecular Function: copper ion transmembrane transporter activity (GO:0005375);; Cellular Component: integral component of membrane (GO:0016021);; Biological Process: copper ion transmembrane transport (GO:0035434);;	--	--	[P]	Inorganic ion transport and metabolism	Ctr copper transporter family	Protein F58G6.9, isoform a {ECO:0000313|EMBL:CAI59117.1} OS=Caenorhabditis elegans PE=4 SV=1	P	Inorganic ion transport and metabolism	Protein F58G6.9, isoform a [Caenorhabditis elegans]
oac-31	gene33294	623	847	753	312	354	343	18.17055840556	26.433302378	22.81839	8.88080900006649	10.1030252178035	10.2968390285294	3.19601077825736e-07	-1.14287959320246	down	--	--	Molecular Function: transferase activity, transferring acyl groups other than amino-acyl groups (GO:0016747);;	--	--	[R]	General function prediction only	Acyltransferase family	Protein OAC-31 {ECO:0000313|EMBL:CCD69592.1} OS=Caenorhabditis elegans PE=4 SV=1	R	General function prediction only	Protein OAC-31 [Caenorhabditis elegans]
her-1	gene36194	12	11	15	41	35	48	0.874276	0.778543133004	1.540831	3.54981	2.92784	3.531217	0.000283011362480356	1.70321473229971	up	--	--	--	--	--	--	--	Caenorhabditis elegans Her-1	Protein CBR-HER-1 {ECO:0000313|EMBL:CAP36615.1} OS=Caenorhabditis briggsae PE=4 SV=1	R	General function prediction only	Protein HER-1, isoform a [Caenorhabditis elegans]
cht-1	gene41735	1042	695	1541	2401	1999	2649	32.4215	21.6606	47.9766	74.4811	62.7325	81.1173	0.00030187958542142	1.10245311369802	up	[G]	Carbohydrate transport and metabolism	Cellular Component: extracellular region (GO:0005576);; Biological Process: carbohydrate metabolic process (GO:0005975);; Biological Process: chitin metabolic process (GO:0006030);; Molecular Function: chitin binding (GO:0008061);;	K01183|0|cel:CELE_C04F6.3|cht-1; Protein CHT-1; K01183 chitinase [EC:3.2.1.14] (A)	Amino sugar and nucleotide sugar metabolism (ko00520)	[G]	Carbohydrate transport and metabolism	Glycosyl hydrolases family 18;; Chitin binding Peritrophin-A domain	CBN-CHT-1 protein {ECO:0000313|EMBL:EGT30253.1} OS=Caenorhabditis brenneri (Nematode worm) PE=3 SV=1	I	Lipid transport and metabolism	Protein CHT-1 [Caenorhabditis elegans]
F31F4.11	gene33082	16	13	7	44	33	27	1.055162083	0.82076263099	0.462948868	2.972813	2.18812975	1.78319418	0.00210660008559002	1.52324913472591	up	--	--	Biological Process: carbohydrate metabolic process (GO:0005975);; Molecular Function: galactoside 2-alpha-L-fucosyltransferase activity (GO:0008107);; Cellular Component: membrane (GO:0016020);;	--	--	--	--	Glycosyl transferase family 11	Protein F31F4.11 {ECO:0000313|EMBL:CCD70344.1} OS=Caenorhabditis elegans PE=4 SV=4	S	Function unknown	Protein F31F4.11 [Caenorhabditis elegans]
kri-1	gene2071	98	117	82	213	200	227	2.659737	3.1491029	2.084825186	5.27117448	5.284425	5.6883	0.000228213629615164	1.10288047454668	up	[R]	General function prediction only	Molecular Function: protein binding (GO:0005515);;	K17705|0|cel:CELE_ZK265.1|kri-1; Protein KRI-1, isoform A; K17705 Krev interaction trapped protein 1 (A)	--	--	--	Ankyrin repeats (3 copies);; Ankyrin repeats (many copies);; Ankyrin repeat;; Ankyrin repeats (many copies);; Ankyrin repeat;; FERM central domain	Protein KRI-1, isoform a {ECO:0000313|EMBL:CAB03514.2} OS=Caenorhabditis elegans PE=2 SV=1	W	Extracellular structures	Protein KRI-1, isoform a [Caenorhabditis elegans]
elo-5	gene15431	1356	1544	1433	6452	6726	6132	133.9558	149.5021	141.8022	672.64	712.284	615.52	2.49528016684977e-33	2.15207447045376	up	--	--	Cellular Component: integral component of membrane (GO:0016021);;	--	--	[I]	Lipid transport and metabolism	GNS1/SUR4 family	Elongation of very long chain fatty acids protein {ECO:0000256|RuleBase:RU361115} OS=Caenorhabditis elegans PE=3 SV=1	S	Function unknown	ELO-5, isoform b [Caenorhabditis elegans]
mltn-6	gene32965	197	151	70	2	7	5	3.90416	3.03369	1.41701	0.0426637	0.154475	0.108333	3.57739690043715e-06	-4.90856813649297	down	--	--	--	--	--	--	--	Moulting cycle	Protein MLTN-6 {ECO:0000313|EMBL:CCD74312.1} OS=Caenorhabditis elegans PE=4 SV=1	R	General function prediction only	Protein MLTN-6 [Caenorhabditis elegans]
ZK596.3	gene19522	61	58	52	267	275	265	4.59439632841764	4.118281646	3.6992635482	18.97683	19.898211	19.3458545127	3.9522957806329e-15	2.23376824629543	up	--	--	--	--	--	--	--	--	Protein ZK596.3 {ECO:0000313|EMBL:CAA93432.2} OS=Caenorhabditis elegans PE=4 SV=2	R	General function prediction only	Protein ZK596.3 [Caenorhabditis elegans]
cyp-13A6	gene7787	1007	1480	1162	75	60	146	37.680178	55.85820155162	43.76290210866	2.779555776272	2.1966085826	5.4057120664	2.33728975082708e-24	-3.70230972898866	down	[Q]	Secondary metabolites biosynthesis, transport and catabolism	Molecular Function: iron ion binding (GO:0005506);; Molecular Function: oxidoreductase activity, acting on paired donors, with incorporation or reduction of molecular oxygen (GO:0016705);; Molecular Function: heme binding (GO:0020037);; Biological Process: oxidation-reduction process (GO:0055114);;	K17861|0|cel:CELE_T10B9.3|cyp-13A6; Protein CYP-13A6; K17861 cytochrome P450, family 13 (A)	--	[Q]	Secondary metabolites biosynthesis, transport and catabolism	Cytochrome P450	CRE-CYP-13A6 protein {ECO:0000313|EMBL:EFP13149.1} OS=Caenorhabditis remanei (Caenorhabditis vulgaris) PE=3 SV=1	Q	Secondary metabolites biosynthesis, transport and catabolism	Protein CYP-13A6 [Caenorhabditis elegans]
coq-1	gene1194	641	701	611	1453	1256	1445	32.2771033589	34.8942000008151	31.3647220327455	68.377689	61.2858125	70.3719973	7.97729151047725e-08	1.08458904876873	up	[H]	Coenzyme transport and metabolism	Biological Process: isoprenoid biosynthetic process (GO:0008299);;	K12504|0|cel:CELE_C24A11.9|coq-1; Protein COQ-1; K12504 decaprenyl-diphosphate synthase subunit 1 [EC:2.5.1.91] (A)	Terpenoid backbone biosynthesis (ko00900)	[H]	Coenzyme transport and metabolism	Polyprenyl synthetase	Protein COQ-1 {ECO:0000313|EMBL:CCD65428.1} OS=Caenorhabditis elegans PE=3 SV=2	R	General function prediction only	Protein COQ-1 [Caenorhabditis elegans]
cyp-34A9	gene34103	1890	1903	1390	764	765	681	75.78944729	77.1205778	55.7707044	29.6985079	29.9843057	26.508147147528	1.4326042386285e-07	-1.23507978836844	down	[Q]	Secondary metabolites biosynthesis, transport and catabolism	Molecular Function: iron ion binding (GO:0005506);; Molecular Function: oxidoreductase activity, acting on paired donors, with incorporation or reduction of molecular oxygen (GO:0016705);; Molecular Function: heme binding (GO:0020037);; Biological Process: oxidation-reduction process (GO:0055114);;	K17956|0|cbr:CBG01270|Hypothetical protein CBG01270; K17956 cytochrome P450, family 34, subfamily A (A)	--	[Q]	Secondary metabolites biosynthesis, transport and catabolism	Cytochrome P450	Protein CYP-34A9, isoform b {ECO:0000313|EMBL:CCD61364.1} OS=Caenorhabditis elegans PE=3 SV=1	S	Function unknown	Protein CYP-34A9, isoform b [Caenorhabditis elegans]
fbxa-104	gene38701	183	178	143	388	342	336	7.57297680861339	8.60902417701309	6.429036026	16.20118774	14.001131	13.570296881	4.40583878109541e-05	1.07563265518281	up	--	--	Molecular Function: protein binding (GO:0005515);;	--	--	--	--	FTH domain;; F-box domain	Protein FBXA-104 {ECO:0000313|EMBL:CAB03323.2} OS=Caenorhabditis elegans PE=4 SV=1	R	General function prediction only	Protein FBXA-104 [Caenorhabditis elegans]
F45D11.14	gene4522	528	651	422	45	15	41	20.5732	25.8339	16.8049	1.74236	0.608265	1.57258	1.87471118880217e-21	-3.99112777729999	down	--	--	--	--	--	--	--	Protein of unknown function (DUF684)	Protein F45D11.14 {ECO:0000313|EMBL:CCD66368.1} OS=Caenorhabditis elegans PE=4 SV=1	S	Function unknown	Protein F45D11.14 [Caenorhabditis elegans]
C27H5.6	gene6843	16	8	13	114	72	61	1.40881298	0.708818	1.10666	9.58752176351	6.22907	5.078846089	1.27040311518491e-05	2.73381537748005	up	--	--	--	--	--	--	--	--	Protein C27H5.6 {ECO:0000313|EMBL:CCD65893.1} OS=Caenorhabditis elegans PE=4 SV=2	R	General function prediction only	Protein C27H5.6 [Caenorhabditis elegans]
fmo-1	gene19434	565	587	381	1573	1597	1576	20.64483	21.2291	13.77126	56.3812	57.5759	56.2053	1.091216930136e-16	1.62470306872671	up	[P]	Inorganic ion transport and metabolism	Molecular Function: N,N-dimethylaniline monooxygenase activity (GO:0004499);; Molecular Function: oxidoreductase activity (GO:0016491);; Molecular Function: flavin adenine dinucleotide binding (GO:0050660);; Molecular Function: NADP binding (GO:0050661);; Biological Process: oxidation-reduction process (GO:0055114);;	K00485|0|cel:CELE_K08C7.2|fmo-1; Protein FMO-1; K00485 dimethylaniline monooxygenase (N-oxide forming) [EC:1.14.13.8] (A)	Drug metabolism - cytochrome P450 (ko00982)	[Q]	Secondary metabolites biosynthesis, transport and catabolism	Flavin-binding monooxygenase-like;; Pyridine nucleotide-disulphide oxidoreductase;; L-lysine 6-monooxygenase (NADPH-requiring);; Pyridine nucleotide-disulphide oxidoreductase;; Pyridine nucleotide-disulphide oxidoreductase;; NAD(P)-binding Rossmann-like domain	Dimethylaniline monooxygenase [N-oxide-forming] {ECO:0000256|PIRNR:PIRNR000332} OS=Caenorhabditis elegans PE=2 SV=1	Q	Secondary metabolites biosynthesis, transport and catabolism	Protein FMO-1 [Caenorhabditis elegans]
fat-1	gene20437	7461	7096	7624	16445	17143	16466	437.203608	412.19694	438.41675	919.40595	972.72335	928.4636	4.19288026988448e-10	1.17013467227553	up	[I]	Lipid transport and metabolism	Biological Process: lipid metabolic process (GO:0006629);;	K10257|0|cel:CELE_Y67H2A.8|fat-1; Protein FAT-1; K10257 omega-3 fatty acid desaturase (delta-15 desaturase) [EC:1.14.19.-] (A)	Biosynthesis of unsaturated fatty acids (ko01040);; Fatty acid metabolism (ko01212)	--	--	Fatty acid desaturase	Protein CBR-FAT-1 {ECO:0000313|EMBL:CAP22846.1} OS=Caenorhabditis briggsae PE=4 SV=1	R	General function prediction only	Protein FAT-1 [Caenorhabditis elegans]
ugt-31	gene411	1445	1861	1817	274	331	511	58.5043	76.25256	73.91344	10.51754	12.89922	19.94087	1.10973526227952e-23	-2.20184369616489	down	[GC]	Carbohydrate transport and metabolism;; Energy production and conversion	Biological Process: metabolic process (GO:0008152);; Molecular Function: transferase activity, transferring hexosyl groups (GO:0016758);;	--	--	[GC]	Carbohydrate transport and metabolism;; Energy production and conversion	UDP-glucoronosyl and UDP-glucosyl transferase;; Glycosyltransferase family 28 C-terminal domain	Protein UGT-31 {ECO:0000313|EMBL:CCD69904.1} OS=Caenorhabditis elegans PE=4 SV=1	Z	Cytoskeleton	Protein UGT-31 [Caenorhabditis elegans]
T24C4.2	gene9574	509	740	889	223	224	254	43.3125532621	54.742417	61.3198948172854	7.24480526247	10.647682	10.827597	2.78890154516949e-05	-1.61047403043501	down	--	--	--	--	--	--	--	--	Protein T24C4.2 {ECO:0000313|EMBL:CCD69956.1} OS=Caenorhabditis elegans PE=4 SV=1	S	Function unknown	Protein T24C4.2 [Caenorhabditis elegans]
dod-19	gene32980	2970	4383	4044	1169	1212	1149	137.96	197.484	178.3316	52.65175	57.7292	53.16215	2.38769128197725e-10	-1.69368565325664	down	--	--	--	--	--	--	--	Transmembrane glycoprotein	Protein DOD-19 {ECO:0000313|EMBL:CCD74357.1} OS=Caenorhabditis elegans PE=4 SV=2	R	General function prediction only	Protein DOD-19 [Caenorhabditis elegans]
chil-11	gene16143	3	1	0	39	49	69	0.164176	0.0985855	0.0491649	2.04955	2.57093	3.6574	1.21199458877013e-12	5.28024592383797	up	[G]	Carbohydrate transport and metabolism	Biological Process: carbohydrate metabolic process (GO:0005975);;	--	--	[G]	Carbohydrate transport and metabolism	Glycosyl hydrolases family 18	Protein CHIL-11 {ECO:0000313|EMBL:CCD67370.2} OS=Caenorhabditis elegans PE=3 SV=2	R	General function prediction only	CHIL-11 [Caenorhabditis elegans]
dhs-30	gene46611	529	545	587	1297	1193	1301	33.30677	32.73032	35.3067	86.0855	78.8426	81.5876	5.88316649867122e-09	1.18692303328873	up	[IQR]	Lipid transport and metabolism;; Secondary metabolites biosynthesis, transport and catabolism;; General function prediction only	Molecular Function: methylenetetrahydrofolate dehydrogenase (NADP+) activity (GO:0004488);;	--	--	[Q]	Secondary metabolites biosynthesis, transport and catabolism	short chain dehydrogenase;; Enoyl-(Acyl carrier protein) reductase;; KR domain;; NADH(P)-binding;; Fungal family of unknown function (DUF1776);; Tetrahydrofolate dehydrogenase/cyclohydrolase, NAD(P)-binding domain	Protein DHS-30 {ECO:0000313|EMBL:CCD74455.1} OS=Caenorhabditis elegans PE=3 SV=1	Q	Secondary metabolites biosynthesis, transport and catabolism	Protein DHS-30 [Caenorhabditis elegans]
NA	Caenorhabditis_elegans_newGene_172	91	60	44	23	10	13	11.72432	8.094101	5.867476	3.31840000015743	1.52662	1.81827	0.00217092470280185	-2.09078658274675	down	--	--	--	--	--	--	--	--	Protein F33H12.7 {ECO:0000313|EMBL:CCD68473.1} OS=Caenorhabditis elegans PE=4 SV=1	R	General function prediction only	--
C35A11.2	gene34530	255	224	183	107	126	80	18.17344	15.67244	11.98754	8.12088	8.19994	5.059211	0.00026080521529547	-1.08625545814206	down	--	--	--	--	--	--	--	--	Protein C35A11.2 {ECO:0000313|EMBL:CCD65613.1} OS=Caenorhabditis elegans PE=4 SV=2	T	Signal transduction mechanisms	Protein C35A11.2 [Caenorhabditis elegans]
Y105C5B.15	gene28922	4796	5457	5240	439	507	593	234.126227575	265.39676242	259.325696099	20.94662014	25.260269595	28.61814	6.08025670419966e-71	-3.33530951133226	down	[R]	General function prediction only	Molecular Function: acid phosphatase activity (GO:0003993);; Molecular Function: hydrolase activity (GO:0016787);; Molecular Function: metal ion binding (GO:0046872);;	--	--	[G]	Carbohydrate transport and metabolism	Calcineurin-like phosphoesterase;; Iron/zinc purple acid phosphatase-like protein C;; Calcineurin-like phosphoesterase superfamily domain;; PhoD-like phosphatase	Purple acid phosphatase {ECO:0000256|RuleBase:RU361203} OS=Caenorhabditis elegans PE=3 SV=1	R	General function prediction only	Protein Y105C5B.15 [Caenorhabditis elegans]
F46F5.11	gene4446	35	29	30	11	7	7	0.8636843986	0.781221696	0.774226	0.278216977	0.196006367	0.189738396	0.000175977589338935	-1.91536600121716	down	--	--	--	--	--	--	--	Protein of unknown function, DUF288	Protein F46F5.11 {ECO:0000313|EMBL:CCD70109.1} OS=Caenorhabditis elegans PE=4 SV=2	S	Function unknown	Protein F46F5.11 [Caenorhabditis elegans]
F49C12.1	gene18866	4	3	2	126	166	158	0.269914	0.2372789	0.1741776	7.7408	10.23164	9.87132	1.65204116072925e-35	5.63666465677763	up	--	--	--	--	--	--	--	Nucleotide-diphospho-sugar transferase	Protein F49C12.1 {ECO:0000313|EMBL:CAA92506.2} OS=Caenorhabditis elegans PE=4 SV=2	S	Function unknown	Protein F49C12.1 [Caenorhabditis elegans]
tbx-36	gene19954	91	98	151	46	46	64	5.79092	6.2411	9.59626	2.94024	2.96349	4.04581	0.00880548916710414	-1.12579633028055	down	--	--	Molecular Function: sequence-specific DNA binding transcription factor activity (GO:0003700);; Cellular Component: nucleus (GO:0005634);; Biological Process: regulation of transcription, DNA-templated (GO:0006355);;	--	--	[K]	Transcription	T-box	Putative uncharacterized protein {ECO:0000313|EMBL:EGT44606.1} OS=Caenorhabditis brenneri (Nematode worm) PE=4 SV=1	E	Amino acid transport and metabolism	Protein TBX-36 [Caenorhabditis elegans]
Y39B6A.1	gene40194	9098	7423	6393	3913	4190	3140	144.8981166	107.54600211	94.012981159714	76.8145906242606	78.6593502	57.3665650235	8.03927256762669e-05	-1.03290083505979	down	--	--	--	--	--	--	--	--	Protein Y39B6A.1 {ECO:0000313|EMBL:CAC51077.1} OS=Caenorhabditis elegans PE=4 SV=1	U	Intracellular trafficking, secretion, and vesicular transport	Protein Y39B6A.1 [Caenorhabditis elegans]
irg-5	gene38005	3903	7768	3838	217	276	649	249.401	492.673	243.83	14.05002	17.98509	41.879	1.45416662830489e-05	-3.76757226296772	down	--	--	--	--	--	--	--	CUB-like domain	Protein F35E12.5 {ECO:0000313|EMBL:CAB04272.2} OS=Caenorhabditis elegans PE=4 SV=2	R	General function prediction only	Protein F35E12.5 [Caenorhabditis elegans]
col-115	gene18410	396	424	410	1024	980	784	17.42444	18.26254	17.71137	45.0342	44.2156	34.07884	4.1378578660161e-08	1.17668640040384	up	--	--	--	--	--	[W]	Extracellular structures	Collagen triple helix repeat (20 copies)	Protein COL-115 {ECO:0000313|EMBL:CCD65704.1} OS=Caenorhabditis elegans PE=4 SV=1	T	Signal transduction mechanisms	Protein COL-115 [Caenorhabditis elegans]
gst-12	gene8950	1203	1157	1222	303	304	278	198.5049	181.8309	197.1289	50.9616	55.8615	45.5546	1.32346779406319e-22	-2.02104468053828	down	[O]	Posttranslational modification, protein turnover, chaperones	Molecular Function: protein binding (GO:0005515);;	--	--	[O]	Posttranslational modification, protein turnover, chaperones	Glutathione S-transferase, N-terminal domain;; Glutathione S-transferase, N-terminal domain;; Glutathione S-transferase, C-terminal domain	Protein GST-12 {ECO:0000313|EMBL:CAB02288.1} OS=Caenorhabditis elegans PE=3 SV=1	O	Posttranslational modification, protein turnover, chaperones	Protein GST-12 [Caenorhabditis elegans]
Y39G8B.9	gene9068	528	747	343	147	158	223	664.052	836.46	406.475	226.649	254.195	302.979	0.009329998832398	-1.62113498379508	down	--	--	--	--	--	--	--	ShK domain-like	Protein Y39G8B.9 {ECO:0000313|EMBL:CAB54388.1} OS=Caenorhabditis elegans PE=4 SV=1	T	Signal transduction mechanisms	Protein Y39G8B.9 [Caenorhabditis elegans]
T02B11.4	gene33152	788	785	644	4503	4382	3442	89.252389	84.849507	71.7579199778	528.695850774	520.292291000002	389.10400743	1.2228282742042e-28	2.47023401826182	up	--	--	--	--	--	--	--	--	Protein T02B11.4 {ECO:0000313|EMBL:CCD72449.1} OS=Caenorhabditis elegans PE=4 SV=2	T	Signal transduction mechanisms	Protein T02B11.4 [Caenorhabditis elegans]
W02B12.1	gene8334	258	278	229	99	76	123	15.60463	17.10247	13.94612	5.73587	4.528975	7.14371	1.30628599756045e-06	-1.36465916606992	down	--	--	Molecular Function: hydrolase activity, acting on ester bonds (GO:0016788);;	--	--	[I]	Lipid transport and metabolism	GDSL-like Lipase/Acylhydrolase	Protein W02B12.1 {ECO:0000313|EMBL:CAA91393.2} OS=Caenorhabditis elegans PE=4 SV=2	I	Lipid transport and metabolism	Protein W02B12.1 [Caenorhabditis elegans]
F09G8.5	gene11702	43	32	36	82	81	73	2.22096	1.69544	1.87541	4.11131	4.13812	3.74983	0.0070715500346475	1.08324338702212	up	--	--	--	--	--	[S]	Function unknown	Leucine Rich repeats (2 copies);; Leucine rich repeat	Putative uncharacterized protein {ECO:0000313|EMBL:EGT53252.1} OS=Caenorhabditis brenneri (Nematode worm) PE=4 SV=1	T	Signal transduction mechanisms	Protein F09G8.5 [Caenorhabditis elegans]
ptps-1	gene984	427	432	288	149	144	182	142.1780497514	131.0590306639	90.8617310727	55.5373349927	54.8987318198	62.0554420617	4.43234657993088e-05	-1.27754494092471	down	[H]	Coenzyme transport and metabolism	--	K01737|2.85749e-97|cel:CELE_B0041.6|ptps-1; Protein PTPS-1, isoform B; K01737 6-pyruvoyltetrahydropterin/6-carboxytetrahydropterin synthase [EC:4.2.3.12 4.1.2.50] (A)	Folate biosynthesis (ko00790)	[H]	Coenzyme transport and metabolism	6-pyruvoyl tetrahydropterin synthase	CBN-PTPS-1 protein {ECO:0000313|EMBL:EGT38975.1} OS=Caenorhabditis brenneri (Nematode worm) PE=4 SV=1	K	Transcription	Protein PTPS-1, isoform a [Caenorhabditis elegans]
Y46G5A.38	gene8786	37	45	42	7	11	8	25.8281	28.0198	27.4228	6.33759	9.89645	6.13803	2.17786647744185e-06	-2.25743708050476	down	--	--	--	--	--	--	--	--	Protein Y46G5A.38 {ECO:0000313|EMBL:CCE72293.1} OS=Caenorhabditis elegans PE=4 SV=1	--	--	Protein Y46G5A.38 [Caenorhabditis elegans]
fbxa-188	gene39569	63	76	56	155	132	123	3.04679	3.5851707	2.62407	7.58227	6.43162	5.97221	0.00169509972809073	1.06772274382196	up	--	--	Molecular Function: protein binding (GO:0005515);;	--	--	--	--	FTH domain;; F-box domain	Protein FBXA-188 {ECO:0000313|EMBL:CAB07207.2} OS=Caenorhabditis elegans PE=4 SV=2	R	General function prediction only	Protein FBXA-188 [Caenorhabditis elegans]
bath-47	gene4721	169	191	170	429	446	382	3.12222000001742	3.764447	3.30039100118283	8.27443357	8.8045075	7.137304283	7.91845837949762e-07	1.24188283613936	up	--	--	Molecular Function: protein binding (GO:0005515);;	--	--	--	--	BTB/POZ domain;; MATH domain	Protein BATH-46 {ECO:0000313|EMBL:CCD63704.1} OS=Caenorhabditis elegans PE=4 SV=2	TV	Signal transduction mechanisms;; Defense mechanisms	Protein BATH-47 [Caenorhabditis elegans]
rhr-2	gene37180	118	133	127	243	280	241	10.07081	10.61156	9.62718	16.16779	19.74708	17.21194	0.000461381669248258	1.01138792770251	up	--	--	Molecular Function: ammonium transmembrane transporter activity (GO:0008519);; Biological Process: ammonium transport (GO:0015696);; Cellular Component: membrane (GO:0016020);;	--	--	[UR]	Intracellular trafficking, secretion, and vesicular transport;; General function prediction only	Ammonium Transporter Family	Protein RHR-2 {ECO:0000313|EMBL:CAA98418.1} OS=Caenorhabditis elegans PE=4 SV=1	S	Function unknown	Protein RHR-2 [Caenorhabditis elegans]
F45D3.3	gene37565	9293	8090	8377	4008	4250	3393	888.52470333398	729.87900251677	784.448667	378.39829571322	399.69099508588	313.61124373176	3.73352344944985e-10	-1.14928128154312	down	--	--	--	--	--	--	--	--	Protein F45D3.3 {ECO:0000313|EMBL:CAB01502.1} OS=Caenorhabditis elegans PE=4 SV=1	S	Function unknown	Protein F45D3.3 [Caenorhabditis elegans]
let-767	gene11097	5925	5931	6453	13285	12141	12286	206.750525158497	184.717196027237	213.497323000046	634.511265614324	566.17382071	557.06874916	2.49347322049305e-08	1.03879109924713	up	[R]	General function prediction only	--	--	--	[I]	Lipid transport and metabolism	short chain dehydrogenase;; KR domain;; Fungal family of unknown function (DUF1776)	Protein LET-767, isoform c {ECO:0000313|EMBL:CDG24102.1} OS=Caenorhabditis elegans PE=3 SV=1	R	General function prediction only	LET-767, isoform c [Caenorhabditis elegans]
W01B6.8	gene19216	38327	35763	12286	2353	4642	531	1729.782	1474.231	521.6593	118.5744	232.7569	24.5300600002789	0.000618181562924071	-3.52895628874282	down	--	--	--	--	--	--	--	--	Protein W01B6.8 {ECO:0000313|EMBL:CAA92621.2} OS=Caenorhabditis elegans PE=4 SV=2	R	General function prediction only	Protein W01B6.8 [Caenorhabditis elegans]
cyp-35B2	gene34086	83	96	49	25	31	15	3.26542	3.76384	1.94477	0.980366	1.25542	0.607173	0.00202509231036916	-1.68917666429053	down	[Q]	Secondary metabolites biosynthesis, transport and catabolism	Molecular Function: iron ion binding (GO:0005506);; Molecular Function: oxidoreductase activity, acting on paired donors, with incorporation or reduction of molecular oxygen (GO:0016705);; Molecular Function: heme binding (GO:0020037);; Biological Process: oxidation-reduction process (GO:0055114);;	K17957|0|cel:CELE_K07C6.3|cyp-35B2; Protein CYP-35B2; K17957 cytochrome P450, family 35 (A)	--	[Q]	Secondary metabolites biosynthesis, transport and catabolism	Cytochrome P450	Protein CYP-35B2 {ECO:0000313|EMBL:CCD72732.1} OS=Caenorhabditis elegans PE=3 SV=1	R	General function prediction only	Protein CYP-35B2 [Caenorhabditis elegans]
F48G7.10	gene33069	24	21	42	55	96	120	5.27116	4.20867	8.41813	12.6464	21.716	25.9449	0.00960541811607246	1.63756048492667	up	[RTKL]	General function prediction only;; Signal transduction mechanisms;; Transcription;; Replication, recombination and repair	Biological Process: intracellular signal transduction (GO:0035556);;	--	--	[T]	Signal transduction mechanisms	Phorbol esters/diacylglycerol binding domain (C1 domain)	Protein F48G7.10 {ECO:0000313|EMBL:CCD70355.1} OS=Caenorhabditis elegans PE=4 SV=1	R	General function prediction only	Protein F48G7.10 [Caenorhabditis elegans]
Y116A8C.27	gene32449	1387	1486	1505	2838	2843	3148	131.613332	114.339083180038	129.663691898	280.063815000019	274.019210015807	307.14718	8.06581723703011e-08	1.00824366816094	up	[O]	Posttranslational modification, protein turnover, chaperones	Biological Process: proton-transporting ATP synthase complex assembly (GO:0043461);;	K07556|2.82524e-174|cbr:CBG00425|Hypothetical protein CBG00425; K07556 ATP synthase mitochondrial F1 complex assembly factor 2 (A)	--	[C]	Energy production and conversion	ATP12 chaperone protein	Protein Y116A8C.27, isoform a {ECO:0000313|EMBL:CAB55134.2} OS=Caenorhabditis elegans PE=4 SV=2	T	Signal transduction mechanisms	Protein Y116A8C.27, isoform a [Caenorhabditis elegans]
F27D9.2	gene43382	185	211	144	644	664	588	8.931907	10.422094	6.661615	29.8405627898	31.094671	27.528776	4.31092650097321e-15	1.80688224928669	up	[GEPR]	Carbohydrate transport and metabolism;; Amino acid transport and metabolism;; Inorganic ion transport and metabolism;; General function prediction only	Cellular Component: integral component of membrane (GO:0016021);; Biological Process: transmembrane transport (GO:0055085);;	--	--	[R]	General function prediction only	Major Facilitator Superfamily	Protein F27D9.2 {ECO:0000313|EMBL:CCD67917.1} OS=Caenorhabditis elegans PE=4 SV=1	W	Extracellular structures	Protein F27D9.2 [Caenorhabditis elegans]
F53C11.1	gene38019	773	910	646	185	158	192	38.6102968617	44.2164711894	31.2074260639	9.196734303	7.80214757	9.556985414759	9.12169797815283e-16	-2.12680827817127	down	--	--	--	--	--	--	--	CUB-like domain	Protein F53C11.1, isoform a {ECO:0000313|EMBL:CAB02120.2} OS=Caenorhabditis elegans PE=4 SV=2	S	Function unknown	Protein F53C11.1 [Caenorhabditis elegans]
NA	Caenorhabditis_elegans_newGene_570	94	108	52	23	25	8	3.35782	3.83264	1.82791	0.80111	0.858185	0.294422	0.000510414926065033	-2.18749055499415	down	--	--	--	--	--	[R]	General function prediction only	--	Protein F08F3.10 {ECO:0000313|EMBL:CCD65601.1} OS=Caenorhabditis elegans PE=4 SV=2	Q	Secondary metabolites biosynthesis, transport and catabolism	--
nlp-16	gene17240	648	609	442	1396	1282	1071	34.75904	31.64644	24.16378	78.25238	73.17177	57.7059	3.1613640056152e-08	1.13618246934091	up	--	--	--	--	--	--	--	--	Protein NLP-16, isoform a {ECO:0000313|EMBL:CCD72058.1} OS=Caenorhabditis elegans PE=4 SV=2	S	Function unknown	Protein NLP-16 [Caenorhabditis elegans]
C14C6.8	gene33034	105	104	99	0	1	4	4.475936	4.411867	4.264678	0	0.0841287248	0.1860456	2.02713223930064e-29	-5.94964203513906	down	--	--	--	--	--	[S]	Function unknown	Glycosyltransferase family 92	Protein C14C6.8 {ECO:0000313|EMBL:CCD64464.2} OS=Caenorhabditis elegans PE=4 SV=3	K	Transcription	C14C6.8 [Caenorhabditis elegans]
cysl-2	gene9193	6024	5699	6162	16930	18190	15285	281.0349	267.905	298.298	786.354	875.539	709.302	5.01961262024062e-16	1.49079219776637	up	[E]	Amino acid transport and metabolism	--	K01738|0|cel:CELE_K10H10.2|cysl-2; Protein CYSL-2; K01738 cysteine synthase A [EC:2.5.1.47] (A)	Cysteine and methionine metabolism (ko00270);; Sulfur metabolism (ko00920);; Carbon metabolism (ko01200);; Biosynthesis of amino acids (ko01230)	[E]	Amino acid transport and metabolism	Pyridoxal-phosphate dependent enzyme	Cysteine synthase {ECO:0000256|RuleBase:RU003985} OS=Caenorhabditis elegans PE=1 SV=1	R	General function prediction only	Protein CYSL-2 [Caenorhabditis elegans]
NA	Caenorhabditis_elegans_newGene_477	10	5	13	50	62	82	0.677031	0.3305507	0.866826	2.871098369	4.11928	5.0646	2.35831406153915e-09	2.78960145255827	up	--	--	--	--	--	[O]	Posttranslational modification, protein turnover, chaperones	Eukaryotic aspartyl protease;; Eukaryotic aspartyl protease	Putative uncharacterized protein {ECO:0000313|EMBL:EGT60508.1} OS=Caenorhabditis brenneri (Nematode worm) PE=4 SV=1	O	Posttranslational modification, protein turnover, chaperones	PREDICTED: lysosomal aspartic protease-like isoform X1 [Musca domestica]
catp-2	gene34391	117	122	128	34	32	10	2.133858841	2.241166	2.3459357094	0.6016037818	0.5844667893	0.18042622	8.58922285630741e-11	-2.27528287577762	down	--	--	--	K01539|0|cel:CELE_C02E7.1|catp-2; Protein CATP-2; K01539 sodium/potassium-transporting ATPase subunit alpha [EC:3.6.3.9] (A)	--	[P]	Inorganic ion transport and metabolism	E1-E2 ATPase;; Cation transporting ATPase, C-terminus;; haloacid dehalogenase-like hydrolase;; Putative hydrolase of sodium-potassium ATPase alpha subunit;; Cation transporter/ATPase, N-terminus;; haloacid dehalogenase-like hydrolase;; haloacid dehalogenase-like hydrolase	Protein CATP-2 {ECO:0000313|EMBL:CCD62583.1} OS=Caenorhabditis elegans PE=3 SV=1	S	Function unknown	Protein CATP-2 [Caenorhabditis elegans]
ZK402.5	gene41044	4	5	2	26	21	29	0.137587049	0.1865694599	0.095905387	0.8413325228	0.68139892203	0.9443945997	1.3173565277189e-06	2.78216437441442	up	--	--	--	--	--	--	--	Domain of unknown function (DUF545)	Protein ZK402.5 {ECO:0000313|EMBL:CCD69745.1} OS=Caenorhabditis elegans PE=4 SV=1	S	Function unknown	Protein ZK402.5 [Caenorhabditis elegans]
F20G2.5	gene38018	577	767	391	70	77	65	27.0818	35.46881	17.78761	3.408143	3.629770807	3.143878	2.69812647193392e-07	-3.03822533921181	down	--	--	--	--	--	--	--	CUB-like domain	Protein F20G2.5 {ECO:0000313|EMBL:CAB02085.4} OS=Caenorhabditis elegans PE=4 SV=4	O	Posttranslational modification, protein turnover, chaperones	Protein F20G2.5 [Caenorhabditis elegans]
clec-65	gene8806	6208	7549	7062	2469	2663	2551	348.816	417.819	393.233	136.07	147.805	139.781	9.22044656559295e-16	-1.44169285656902	down	--	--	--	--	--	--	--	von Willebrand factor type A domain;; von Willebrand factor type A domain;; Lectin C-type domain	Protein CLEC-65 {ECO:0000313|EMBL:CAB03057.1} OS=Caenorhabditis elegans PE=4 SV=1	R	General function prediction only	Protein CLEC-65 [Caenorhabditis elegans]
cyp-35A3	gene34127	184	376	122	6	6	2	8.367333936	17.893603	5.973735	0.36450660882	0.35721856797	0.124772845000077	5.68687142931764e-05	-5.61123346071643	down	[Q]	Secondary metabolites biosynthesis, transport and catabolism	Molecular Function: iron ion binding (GO:0005506);; Molecular Function: oxidoreductase activity, acting on paired donors, with incorporation or reduction of molecular oxygen (GO:0016705);; Molecular Function: heme binding (GO:0020037);; Biological Process: oxidation-reduction process (GO:0055114);;	K17957|0|cel:CELE_K09D9.2|cyp-35A3; Protein CYP-35A3; K17957 cytochrome P450, family 35 (A)	--	[Q]	Secondary metabolites biosynthesis, transport and catabolism	Cytochrome P450	Protein CYP-35A3 {ECO:0000313|EMBL:CCD61370.1} OS=Caenorhabditis elegans PE=3 SV=1	S	Function unknown	Protein CYP-35A3 [Caenorhabditis elegans]
K06H6.4	gene33043	29	37	37	0	0	3	1.18425	1.4672	1.46668	0	0	0.148349	6.32332219270871e-14	-5.10484282058438	down	--	--	--	--	--	[S]	Function unknown	Glycosyltransferase family 92	Protein K06H6.4 {ECO:0000313|EMBL:CCD64477.2} OS=Caenorhabditis elegans PE=4 SV=3	MW	Cell wall/membrane/envelope biogenesis;; Extracellular structures	Protein K06H6.4 [Caenorhabditis elegans]
K06H6.1	gene33049	270	237	254	4	0	2	15.4932	13.2193	14.2679	0.255157	0	0.158332	2.37765143432964e-55	-6.99042623551962	down	--	--	--	--	--	--	--	Caenorhabditis protein of unknown function, DUF268	Protein K06H6.1 {ECO:0000313|EMBL:CCD64472.1} OS=Caenorhabditis elegans PE=4 SV=1	MW	Cell wall/membrane/envelope biogenesis;; Extracellular structures	Protein K06H6.1 [Caenorhabditis elegans]
F09C8.1	gene46312	1693	1963	1277	736	720	705	87.219	98.1843	64.98353	37.78644	36.43087	35.96424	3.39999613111087e-05	-1.1959018706335	down	--	--	Molecular Function: hydrolase activity, acting on ester bonds (GO:0016788);;	--	--	[I]	Lipid transport and metabolism	GDSL-like Lipase/Acylhydrolase;; GDSL-like Lipase/Acylhydrolase family	Protein F09C8.1 {ECO:0000313|EMBL:CAA92221.2} OS=Caenorhabditis elegans PE=4 SV=2	I	Lipid transport and metabolism	Protein F09C8.1 [Caenorhabditis elegans]
F07E5.9	gene4915	38	26	22	60	96	75	1.412931	0.834168	0.665882	2.204365	2.93555176103	2.413387	0.000291602680554821	1.41867394364535	up	--	--	--	--	--	--	--	--	Protein F07E5.9 {ECO:0000313|EMBL:CCD61279.1} OS=Caenorhabditis elegans PE=4 SV=1	R	General function prediction only	Protein F07E5.9 [Caenorhabditis elegans]
cest-1	gene38172	372	343	346	1095	1147	811	11.93047	11.08015	11.12529	33.7179	36.41118	25.34714	6.40065217637912e-10	1.52037615263411	up	[I]	Lipid transport and metabolism	Biological Process: metabolic process (GO:0008152);; Molecular Function: hydrolase activity (GO:0016787);;	--	--	[R]	General function prediction only	Carboxylesterase family;; alpha/beta hydrolase fold	Protein T02B5.1 {ECO:0000313|EMBL:CAB03272.2} OS=Caenorhabditis elegans PE=3 SV=2	T	Signal transduction mechanisms	Protein T02B5.1 [Caenorhabditis elegans]
col-84	gene8504	21284	16440	8424	893	2239	255	1260.794	930.075	469.727	56.9474	140.2678	15.53745	1.25001100922824e-05	-3.77634509138213	down	--	--	Molecular Function: structural constituent of cuticle (GO:0042302);;	--	--	[W]	Extracellular structures	Nematode cuticle collagen N-terminal domain;; Collagen triple helix repeat (20 copies)	Protein COL-84 {ECO:0000313|EMBL:CAA88865.1} OS=Caenorhabditis elegans PE=4 SV=1	S	Function unknown	Protein COL-84 [Caenorhabditis elegans]
clec-57	gene38306	815	1020	805	2011	2019	2007	27.32446491592	34.1044916972	28.1579355394117	66.639677368	62.9697000232335	60.636748895	4.65302092071742e-10	1.18921433982268	up	--	--	--	--	--	[TV]	Signal transduction mechanisms;; Defense mechanisms	CUB domain;; Lectin C-type domain	Protein CLEC-57 {ECO:0000313|EMBL:CAB01148.2} OS=Caenorhabditis elegans PE=4 SV=2	S	Function unknown	Protein CLEC-57 [Caenorhabditis elegans]
F57G8.5	gene39143	92	107	91	196	217	192	4.96318	5.578	4.77699	10.0005	11.2334	9.92885	0.000540169117059457	1.05675344458905	up	[P]	Inorganic ion transport and metabolism	Biological Process: cation transport (GO:0006812);; Molecular Function: solute:proton antiporter activity (GO:0015299);; Cellular Component: integral component of membrane (GO:0016021);; Biological Process: transmembrane transport (GO:0055085);;	--	--	[P]	Inorganic ion transport and metabolism	Sodium/hydrogen exchanger family	Protein F57G8.5 {ECO:0000313|EMBL:CAB05535.2} OS=Caenorhabditis elegans PE=4 SV=2	R	General function prediction only	Protein F57G8.5 [Caenorhabditis elegans]
F10A3.4	gene39048	78	126	113	280	314	286	2.6193816	3.82184919118	3.40937939600009	9.166990256915	9.862224	9.177278925366	7.10586976741833e-08	1.47045288750166	up	--	--	--	--	--	--	--	CUB-like domain	Protein F10A3.4 {ECO:0000313|EMBL:CAD54131.1} OS=Caenorhabditis elegans PE=4 SV=1	R	General function prediction only	Protein F10A3.4 [Caenorhabditis elegans]
col-35	gene1854	4404	3644	1424	291	587	57	225.794	175.839	72.7725	15.1786	31.1106	2.89133	0.000892577151209612	-3.3491348951228	down	--	--	Molecular Function: structural constituent of cuticle (GO:0042302);;	--	--	[W]	Extracellular structures	Collagen triple helix repeat (20 copies);; Nematode cuticle collagen N-terminal domain	Protein COL-35 {ECO:0000313|EMBL:CAB01959.3} OS=Caenorhabditis elegans PE=4 SV=3	W	Extracellular structures	Protein COL-35 [Caenorhabditis elegans]
acs-14	gene36124	1181	1291	1239	2865	2891	2492	51.22107	56.93647	53.91383	120.5266	123.173	105.9797	5.41810967029782e-10	1.14838073557656	up	[IQ]	Lipid transport and metabolism;; Secondary metabolites biosynthesis, transport and catabolism	Molecular Function: catalytic activity (GO:0003824);; Biological Process: metabolic process (GO:0008152);;	--	--	[I]	Lipid transport and metabolism	AMP-binding enzyme;; AMP-binding enzyme C-terminal domain	Protein ACS-14 {ECO:0000313|EMBL:CAA94751.1} OS=Caenorhabditis elegans PE=4 SV=1	I	Lipid transport and metabolism	Protein ACS-14 [Caenorhabditis elegans]
clec-43	gene4495	7	1	2	29	34	20	0.241474	0.0606727	0.0908197	1.00252	1.16073	0.68388	1.13133319475934e-07	3.04198312692367	up	--	--	--	--	--	[TV]	Signal transduction mechanisms;; Defense mechanisms	Lectin C-type domain	Protein CLEC-43 {ECO:0000313|EMBL:CCD66376.1} OS=Caenorhabditis elegans PE=4 SV=3	S	Function unknown	Protein CLEC-43 [Caenorhabditis elegans]
F55A12.6	gene1168	27	27	29	3	5	20	0.819619	0.91834	0.893435	0.081875	0.1941833	0.44471662773	0.0043364375579312	-1.57171182884899	down	--	--	--	--	--	--	--	--	Protein F55A12.6 {ECO:0000313|EMBL:CCD65441.1} OS=Caenorhabditis elegans PE=4 SV=2	S	Function unknown	Protein F55A12.6 [Caenorhabditis elegans]
F17B5.1	gene3714	691	586	542	1505	1369	1292	14.38673	12.82953	11.61581	30.65495	28.4061	26.75758	3.00845900885217e-09	1.19035498864296	up	--	--	Biological Process: cell redox homeostasis (GO:0045454);;	--	--	[R]	General function prediction only	Thioredoxin-like;; Thioredoxin;; AhpC/TSA family	Protein F17B5.1, isoform a {ECO:0000313|EMBL:CAB02969.1} OS=Caenorhabditis elegans PE=4 SV=1	S	Function unknown	Protein F17B5.1, isoform a [Caenorhabditis elegans]
cpt-4	gene34420	687	460	701	146	167	208	18.93548	12.58357	17.554291	4.113242	5.16303	5.0917472197	4.90230189981656e-08	-1.83078283182421	down	--	--	Molecular Function: transferase activity, transferring acyl groups (GO:0016746);;	--	--	[I]	Lipid transport and metabolism	Choline/Carnitine o-acyltransferase	Protein CPT-4 {ECO:0000313|EMBL:CCD64399.1} OS=Caenorhabditis elegans PE=3 SV=1	S	Function unknown	Protein CPT-4 [Caenorhabditis elegans]
cnc-8	gene44301	41	46	23	151	143	192	677.894	789.463	414.061	2793.7	3028.55	3533.66	3.37872891636094e-11	2.13725718346623	up	--	--	--	--	--	--	--	--	Protein CNC-8 {ECO:0000313|EMBL:CAA92131.1} OS=Caenorhabditis elegans PE=4 SV=1	S	Function unknown	Protein CNC-8 [Caenorhabditis elegans]
Y94H6A.2	gene13828	6	6	4	32	48	26	0.323916352	0.34363526	0.245695771	1.57383	2.516845026	1.333095387	7.79925798932256e-06	2.72206170882664	up	--	--	--	--	--	--	--	Protein of unknown function (DUF684)	Protein Y94H6A.2 {ECO:0000313|EMBL:CCD74202.2} OS=Caenorhabditis elegans PE=4 SV=2	Y	Nuclear structure	Y94H6A.2 [Caenorhabditis elegans]
H20E11.3	gene17821	389	527	295	74	82	87	27.15461	37.00668	20.0986	4.83261	5.52079	5.894	1.30507042801915e-06	-2.322229549268	down	--	--	--	--	--	--	--	CUB-like domain	Protein H20E11.3, isoform b {ECO:0000313|EMBL:CCD63086.1} OS=Caenorhabditis elegans PE=4 SV=1	R	General function prediction only	Protein H20E11.3, isoform b [Caenorhabditis elegans]
col-37	gene37367	33042	27272	9443	2436	4713	476	1506.94	1203.17	424.236	118.985	232.493	22.0788	0.00356580048588524	-3.20232278848071	down	--	--	Molecular Function: structural constituent of cuticle (GO:0042302);;	--	--	[W]	Extracellular structures	Nematode cuticle collagen N-terminal domain;; Collagen triple helix repeat (20 copies)	Protein COL-37 {ECO:0000313|EMBL:CAB01457.1} OS=Caenorhabditis elegans PE=4 SV=1	R	General function prediction only	Protein COL-37 [Caenorhabditis elegans]
mdh-2	gene11179	6643	6327	6858	15913	16362	15046	430.817	395.853	429.713	1150.69	1156.91	1020.86	1.51444906378036e-11	1.25097101922589	up	[C]	Energy production and conversion	Molecular Function: oxidoreductase activity (GO:0016491);; Molecular Function: oxidoreductase activity, acting on the CH-OH group of donors, NAD or NADP as acceptor (GO:0016616);; Biological Process: oxidation-reduction process (GO:0055114);;	K00026|0|cel:CELE_F20H11.3|mdh-2; Protein MDH-2; K00026 malate dehydrogenase [EC:1.1.1.37] (A)	Citrate cycle (TCA cycle) (ko00020);; Cysteine and methionine metabolism (ko00270);; Pyruvate metabolism (ko00620);; Glyoxylate and dicarboxylate metabolism (ko00630);; Carbon metabolism (ko01200)	[C]	Energy production and conversion	lactate/malate dehydrogenase, alpha/beta C-terminal domain;; lactate/malate dehydrogenase, NAD binding domain	Malate dehydrogenase {ECO:0000256|RuleBase:RU003405} OS=Caenorhabditis briggsae PE=3 SV=1	T	Signal transduction mechanisms	Protein MDH-2 [Caenorhabditis elegans]
C10C5.2	gene18896	316	418	374	138	154	173	22.0094	29.5709	26.0883	9.77979	10.8573	12.2519	1.17480969208549e-06	-1.25604597051367	down	--	--	Molecular Function: protein binding (GO:0005515);;	--	--	--	--	--	Protein C10C5.2 {ECO:0000313|EMBL:CAA92443.2} OS=Caenorhabditis elegans PE=4 SV=2	S	Function unknown	Protein C10C5.2 [Caenorhabditis elegans]
NA	Caenorhabditis_elegans_newGene_547	21	29	27	0	0	0	0.949101	1.26911	1.16065	0	0	0.040727	2.83868411734831e-14	-Inf	down	--	--	--	--	--	[S]	Function unknown	Glycosyltransferase family 92;; Glycosyltransferase family 92	Protein C14C6.7 {ECO:0000313|EMBL:CCD64463.1} OS=Caenorhabditis elegans PE=4 SV=2	K	Transcription	--
nas-3	gene36112	49	55	19	273	295	215	3.7796	4.1338	1.486902	20.68142	22.73354	15.57892	1.26175800662401e-19	2.66311742761008	up	--	--	Molecular Function: metalloendopeptidase activity (GO:0004222);; Biological Process: proteolysis (GO:0006508);;	K08076|0|cel:CELE_K06A4.1|nas-3; Protein NAS-3; K08076 astacin [EC:3.4.24.21] (A)	--	[O]	Posttranslational modification, protein turnover, chaperones	Astacin (Peptidase family M12A)	Metalloendopeptidase {ECO:0000256|RuleBase:RU361183} OS=Caenorhabditis remanei (Caenorhabditis vulgaris) PE=3 SV=1	S	Function unknown	Protein NAS-3 [Caenorhabditis elegans]
nac-1	gene45890	649	643	479	1488	1538	1240	16.9261792743	19.78739344294	13.72285168276	44.6292	48.8642	40.98093	2.38769128197725e-10	1.26297685746711	up	[P]	Inorganic ion transport and metabolism	Molecular Function: transporter activity (GO:0005215);; Biological Process: sodium ion transport (GO:0006814);; Cellular Component: membrane (GO:0016020);; Cellular Component: integral component of membrane (GO:0016021);; Biological Process: transmembrane transport (GO:0055085);;	K14445|0|cel:CELE_F31F6.6|nac-1; Protein NAC-1; K14445 solute carrier family 13 (sodium-dependent dicarboxylate transporter), member 2/3/5 (A)	--	[P]	Inorganic ion transport and metabolism	Sodium:sulfate symporter transmembrane region;; Citrate transporter	CBN-NAC-1 protein {ECO:0000313|EMBL:EGT40345.1} OS=Caenorhabditis brenneri (Nematode worm) PE=4 SV=1	T	Signal transduction mechanisms	Protein NAC-1 [Caenorhabditis elegans]
nhr-101	gene37099	556	613	528	1553	1425	1231	29.792797	32.63407216527	28.296729	81.0993881	76.523600187986	67.20313	6.26347074499093e-11	1.30626266298446	up	--	--	Molecular Function: sequence-specific DNA binding transcription factor activity (GO:0003700);; Cellular Component: nucleus (GO:0005634);; Biological Process: regulation of transcription, DNA-templated (GO:0006355);; Molecular Function: zinc ion binding (GO:0008270);; Biological Process: steroid hormone mediated signaling pathway (GO:0043401);; Molecular Function: sequence-specific DNA binding (GO…	--	--	[T]	Signal transduction mechanisms	Zinc finger, C4 type (two domains);; Ligand-binding domain of nuclear hormone receptor	Protein NHR-101, isoform a {ECO:0000313|EMBL:CAC42310.2} OS=Caenorhabditis elegans PE=3 SV=2	R	General function prediction only	Protein NHR-101, isoform a [Caenorhabditis elegans]
F07G11.3	gene35270	171	138	66	0	11	3	5.67061	4.24962000054709	2.408613	0	0.47992900000197	0.1546220146576	1.16995625960851e-06	-4.75205998414561	down	--	--	--	--	--	[S]	Function unknown	Glycosyltransferase family 92	Protein F07G11.3 {ECO:0000313|EMBL:CCD64331.1} OS=Caenorhabditis elegans PE=4 SV=1	G	Carbohydrate transport and metabolism	Protein F07G11.3 [Caenorhabditis elegans]
npax-3	gene19486	36	55	26	8	8	8	5.1682	7.71173	3.6625	1.33492	1.31343	1.21773	0.000808430114059714	-2.29047413495588	down	--	--	Molecular Function: DNA binding (GO:0003677);; Biological Process: regulation of transcription, DNA-templated (GO:0006355);;	--	--	[K]	Transcription	'Paired box' domain;; Homeodomain-like domain;; Helix-turn-helix domain	Protein NPAX-3 {ECO:0000313|EMBL:CAA97441.2} OS=Caenorhabditis elegans PE=4 SV=2	K	Transcription	Protein NPAX-3 [Caenorhabditis elegans]
Y42A5A.3	gene36822	84	62	108	181	199	141	35.9315	33.18237	55.181	100.8858	96.3345	74.1974	0.00121500490273633	1.03350780385065	up	--	--	--	--	--	--	--	--	Protein Y42A5A.3 {ECO:0000313|EMBL:CAA21486.1} OS=Caenorhabditis elegans PE=4 SV=1	R	General function prediction only	Protein Y42A5A.3 [Caenorhabditis elegans]
ZK1037.6	gene38657	159	128	172	69	84	67	6.71658880828185	5.48385699336307	7.2226765994	3.372189835404	3.6000280902908	3.181585843	0.00121281093633661	-1.06483822837729	down	--	--	--	--	--	--	--	CUB-like domain	Protein ZK1037.6 {ECO:0000313|EMBL:CAB03505.1} OS=Caenorhabditis elegans PE=4 SV=1	R	General function prediction only	Protein ZK1037.6 [Caenorhabditis elegans]
C40H1.9	gene12068	127	138	45	11	18	10	8.82928	9.45177	3.03402	0.766071	1.26563	0.711873	0.00247382416660375	-2.99840469772413	down	--	--	Biological Process: lipid metabolic process (GO:0006629);;	--	--	[I]	Lipid transport and metabolism	Lipase (class 3)	Protein C40H1.9 {ECO:0000313|EMBL:CAE17741.2} OS=Caenorhabditis elegans PE=4 SV=2	R	General function prediction only	Protein C40H1.9 [Caenorhabditis elegans]
F28E10.5	gene14398	42	43	49	23	12	12	1.486481	3.540165	2.34301500013318	2.511250194261	0.79809	1.386174	0.000963004148569821	-1.51460336848883	down	--	--	Biological Process: proteolysis (GO:0006508);; Molecular Function: serine-type peptidase activity (GO:0008236);;	--	--	[OR]	Posttranslational modification, protein turnover, chaperones;; General function prediction only	Serine carboxypeptidase S28	Protein F28E10.5 {ECO:0000313|EMBL:CCD69731.2} OS=Caenorhabditis elegans PE=4 SV=4	S	Function unknown	Protein F28E10.5 [Caenorhabditis elegans]
F32D8.11	gene36702	1498	1451	1580	5732	5855	5320	77.0132016001313	79.321348225	83.6868231332815	228.962680527451	236.156792261735	215.913037400103	2.38712000689577e-26	1.89648919838548	up	--	--	--	--	--	--	--	--	Protein F32D8.11 {ECO:0000313|EMBL:CBH29659.1} OS=Caenorhabditis elegans PE=4 SV=1	S	Function unknown	Protein F32D8.11 [Caenorhabditis elegans]
alh-1	gene10722	9020	8313	9241	29890	28937	30867	346.0877340556	324.7778331313	357.1701561607	1112.9240202481	1086.7810205542	1143.9150182023	9.19090569224221e-20	1.75099565814867	up	[C]	Energy production and conversion	Biological Process: metabolic process (GO:0008152);; Molecular Function: oxidoreductase activity (GO:0016491);; Biological Process: oxidation-reduction process (GO:0055114);;	K00128|0|cbr:CBG23008|Cbr-alh-1; C. briggsae CBR-ALH-1 protein; K00128 aldehyde dehydrogenase (NAD+) [EC:1.2.1.3] (A)	Glycolysis / Gluconeogenesis (ko00010);; Pentose and glucuronate interconversions (ko00040);; Ascorbate and aldarate metabolism (ko00053);; Fatty acid degradation (ko00071);; Valine, leucine and isoleucine degradation (ko00280);; Lysine degradation (ko00310);; Arginine and proline metabolism (ko00330);; Histidine metabolism (ko00340);; Tryptophan metabolism (ko00380);; beta-Alanine metabolism (ko…	[C]	Energy production and conversion	Aldehyde dehydrogenase family	Protein ALH-1, isoform a {ECO:0000313|EMBL:CCD67408.1} OS=Caenorhabditis elegans PE=1 SV=3	W	Extracellular structures	Protein ALH-1, isoform a [Caenorhabditis elegans]
asm-3	gene13327	380	466	218	52	51	56	11.468116	13.62845	6.468444	1.5293039	1.494988	1.667773	1.69812693099445e-05	-2.74841046467048	down	--	--	Molecular Function: hydrolase activity (GO:0016787);;	K12350|0|cel:CELE_W03G1.7|asm-3; Protein ASM-3, isoform A; K12350 sphingomyelin phosphodiesterase [EC:3.1.4.12] (A)	Sphingolipid metabolism (ko00600);; Lysosome (ko04142)	[I]	Lipid transport and metabolism	Calcineurin-like phosphoesterase	Sphingomyelin phosphodiesterase {ECO:0000256|PIRNR:PIRNR000948} OS=Caenorhabditis elegans PE=3 SV=1	S	Function unknown	Protein ASM-3, isoform a [Caenorhabditis elegans]
col-36	gene6836	47047	36300	19440	1909	5097	822	2553.0012	1884.9484	1006.3157	112.83898	302.15546	46.831339	6.23634612158208e-06	-3.72291986527642	down	--	--	Molecular Function: structural constituent of cuticle (GO:0042302);;	--	--	[W]	Extracellular structures	Nematode cuticle collagen N-terminal domain;; Collagen triple helix repeat (20 copies)	Putative uncharacterized protein {ECO:0000313|EMBL:EGT55763.1} OS=Caenorhabditis brenneri (Nematode worm) PE=4 SV=1	R	General function prediction only	Protein COL-36 [Caenorhabditis elegans]
C35C5.8	gene44702	286	290	277	1450	1229	1239	14.2105140000009	13.065600000014	12.659225031	66.32305	55.03305	56.0738000002622	9.64240838939121e-27	2.19534446490239	up	--	--	--	--	--	--	--	--	Protein C35C5.8, isoform a {ECO:0000313|EMBL:CAC42263.1} OS=Caenorhabditis elegans PE=4 SV=1	S	Function unknown	Protein C35C5.8, isoform a [Caenorhabditis elegans]
M05D6.3	gene7305	114	92	171	44	53	28	7.350378	5.9911	10.97602	2.789666	3.43949	1.84108	0.0021720085969341	-1.59484268859961	down	--	--	Molecular Function: protein tyrosine phosphatase activity (GO:0004725);; Biological Process: protein dephosphorylation (GO:0006470);;	--	--	[T]	Signal transduction mechanisms	Protein-tyrosine phosphatase	Protein M05D6.3 {ECO:0000313|EMBL:CAA91412.1} OS=Caenorhabditis elegans PE=4 SV=1	T	Signal transduction mechanisms	Protein M05D6.3 [Caenorhabditis elegans]
tbb-6	gene37413	451	442	340	197	163	191	19.3940200035299	18.53958	14.271468	8.280144854	6.92439011646	8.02605292	4.10345769065183e-06	-1.16725661337802	down	[Z]	Cytoskeleton	Molecular Function: GTPase activity (GO:0003924);;	K07375|0|cel:CELE_T04H1.9|tbb-6; Protein TBB-6; K07375 tubulin beta (A)	Phagosome (ko04145)	[Z]	Cytoskeleton	Tubulin/FtsZ family, GTPase domain;; Tubulin C-terminal domain;; Misato Segment II tubulin-like domain	Protein TBB-6 {ECO:0000313|EMBL:CAB01587.2} OS=Caenorhabditis elegans PE=3 SV=1	R	General function prediction only	Protein TBB-6 [Caenorhabditis elegans]
C50F4.8	gene36128	780	878	854	2190	2241	1965	42.2545228	49.24205	45.768175	132.7216326	134.3361	115.4664	1.06885163831445e-12	1.3446583112964	up	--	--	--	--	--	--	--	--	Protein C50F4.8 {ECO:0000313|EMBL:CAA94743.1} OS=Caenorhabditis elegans PE=4 SV=1	R	General function prediction only	Protein C50F4.8 [Caenorhabditis elegans]
K08C7.4	gene19437	88	74	71	783	685	870	3.99485	3.41908	3.820543	41.99769	36.16835	43.66936	9.47153621975782e-44	3.32180924430707	up	--	--	--	--	--	--	--	--	Protein K08C7.4 {ECO:0000313|EMBL:CAA94294.2} OS=Caenorhabditis elegans PE=4 SV=2	Q	Secondary metabolites biosynthesis, transport and catabolism	Protein K08C7.4 [Caenorhabditis elegans]
clec-76	gene14174	516	648	243	16	8	9	28.5615	33.44625	12.05592	0.84554589488	0.515665492	0.4721132113549	4.50432223583724e-08	-5.42024974902541	down	--	--	--	--	--	[TV]	Signal transduction mechanisms;; Defense mechanisms	Lectin C-type domain	Protein CLEC-76 {ECO:0000313|EMBL:CCD71387.1} OS=Caenorhabditis elegans PE=4 SV=2	TV	Signal transduction mechanisms;; Defense mechanisms	Protein CLEC-76 [Caenorhabditis elegans]
col-89	gene10583	1275	1211	563	286	384	219	75.22972	66.1781378324	31.091969928	18.2153459227	24.259257	13.034817	0.00769400060738604	-1.7853231593048	down	--	--	Molecular Function: structural constituent of cuticle (GO:0042302);;	--	--	[W]	Extracellular structures	Collagen triple helix repeat (20 copies);; Nematode cuticle collagen N-terminal domain	Protein COL-89 {ECO:0000313|EMBL:CAA84800.1} OS=Caenorhabditis elegans PE=4 SV=1	F	Nucleotide transport and metabolism	Protein COL-89 [Caenorhabditis elegans]
T19D12.4	gene6625	7913	9776	6878	2511	2667	2128	144.588910867	178.638883618	122.155929918	46.521807796	48.568373768	39.570082522	3.05752055220795e-11	-1.75415413288807	down	--	--	--	--	--	--	--	von Willebrand factor type A domain	Protein T19D12.4, isoform a {ECO:0000313|EMBL:CCD71842.1} OS=Caenorhabditis elegans PE=4 SV=1	G	Carbohydrate transport and metabolism	Protein T19D12.4, isoform a [Caenorhabditis elegans]
F48F7.3	gene45551	75	91	42	28	14	24	5.28857	6.44182	2.94139	1.97342	1.00568	1.67527	0.00792380755518363	-1.66191080575289	down	--	--	Biological Process: protein glycosylation (GO:0006486);; Molecular Function: galactosyltransferase activity (GO:0008378);; Cellular Component: membrane (GO:0016020);;	--	--	[G]	Carbohydrate transport and metabolism	Galactosyltransferase	Protein F48F7.3 {ECO:0000313|EMBL:CAA93493.2} OS=Caenorhabditis elegans PE=4 SV=2	R	General function prediction only	Protein F48F7.3 [Caenorhabditis elegans]
srh-237	gene39449	11	6	8	45	42	31	5.4838729	2.8686026	0.62079285471	6.752024	12.400574	2.778786	3.81354177211666e-06	2.23302153517892	up	--	--	--	--	--	--	--	Serpentine type 7TM GPCR chemoreceptor Srh;; Serpentine type 7TM GPCR chemoreceptor Sri;; Serpentine type 7TM GPCR chemoreceptor Str	Protein SRH-237, isoform a {ECO:0000313|EMBL:CCM09376.2} OS=Caenorhabditis elegans PE=4 SV=2	T	Signal transduction mechanisms	hypothetical protein T05E12.7 - Caenorhabditis elegans
Y37E3.30	gene378	55	26	40	83	91	82	13.3499796	1.38199157600566	9.04421328377	7.92500748	11.0562776408	8.887098	0.00609455852778097	1.07519627056467	up	--	--	--	--	--	--	--	--	Protein Y37E3.30 {ECO:0000313|EMBL:CDG24119.1} OS=Caenorhabditis elegans PE=4 SV=1	--	--	Y37E3.30 [Caenorhabditis elegans]
pmp-4	gene32848	569	563	354	1130	1172	946	14.06374	13.73866	8.75822	26.31292	28.1399	22.16524	8.07442968217914e-08	1.12213829832212	up	--	--	Molecular Function: ATP binding (GO:0005524);; Biological Process: transport (GO:0006810);; Cellular Component: integral component of membrane (GO:0016021);; Molecular Function: ATPase activity (GO:0016887);; Molecular Function: ATPase activity, coupled to transmembrane movement of substances (GO:0042626);; Biological Process: transmembrane transport (GO:0055085);;	K05676|0|cbr:CBG00387|Cbr-pmp-4; C. briggsae CBR-PMP-4 protein; K05676 ATP-binding cassette, subfamily D (ALD), member 2 (A)	ABC transporters (ko02010);; Peroxisome (ko04146)	[I]	Lipid transport and metabolism	ABC transporter transmembrane region 2;; ABC transporter	Protein PMP-4 {ECO:0000313|EMBL:CAB05909.1} OS=Caenorhabditis elegans PE=3 SV=1	R	General function prediction only	PMP-4 [Caenorhabditis elegans]
col-95	gene12757	2199	1672	2745	4105	4013	5582	112.251	78.3883	130.045	243.004	232.918	306.985	0.000474191445745701	1.04703577866503	up	--	--	Molecular Function: structural constituent of cuticle (GO:0042302);;	--	--	[W]	Extracellular structures	Nematode cuticle collagen N-terminal domain;; Collagen triple helix repeat (20 copies)	Protein COL-95 {ECO:0000313|EMBL:CAD66222.1} OS=Caenorhabditis elegans PE=4 SV=1	U	Intracellular trafficking, secretion, and vesicular transport	Protein COL-95 [Caenorhabditis elegans]
C05C8.8	gene35255	271	220	110	31	33	22	12.982521025	9.5545905	5.2298674	0.9671392	1.15354000450729	0.7996538253	0.000312700856505486	-2.81260303185186	down	--	--	--	--	--	[S]	Function unknown	Glycosyltransferase family 92	Protein C05C8.8 {ECO:0000313|EMBL:CCD63097.1} OS=Caenorhabditis elegans PE=4 SV=2	S	Function unknown	Protein C05C8.8 [Caenorhabditis elegans]
cpr-1	gene37291	5493	5132	5703	16482	18458	16855	347.311	315.92	348.162	1105.95	1217.13	1090.07	1.25535254180168e-19	1.66147922715784	up	--	--	Biological Process: proteolysis (GO:0006508);; Molecular Function: cysteine-type peptidase activity (GO:0008234);;	K01363|0|cel:CELE_C52E4.1|cpr-1; Protein CPR-1; K01363 cathepsin B [EC:3.4.22.1] (A)	Lysosome (ko04142)	[O]	Posttranslational modification, protein turnover, chaperones	Papain family cysteine protease	Protein CBR-CPR-1 {ECO:0000313|EMBL:CAP39674.1} OS=Caenorhabditis briggsae PE=3 SV=1	G	Carbohydrate transport and metabolism	Protein CPR-1 [Caenorhabditis elegans]
T22F3.11	gene34001	496	399	348	4420	3127	2951	21.23674	16.66968	14.43091	188.3699	133.0233	123.6234	1.16263837320138e-14	3.07266999040603	up	[GEPR]	Carbohydrate transport and metabolism;; Amino acid transport and metabolism;; Inorganic ion transport and metabolism;; General function prediction only	Cellular Component: integral component of membrane (GO:0016021);; Biological Process: transmembrane transport (GO:0055085);;	--	--	[G]	Carbohydrate transport and metabolism	Major Facilitator Superfamily	Protein T22F3.11, isoform a {ECO:0000313|EMBL:CCD70906.1} OS=Caenorhabditis elegans PE=4 SV=2	G	Carbohydrate transport and metabolism	Protein T22F3.11, isoform a [Caenorhabditis elegans]
pmp-5	gene35017	257	265	236	1606	1210	914	7.9484897	8.37923	7.189197	47.81044	36.52567	26.911416	4.4711433163431e-07	2.29462011439962	up	[R]	General function prediction only	Molecular Function: ATP binding (GO:0005524);; Biological Process: transport (GO:0006810);; Cellular Component: integral component of membrane (GO:0016021);; Molecular Function: ATPase activity (GO:0016887);; Molecular Function: ATPase activity, coupled to transmembrane movement of substances (GO:0042626);; Biological Process: transmembrane transport (GO:0055085);;	--	--	[IR]	Lipid transport and metabolism;; General function prediction only	ABC transporter transmembrane region 2;; ABC transporter;; NACHT domain	Protein PMP-5, isoform a {ECO:0000313|EMBL:CCD71212.1} OS=Caenorhabditis elegans PE=3 SV=1	U	Intracellular trafficking, secretion, and vesicular transport	Protein PMP-5, isoform a [Caenorhabditis elegans]
F36G3.2	gene44129	162	163	190	516	390	438	8.82291976859915	9.0682244606571	11.009562403	27.301195704	21.499258775	23.301279956	2.32007064257936e-08	1.38061662673408	up	[KR]	Transcription;; General function prediction only	--	--	--	--	--	Acetyltransferase (GNAT) domain	Protein CBG01897 {ECO:0000313|EMBL:CAP23096.2} OS=Caenorhabditis briggsae PE=4 SV=2	R	General function prediction only	Protein F36G3.2 [Caenorhabditis elegans]
clec-84	gene13865	2135	2262	2076	926	987	925	485.779	474.149	452.102	220.194	241.646	207.068	2.81551779294103e-10	-1.19377797851247	down	--	--	--	--	--	[TV]	Signal transduction mechanisms;; Defense mechanisms	Lectin C-type domain	Protein CLEC-84 {ECO:0000313|EMBL:CCD83523.1} OS=Caenorhabditis elegans PE=4 SV=1	TV	Signal transduction mechanisms;; Defense mechanisms	Protein CLEC-84 [Caenorhabditis elegans]
kat-1	gene6806	5184	5035	5368	15968	15891	16976	179.24	176.0218	199.2192	592.887	605.9425	625.2512	2.26943066198104e-19	1.64361962873484	up	[I]	Lipid transport and metabolism	Biological Process: metabolic process (GO:0008152);; Molecular Function: transferase activity, transferring acyl groups other than amino-acyl groups (GO:0016747);;	K00626|0|cel:CELE_T02G5.8|kat-1; Protein KAT-1; K00626 acetyl-CoA C-acetyltransferase [EC:2.3.1.9] (A)	Fatty acid degradation (ko00071);; Synthesis and degradation of ketone bodies (ko00072);; Valine, leucine and isoleucine degradation (ko00280);; Lysine degradation (ko00310);; Tryptophan metabolism (ko00380);; Pyruvate metabolism (ko00620);; Glyoxylate and dicarboxylate metabolism (ko00630);; Propanoate metabolism (ko00640);; Butanoate metabolism (ko00650);; Terpenoid backbone biosynthesis (ko009…	[I]	Lipid transport and metabolism	Thiolase, N-terminal domain;; Thiolase, C-terminal domain;; Beta-ketoacyl synthase, N-terminal domain	Protein KAT-1 {ECO:0000313|EMBL:CCD69179.1} OS=Caenorhabditis elegans PE=3 SV=2	C	Energy production and conversion	Protein KAT-1 [Caenorhabditis elegans]
ZK488.5	gene33051	49	38	48	0	0	0	1.92088	1.44645	1.83432	0	0	0.0361261	1.31741626242783e-20	-Inf	down	--	--	--	--	--	[S]	Function unknown	Glycosyltransferase family 92	Protein ZK488.5 {ECO:0000313|EMBL:CCD71524.1} OS=Caenorhabditis elegans PE=4 SV=1	R	General function prediction only	Protein ZK488.5 [Caenorhabditis elegans]
clec-4	gene8726	1246	1999	2013	136	210	128	51.6868	77.8487	78.8581	5.91063	9.02156	5.3574	3.61718228047037e-15	-3.47377860654412	down	--	--	--	--	--	[TV]	Signal transduction mechanisms;; Defense mechanisms	Lectin C-type domain;; CUB domain	Protein CLEC-4 {ECO:0000313|EMBL:CAB54396.2} OS=Caenorhabditis elegans PE=4 SV=2	S	Function unknown	Protein CLEC-4 [Caenorhabditis elegans]
spp-14	gene43402	2066	2733	1298	4826	4260	4833	3532.9	4227.28	2124.88	10237.5	9506.66	9005.86	1.04169893963199e-07	1.18528120977753	up	--	--	--	--	--	--	--	--	Protein SPP-14 {ECO:0000313|EMBL:CCD67566.1} OS=Caenorhabditis elegans PE=4 SV=1	R	General function prediction only	Protein SPP-14 [Caenorhabditis elegans]
fbxa-128	gene12635	239	251	262	98	79	101	17.7713725588	20.7694833697	21.3378146413	6.5026530041342	5.90434310401	7.0873258578	3.65482173733868e-07	-1.43926388958857	down	--	--	--	--	--	--	--	FTH domain	Protein FBXA-128 {ECO:0000313|EMBL:CAB55092.1} OS=Caenorhabditis elegans PE=4 SV=1	T	Signal transduction mechanisms	Protein FBXA-128 [Caenorhabditis elegans]
K09D9.9	gene34115	106	87	35	4	6	5	9.95252	8.2019	3.31474	0.412124	0.626139	0.517946	0.000209282167238779	-3.93437108254498	down	--	--	--	--	--	--	--	--	Protein K09D9.9 {ECO:0000313|EMBL:CCD61375.1} OS=Caenorhabditis elegans PE=4 SV=1	S	Function unknown	Protein K09D9.9 [Caenorhabditis elegans]
F26G1.2	gene5821	666	589	664	288	397	219	90.707519	89.297444	104.816338	42.791122	59.7362666	41.5442207	2.37597279259395e-06	-1.09020094415796	down	--	--	--	--	--	--	--	--	Protein F26G1.2, isoform a {ECO:0000313|EMBL:CCD65854.1} OS=Caenorhabditis elegans PE=4 SV=1	S	Function unknown	Protein F26G1.2, isoform a [Caenorhabditis elegans]
C25A11.1	gene43950	37	37	50	110	111	98	3.740163676107	2.7455440149	4.44653716	7.247280737	5.84408466	5.33271698719581	0.000146217686663852	1.36049735236417	up	--	--	--	--	--	--	--	--	Protein C25A11.1 {ECO:0000313|EMBL:CCD62267.1} OS=Caenorhabditis elegans PE=4 SV=2	Z	Cytoskeleton	Protein C25A11.1 [Caenorhabditis elegans]
ZK185.4	gene14376	246	180	106	23	29	6	25.1571453043	17.8510798786	11.241235417	2.4108451019	3.883837	0.6673786607	4.50095090427601e-05	-3.20494579192754	down	--	--	--	--	--	[T]	Signal transduction mechanisms	Frag1/DRAM/Sfk1 family	Protein ZK185.4, isoform a {ECO:0000313|EMBL:CCD70162.1} OS=Caenorhabditis elegans PE=4 SV=1	R	General function prediction only	Protein ZK185.4 [Caenorhabditis elegans]
pho-8	gene37228	418	281	237	607	694	905	21.8390876	15.06099212	12.24767	30.651634654	35.5702720897	46.2557200008094	0.00032686344392231	1.23003806490454	up	--	--	Molecular Function: acid phosphatase activity (GO:0003993);;	--	--	[I]	Lipid transport and metabolism	Histidine phosphatase superfamily (branch 2)	Protein PHO-8 {ECO:0000313|EMBL:CAB04655.2} OS=Caenorhabditis elegans PE=4 SV=2	I	Lipid transport and metabolism	Protein PHO-8 [Caenorhabditis elegans]
pyk-2	gene19526	1095	1106	1039	2872	2977	2728	42.251621539	42.888939065	40.928569545	107.78534313	113.3873784	103.525970073	1.81000964129508e-14	1.40015522824521	up	[G]	Carbohydrate transport and metabolism	Molecular Function: magnesium ion binding (GO:0000287);; Molecular Function: catalytic activity (GO:0003824);; Molecular Function: pyruvate kinase activity (GO:0004743);; Biological Process: glycolytic process (GO:0006096);; Molecular Function: potassium ion binding (GO:0030955);;	K00873|0|cbr:CBG05956|Hypothetical protein CBG05956; K00873 pyruvate kinase [EC:2.7.1.40] (A)	Glycolysis / Gluconeogenesis (ko00010);; Purine metabolism (ko00230);; Pyruvate metabolism (ko00620);; Carbon metabolism (ko01200);; Biosynthesis of amino acids (ko01230)	[G]	Carbohydrate transport and metabolism	Pyruvate kinase, barrel domain;; Pyruvate kinase, alpha/beta domain;; HpcH/HpaI aldolase/citrate lyase family	Pyruvate kinase {ECO:0000256|RuleBase:RU000504} OS=Caenorhabditis elegans PE=3 SV=2	G	Carbohydrate transport and metabolism	Protein PYK-2, isoform a [Caenorhabditis elegans]
pals-31	gene33070	94	88	73	292	356	348	5.6789985953	5.890585518441	5.396123454	23.24190832409	30.4196050024361	27.366935349	2.0605805944162e-13	1.96038036844585	up	--	--	--	--	--	--	--	--	Protein F48G7.2, isoform b {ECO:0000313|EMBL:CCD70360.1} OS=Caenorhabditis elegans PE=4 SV=1	R	General function prediction only	Protein F48G7.2, isoform b [Caenorhabditis elegans]
T24C4.8	gene9577	31	39	34	12	10	16	3.377875	4.5602108	3.513379	1.14844000000115	1.01192056	1.592135289	0.00344051618462457	-1.45614299140343	down	--	--	--	--	--	--	--	Tight junction protein, Claudin-like	Protein T24C4.8 {ECO:0000313|EMBL:CCD69962.1} OS=Caenorhabditis elegans PE=4 SV=1	S	Function unknown	Protein T24C4.8 [Caenorhabditis elegans]
W08F4.5	gene4362	17	22	28	62	45	51	5.551282297	6.3616993172	8.0638305	21.74192	16.748561792	17.28754	0.00575382321070265	1.23593076500843	up	--	--	--	--	--	--	--	--	Protein W08F4.5 {ECO:0000313|EMBL:CCD63944.1} OS=Caenorhabditis elegans PE=4 SV=2	I	Lipid transport and metabolism	Protein W08F4.5 [Caenorhabditis elegans]
K02E11.7	gene38200	46	35	20	5	9	6	22.4084	15.2718	9.29758	3.07783	5.47625	3.28814	0.00156960376029914	-2.34403699653394	down	--	--	--	--	--	--	--	--	Protein K02E11.7 {ECO:0000313|EMBL:CAB01224.2} OS=Caenorhabditis elegans PE=4 SV=2	G	Carbohydrate transport and metabolism	Protein K02E11.7 [Caenorhabditis elegans]
R06C7.2	gene1802	982	1090	1066	297	304	273	37.1234226392	44.2918600242569	37.736573536164	9.62563219600008	8.91617600000077	7.8408697	1.28128200093414e-18	-1.84785652912718	down	--	--	--	--	--	[DR]	Cell cycle control, cell division, chromosome partitioning;; General function prediction only	--	Protein R06C7.2 {ECO:0000313|EMBL:CAA95841.2} OS=Caenorhabditis elegans PE=4 SV=2	K	Transcription	Protein R06C7.2 [Caenorhabditis elegans]
grd-2	gene40641	214	223	184	49	46	55	4.2248	4.35586	3.62914	0.959696	0.908914	1.0789	9.14766458687975e-12	-2.05433379172928	down	--	--	Biological Process: proteolysis (GO:0006508);; Molecular Function: peptidase activity (GO:0008233);;	--	--	--	--	Ground-like domain;; Hint module	Protein GRD-2 {ECO:0000313|EMBL:CAB04405.2} OS=Caenorhabditis elegans PE=4 SV=2	R	General function prediction only	Protein GRD-2 [Caenorhabditis elegans]
C04E12.5	gene33904	606	595	369	1264	1324	1160	25.615798	21.048109	10.032386	32.415797	33.757703476453	30.651428	7.87922254712814e-10	1.24928158307468	up	--	--	--	--	--	--	--	Domain of unknown function (DUF750)	Protein C04E12.5 {ECO:0000313|EMBL:CCD62923.1} OS=Caenorhabditis elegans PE=4 SV=2	R	General function prediction only	Protein C04E12.5 [Caenorhabditis elegans]
F55G11.8	gene20329	1991	2096	1470	248	282	235	151.791	159.874	111.567	18.6236	21.5108	17.5326	3.71117791387576e-20	-2.86611458478174	down	--	--	--	--	--	--	--	CUB-like domain	Protein F55G11.8 {ECO:0000313|EMBL:CAB05220.1} OS=Caenorhabditis elegans PE=4 SV=1	R	General function prediction only	Protein F55G11.8 [Caenorhabditis elegans]
NA	Caenorhabditis_elegans_newGene_435	112	128	134	58	37	61	8.669075	9.829962	10.178615	4.19377900000009	2.7798538	4.910688826	0.000225371201521741	-1.2646531483248	down	--	--	--	--	--	--	--	--	Protein ZK896.5 {ECO:0000313|EMBL:CAB05320.2} OS=Caenorhabditis elegans PE=4 SV=2	G	Carbohydrate transport and metabolism	--
nhr-15	gene32958	214	199	123	370	393	361	5.1928297954	5.12961384852	2.9502056023	6.1527804	7.67159010000001	7.24645318804	4.40358874359008e-05	1.06198954925897	up	--	--	Molecular Function: sequence-specific DNA binding transcription factor activity (GO:0003700);; Cellular Component: nucleus (GO:0005634);; Biological Process: regulation of transcription, DNA-templated (GO:0006355);; Molecular Function: zinc ion binding (GO:0008270);; Biological Process: steroid hormone mediated signaling pathway (GO:0043401);; Molecular Function: sequence-specific DNA binding (GO…	--	--	--	--	Ligand-binding domain of nuclear hormone receptor;; Zinc finger, C4 type (two domains)	Protein NHR-15 {ECO:0000313|EMBL:CCD70452.1} OS=Caenorhabditis elegans PE=3 SV=1	R	General function prediction only	Protein NHR-15 [Caenorhabditis elegans]
ilys-2	gene13760	3	0	0	209	218	260	1.2708	0	0	97.9225	105.714	109.883	1.42950838223654e-54	7.8212656420942	up	--	--	Molecular Function: lysozyme activity (GO:0003796);;	--	--	--	--	Destabilase	Protein ILYS-2 {ECO:0000313|EMBL:CCD65530.1} OS=Caenorhabditis elegans PE=4 SV=1	S	Function unknown	Protein ILYS-2 [Caenorhabditis elegans]
math-38	gene4713	469	440	336	966	860	714	20.5547	19.6123	15.2409	39.8018	37.5492	29.2387	3.25434009795806e-06	1.02324781197829	up	--	--	Molecular Function: protein binding (GO:0005515);;	--	--	--	--	MATH domain	Protein MATH-38 {ECO:0000313|EMBL:CCD63705.1} OS=Caenorhabditis elegans PE=4 SV=1	TV	Signal transduction mechanisms;; Defense mechanisms	Protein MATH-38 [Caenorhabditis elegans]
col-185	gene45400	6042	5705	2067	401	825	82	324.7222	284.25411	105.67079	23.66081	47.914217	4.61343	0.00049333571672712	-3.40881434960622	down	--	--	Molecular Function: structural constituent of cuticle (GO:0042302);;	--	--	[W]	Extracellular structures	Collagen triple helix repeat (20 copies);; Nematode cuticle collagen N-terminal domain	Protein COL-185 {ECO:0000313|EMBL:CAE11316.1} OS=Caenorhabditis elegans PE=4 SV=1	D	Cell cycle control, cell division, chromosome partitioning	Protein COL-185 [Caenorhabditis elegans]
fmo-3	gene12521	774	655	591	1410	1392	1325	32.3060397443791	27.6935379134	24.8909796056	55.1914851	56.73584642	52.2904439836807	4.25227998072856e-07	1.02542441694743	up	[P]	Inorganic ion transport and metabolism	Molecular Function: N,N-dimethylaniline monooxygenase activity (GO:0004499);; Molecular Function: oxidoreductase activity (GO:0016491);; Molecular Function: flavin adenine dinucleotide binding (GO:0050660);; Molecular Function: NADP binding (GO:0050661);; Biological Process: oxidation-reduction process (GO:0055114);;	K00485|0|cel:CELE_Y39A1A.19|fmo-3; Protein FMO-3; K00485 dimethylaniline monooxygenase (N-oxide forming) [EC:1.14.13.8] (A)	Drug metabolism - cytochrome P450 (ko00982)	[Q]	Secondary metabolites biosynthesis, transport and catabolism	Flavin-binding monooxygenase-like;; Pyridine nucleotide-disulphide oxidoreductase;; L-lysine 6-monooxygenase (NADPH-requiring);; Pyridine nucleotide-disulphide oxidoreductase;; Pyridine nucleotide-disulphide oxidoreductase;; FAD-NAD(P)-binding	Dimethylaniline monooxygenase [N-oxide-forming] {ECO:0000256|PIRNR:PIRNR000332} OS=Caenorhabditis elegans PE=2 SV=1	J	Translation, ribosomal structure and biogenesis	Protein FMO-3 [Caenorhabditis elegans]
folt-2	gene33710	289	332	238	1750	1406	1308	15.7814945596428	17.7418340407703	12.533384746823	90.0540690011794	72.3821320505	67.32713826868	1.14786889519013e-21	2.37288731111863	up	--	--	Biological Process: transport (GO:0006810);; Cellular Component: membrane (GO:0016020);;	--	--	[H]	Coenzyme transport and metabolism	Reduced folate carrier	Putative uncharacterized protein {ECO:0000313|EMBL:EGT30842.1} OS=Caenorhabditis brenneri (Nematode worm) PE=4 SV=1	R	General function prediction only	Protein FOLT-2 [Caenorhabditis elegans]
pals-1	gene3197	38	28	11	92	79	51	2.10331	1.473958	0.6409553902	4.651117	4.099532	2.710037046	0.00455719289552112	1.51897479152963	up	--	--	--	--	--	--	--	--	Protein F15D3.8 {ECO:0000313|EMBL:CAB02957.2} OS=Caenorhabditis elegans PE=4 SV=2	U	Intracellular trafficking, secretion, and vesicular transport	Protein F15D3.8 [Caenorhabditis elegans]
Y71G12B.18	gene284	358	271	328	4	2	2	27.9045103303	20.31590762136	24.50610477716	0.4065083411	0.2224531067	0.213513637843	8.4368622933241e-63	-6.90662974850728	down	--	--	--	--	--	--	--	Methyltransferase FkbM domain	Protein Y71G12B.18, isoform a {ECO:0000313|EMBL:CCD67988.1} OS=Caenorhabditis elegans PE=4 SV=3	V	Defense mechanisms	Protein Y71G12B.18 [Caenorhabditis elegans]
F13D11.4	gene42626	725	719	694	1707	1727	1495	44.37708	44.37839	42.78456	102.6473	106.2325	88.2915	8.74817398497024e-10	1.20075597288109	up	[MG]	Cell wall/membrane/envelope biogenesis;; Carbohydrate transport and metabolism	Molecular Function: catalytic activity (GO:0003824);; Molecular Function: 3-beta-hydroxy-delta5-steroid dehydrogenase activity (GO:0003854);; Biological Process: steroid biosynthetic process (GO:0006694);; Molecular Function: oxidoreductase activity, acting on the CH-OH group of donors, NAD or NADP as acceptor (GO:0016616);; Molecular Function: coenzyme binding (GO:0050662);; Biological Process: …	--	--	[V]	Defense mechanisms	3-beta hydroxysteroid dehydrogenase/isomerase family;; NAD dependent epimerase/dehydratase family;; NADH(P)-binding;; Male sterility protein;; NmrA-like family;; Polysaccharide biosynthesis protein;; short chain dehydrogenase	Protein F13D11.4 {ECO:0000313|EMBL:CCD69458.1} OS=Caenorhabditis elegans PE=3 SV=3	I	Lipid transport and metabolism	Protein F13D11.4 [Caenorhabditis elegans]
Y53G8AM.5	gene10145	6839	6456	4197	74	85	84	916.62	825.749	541.866	10.3119	11.7322	11.4089	7.87851856779574e-30	-6.17573292299397	down	--	--	--	--	--	--	--	Domain of unknown function (DUF19)	Protein Y53G8AM.5 {ECO:0000313|EMBL:CCD73804.1} OS=Caenorhabditis elegans PE=4 SV=1	R	General function prediction only	Protein Y53G8AM.5 [Caenorhabditis elegans]
F54B8.4	gene38876	1197	1889	1409	185	140	210	914.038800000003	1330.8031	1090.4345	137.112900030202	117.094200000003	165.1149	4.56539103990208e-14	-3.07398893892292	down	--	--	--	--	--	--	--	Death-associated protein	Protein F54B8.4, isoform b {ECO:0000313|EMBL:CCG28143.1} OS=Caenorhabditis elegans PE=4 SV=1	R	General function prediction only	Protein F54B8.4, isoform b [Caenorhabditis elegans]
best-7	gene19657	81	112	83	198	178	201	3.139247	4.13665	3.13422	7.27744	6.74864	7.37632	0.000612325043083683	1.06003105820429	up	--	--	--	--	--	[R]	General function prediction only	Bestrophin, RFP-TM, chloride channel	Protein BEST-7 {ECO:0000313|EMBL:CAA92730.2} OS=Caenorhabditis elegans PE=4 SV=2	S	Function unknown	Protein BEST-7 [Caenorhabditis elegans]
idh-1	gene18916	5127	5691	6315	15197	14889	14289	196.32604	213.6638	242.29928	598.6369	583.30408	550.59543	7.93647315960477e-14	1.36982003219246	up	[C]	Energy production and conversion	Molecular Function: oxidoreductase activity, acting on the CH-OH group of donors, NAD or NADP as acceptor (GO:0016616);; Biological Process: oxidation-reduction process (GO:0055114);;	K00031|0|cbr:CBG21657|Hypothetical protein CBG21657; K00031 isocitrate dehydrogenase [EC:1.1.1.42] (A)	Citrate cycle (TCA cycle) (ko00020);; Glutathione metabolism (ko00480);; Carbon metabolism (ko01200);; 2-Oxocarboxylic acid metabolism (ko01210);; Biosynthesis of amino acids (ko01230);; Peroxisome (ko04146)	[C]	Energy production and conversion	Isocitrate/isopropylmalate dehydrogenase	Isocitrate dehydrogenase [NADP] {ECO:0000256|PIRNR:PIRNR000108} OS=Caenorhabditis elegans PE=3 SV=1	C	Energy production and conversion	Protein IDH-1, isoform b [Caenorhabditis elegans]
C14C6.5	gene33029	4779	7328	4978	1566	1469	1941	1149.0000371624	1611.0400563867	1116.0400534338	409.391186082	384.8580362505	475.2550578779	2.11691561703893e-06	-1.78349109769947	down	--	--	--	--	--	--	--	ShK domain-like;; CC domain	Protein C14C6.5 {ECO:0000313|EMBL:CCD64469.1} OS=Caenorhabditis elegans PE=4 SV=2	K	Transcription	Protein C14C6.5 [Caenorhabditis elegans]
cat-4	gene36557	4442	4319	2569	925	936	978	335.90206	328.777	197.35100724331	71.4596	73.24630102914	73.8495	6.89068003336696e-06	-2.00295922676592	down	[H]	Coenzyme transport and metabolism	--	K01495|3.35098e-165|cel:CELE_F32G8.6|cat-4; Protein CAT-4; K01495 GTP cyclohydrolase I [EC:3.5.4.16] (A)	Folate biosynthesis (ko00790)	[H]	Coenzyme transport and metabolism	GTP cyclohydrolase I;; QueF-like protein	CBN-CAT-4 protein {ECO:0000313|EMBL:EGT48556.1} OS=Caenorhabditis brenneri (Nematode worm) PE=3 SV=1	S	Function unknown	Protein CAT-4 [Caenorhabditis elegans]
K11H12.4	gene13374	325	390	443	5	9	5	17.6295	20.5309	23.3198	0.304631	0.525533	0.307665	6.1053187113965e-63	-5.93242227131558	down	--	--	--	--	--	--	--	Transmembrane glycoprotein	Protein K11H12.4 {ECO:0000313|EMBL:CCD70973.1} OS=Caenorhabditis elegans PE=4 SV=1	T	Signal transduction mechanisms	Protein K11H12.4 [Caenorhabditis elegans]
NA	Caenorhabditis_elegans_newGene_251	13	13	13	58	44	31	0.60146253153	0.61789266174	0.5634718721	2.689847366	2.174591	1.47792513003	0.000334499432147182	1.76595089044004	up	--	--	--	K00036|2.97942e-11|cel:CELE_B0035.5|gspd-1; Protein GSPD-1; K00036 glucose-6-phosphate 1-dehydrogenase [EC:1.1.1.49] (A)	Pentose phosphate pathway (ko00030);; Glutathione metabolism (ko00480);; Carbon metabolism (ko01200)	--	--	--	Glucose-6-phosphate 1-dehydrogenase {ECO:0000256|RuleBase:RU000497} OS=Caenorhabditis briggsae PE=3 SV=1	O	Posttranslational modification, protein turnover, chaperones	--
hrg-2	gene37498	25	21	25	3	0	3	2.70362	2.23522	2.6205	0.35115	0	0.390327	2.23260365189089e-08	-3.56842175661588	down	--	--	--	--	--	[T]	Signal transduction mechanisms	Glutathione S-transferase, C-terminal domain;; Glutathione S-transferase, C-terminal domain;; Glutathione S-transferase, C-terminal domain	Protein HRG-2 {ECO:0000313|EMBL:CAA99875.2} OS=Caenorhabditis elegans PE=2 SV=1	P	Inorganic ion transport and metabolism	cadmium-inducible lysosomal protein CDR-5 [Caenorhabditis elegans]
ttr-22	gene37405	20	27	20	116	127	97	7.69197	9.35079	7.18663	48.8085	55.2961	37.4978	8.02045324439297e-11	2.33927874415913	up	--	--	Cellular Component: extracellular space (GO:0005615);;	--	--	--	--	Transthyretin-like family	Protein TTR-22 {ECO:0000313|EMBL:CAB01580.1} OS=Caenorhabditis elegans PE=4 SV=1	R	General function prediction only	Protein TTR-22 [Caenorhabditis elegans]
col-85	gene8686	16771	15243	4209	1001	1872	189	853.842	734.707	207.266	54.7281	104.555	9.61754	0.00327322677007421	-3.57321374550319	down	--	--	Molecular Function: structural constituent of cuticle (GO:0042302);;	--	--	[W]	Extracellular structures	Nematode cuticle collagen N-terminal domain;; Collagen triple helix repeat (20 copies)	Protein COL-85 {ECO:0000313|EMBL:CAB03369.1} OS=Caenorhabditis elegans PE=4 SV=1	R	General function prediction only	Protein COL-85 [Caenorhabditis elegans]
gln-3	gene29888	4184	3155	3696	13345	13705	11699	178.4562531374	125.3806020955	153.566480048814	598.983399686832	615.680356671487	503.0452900816	1.03829420987868e-23	1.80732665701507	up	[E]	Amino acid transport and metabolism	Molecular Function: glutamate-ammonia ligase activity (GO:0004356);; Biological Process: glutamine biosynthetic process (GO:0006542);; Biological Process: nitrogen compound metabolic process (GO:0006807);;	K01915|0|cbr:CBG13820|Cbr-gln-3; C. briggsae CBR-GLN-3 protein; K01915 glutamine synthetase [EC:6.3.1.2] (A)	Alanine, aspartate and glutamate metabolism (ko00250);; Arginine and proline metabolism (ko00330);; Glyoxylate and dicarboxylate metabolism (ko00630);; Nitrogen metabolism (ko00910);; Biosynthesis of amino acids (ko01230)	[E]	Amino acid transport and metabolism	Glutamine synthetase, catalytic domain;; Glutamine synthetase, beta-Grasp domain	Glutamine synthetase {ECO:0000256|RuleBase:RU004356} OS=Caenorhabditis elegans PE=3 SV=1	R	General function prediction only	Protein GLN-3, isoform a [Caenorhabditis elegans]
ugt-13	gene34378	1682	1982	1617	330	318	314	64.2677	75.574	61.3051	12.1193	11.8387	11.561	2.08391090917339e-35	-2.46089189944539	down	[GC]	Carbohydrate transport and metabolism;; Energy production and conversion	Biological Process: metabolic process (GO:0008152);; Molecular Function: transferase activity, transferring hexosyl groups (GO:0016758);;	--	--	[GC]	Carbohydrate transport and metabolism;; Energy production and conversion	UDP-glucoronosyl and UDP-glucosyl transferase;; Glycosyltransferase family 28 C-terminal domain;; Glycosyl transferase family 1	Protein UGT-13 {ECO:0000313|EMBL:CCD62606.1} OS=Caenorhabditis elegans PE=4 SV=2	CG	Energy production and conversion;; Carbohydrate transport and metabolism	Protein UGT-13 [Caenorhabditis elegans]
clec-31	gene39343	5	12	15	73	73	73	0.344383	0.814212	0.987246	4.86558	4.80502	4.85954	4.25000011868123e-11	2.77495679433001	up	--	--	--	--	--	[TV]	Signal transduction mechanisms;; Defense mechanisms	Lectin C-type domain	Protein CLEC-31 {ECO:0000313|EMBL:CAB04414.2} OS=Caenorhabditis elegans PE=4 SV=2	TV	Signal transduction mechanisms;; Defense mechanisms	Protein CLEC-31 [Caenorhabditis elegans]
NA	Caenorhabditis_elegans_newGene_31	0	0	0	33	34	43	0	0.0432618	0	1.55397381703	1.63362609	2.06550633705	5.61160793152915e-18	Inf	up	--	--	--	--	--	--	--	Domain of unknown function (DUF316)	Protein F15H9.1 {ECO:0000313|EMBL:CAB04116.1} OS=Caenorhabditis elegans PE=4 SV=1	S	Function unknown	--
elo-6	gene15453	2202	2364	1858	13856	12740	12671	225.81120980923	236.930259744627	183.678422754	1401.470509668	1284.93035272121	1271.51032530125	1.24826147786078e-46	2.60704002078727	up	--	--	Cellular Component: integral component of membrane (GO:0016021);;	--	--	[I]	Lipid transport and metabolism	GNS1/SUR4 family	Elongation of very long chain fatty acids protein {ECO:0000256|RuleBase:RU361115} OS=Caenorhabditis remanei (Caenorhabditis vulgaris) PE=3 SV=1	S	Function unknown	Protein ELO-6 [Caenorhabditis elegans]
daf-28	gene40413	198	194	96	475	470	449	22.09344054	20.1188996854	12.49261	53.0167364507	53.2006869859	49.0494184524	6.78713070412071e-10	1.5074631146595	up	--	--	--	--	--	--	--	Nematode insulin-related peptide beta type	Protein DAF-28 {ECO:0000313|EMBL:CAB61047.2} OS=Caenorhabditis elegans PE=4 SV=1	O	Posttranslational modification, protein turnover, chaperones	Protein DAF-28 [Caenorhabditis elegans]
col-76	gene7217	1972	1752	1850	823	875	973	92.1533851	79.961777	77.3095994	40.54419	41.8753738	43.24546347858	4.09210132049469e-08	-1.06578139692931	down	--	--	Molecular Function: structural constituent of cuticle (GO:0042302);;	--	--	[W]	Extracellular structures	Collagen triple helix repeat (20 copies);; Nematode cuticle collagen N-terminal domain	Protein COL-76 {ECO:0000313|EMBL:CAA90258.2} OS=Caenorhabditis elegans PE=4 SV=2	J	Translation, ribosomal structure and biogenesis	Protein COL-76 [Caenorhabditis elegans]
Y53G8AM.4	gene10144	67	76	70	5	6	15	6.90015	7.60991	6.83408	0.568763	0.683438	1.6244	2.15623000936869e-12	-3.03829481407087	down	--	--	--	--	--	[O]	Posttranslational modification, protein turnover, chaperones	Zinc finger, C3HC4 type (RING finger)	Protein Y53G8AM.4 {ECO:0000313|EMBL:CCD73803.1} OS=Caenorhabditis elegans PE=4 SV=1	R	General function prediction only	Protein Y53G8AM.4 [Caenorhabditis elegans]
F43C9.1	gene42234	95	101	74	281	298	230	4.990089	4.459628	3.019885	11.99232	12.88866	9.35633	1.40055033298608e-08	1.57808816407799	up	--	--	Molecular Function: protein binding (GO:0005515);;	--	--	--	--	F-box domain	Protein F43C9.1 {ECO:0000313|EMBL:CCD67082.1} OS=Caenorhabditis elegans PE=4 SV=1	T	Signal transduction mechanisms	Protein F43C9.1 [Caenorhabditis elegans]
T28A11.19	gene33865	470	431	165	58	41	45	75.1962	65.7929	25.8165	9.60312	6.90614	7.2495	0.00142116568342543	-2.89577164896352	down	--	--	--	--	--	--	--	Domain of unknown function (DUF19)	Protein T28A11.19 {ECO:0000313|EMBL:CCD70575.1} OS=Caenorhabditis elegans PE=4 SV=1	S	Function unknown	Protein T28A11.19 [Caenorhabditis elegans]
Y46D2A.2	gene5374	293	360	315	55	61	44	15.535459	18.177754	15.913264	2.97681200000031	3.2301790591839	2.37665018704147	8.11873828421984e-21	-2.60069284280606	down	--	--	--	--	--	--	--	Transmembrane glycoprotein	Protein Y46D2A.2 {ECO:0000313|EMBL:CCD69508.2} OS=Caenorhabditis elegans PE=4 SV=5	R	General function prediction only	Protein Y46D2A.2 [Caenorhabditis elegans]
clec-78	gene14180	6013	3781	3194	1344	1655	1273	25.2649720598514	15.7498554876043	13.4272079301916	5.49711546337764	6.8012341092869	5.13294280811495	0.00420761211730511	-1.61132918895281	down	--	--	Molecular Function: calcium ion binding (GO:0005509);; Molecular Function: protein binding (GO:0005515);;	--	--	[T]	Signal transduction mechanisms	HYR domain;; GCC2 and GCC3;; EGF-like domain;; CUB domain;; Sushi domain (SCR repeat);; Human growth factor-like EGF;; Calcium-binding EGF domain;; F5/8 type C domain;; EGF-like domain;; Low-density lipoprotein receptor domain class A;; Concanavalin A-like lectin/glucanases superfamily	Protein CLEC-78 {ECO:0000313|EMBL:CCD71377.2} OS=Caenorhabditis elegans PE=4 SV=2	T	Signal transduction mechanisms	CLEC-78 [Caenorhabditis elegans]
T01G5.1	gene38551	209	220	182	76	70	59	8.4315700975	8.90523806457077	7.25680398533	3.06828314785911	2.8494904080007	2.413499091	1.20097705218201e-07	-1.58015002338618	down	--	--	Molecular Function: protein kinase activity (GO:0004672);; Molecular Function: ATP binding (GO:0005524);; Biological Process: protein phosphorylation (GO:0006468);;	--	--	[T]	Signal transduction mechanisms	Protein tyrosine kinase;; Protein kinase domain	Protein T01G5.1 {ECO:0000313|EMBL:CAB03265.2} OS=Caenorhabditis elegans PE=4 SV=2	CG	Energy production and conversion;; Carbohydrate transport and metabolism	Protein T01G5.1 [Caenorhabditis elegans]
K04G2.7	gene2036	79	72	38	146	122	178	6.4783373624	6.12084727220003	3.6580802	12.5192825636	10.5297491274	14.107808939	0.000265320538652617	1.23174050992776	up	--	--	--	--	--	--	--	Tc5 transposase DNA-binding domain	Protein K04G2.7, isoform a {ECO:0000313|EMBL:CAB00044.2} OS=Caenorhabditis elegans PE=4 SV=2	S	Function unknown	Protein K04G2.7, isoform a [Caenorhabditis elegans]
T10C6.15	gene38999	236	214	161	56	90	72	18.23902	16.71851	12.61664	4.0553573237	6.80864	6.28093	9.44639312111882e-07	-1.49274644875907	down	--	--	Molecular Function: protein binding (GO:0005515);;	--	--	--	--	FTH domain	Protein T10C6.15, isoform a {ECO:0000313|EMBL:CBO25482.1} OS=Caenorhabditis elegans PE=4 SV=1	B	Chromatin structure and dynamics	Protein T10C6.15, isoform a [Caenorhabditis elegans]
aqp-3	gene19548	47	50	45	15	13	4	2.813942	2.982561152	2.59262294447	0.9963453702	0.8403393066	0.2458693479633	2.28048028104988e-06	-2.15384483218375	down	[G]	Carbohydrate transport and metabolism	Molecular Function: transporter activity (GO:0005215);; Biological Process: transport (GO:0006810);; Cellular Component: membrane (GO:0016020);;	K09886|0|cel:CELE_Y69E1A.7|aqp-3; Protein AQP-3; K09886 aquaglyceroporin related protein, invertebrate (A)	--	[G]	Carbohydrate transport and metabolism	Major intrinsic protein	Protein AQP-3, isoform a {ECO:0000313|EMBL:CAA22259.1} OS=Caenorhabditis elegans PE=3 SV=1	G	Carbohydrate transport and metabolism	Protein AQP-3 [Caenorhabditis elegans]
pals-3	gene3691	14	15	4	56	75	37	0.6620855	0.713235630834	0.23851117117	2.446086	3.170211	1.59988	0.000201369205687496	2.33982784069575	up	--	--	--	--	--	--	--	--	Protein C17H1.4 {ECO:0000313|EMBL:CAB07168.2} OS=Caenorhabditis elegans PE=4 SV=2	--	--	Protein C17H1.4 [Caenorhabditis elegans]
Y49G5A.1	gene34503	742	678	225	31	23	75	121.573	104.233	35.7428	5.2791	4.06482	12.3157	0.000657426873919163	-3.68089881541702	down	--	--	Molecular Function: serine-type endopeptidase inhibitor activity (GO:0004867);;	--	--	[O]	Posttranslational modification, protein turnover, chaperones	Kunitz/Bovine pancreatic trypsin inhibitor domain	Protein Y49G5A.1 {ECO:0000313|EMBL:CCD61496.1} OS=Caenorhabditis elegans PE=4 SV=1	O	Posttranslational modification, protein turnover, chaperones	Protein Y49G5A.1 [Caenorhabditis elegans]
cyp-13A12	gene13024	46	18	33	243	220	293	1.900778	0.71426703922	1.28528987608	9.39975	8.87638	11.81861	1.64640377057308e-22	2.9562591448616	up	[Q]	Secondary metabolites biosynthesis, transport and catabolism	Molecular Function: iron ion binding (GO:0005506);; Molecular Function: oxidoreductase activity, acting on paired donors, with incorporation or reduction of molecular oxygen (GO:0016705);; Molecular Function: heme binding (GO:0020037);; Biological Process: oxidation-reduction process (GO:0055114);;	K17861|0|cel:CELE_F14F7.3|cyp-13A12; Protein CYP-13A12; K17861 cytochrome P450, family 13 (A)	--	[Q]	Secondary metabolites biosynthesis, transport and catabolism	Cytochrome P450	Protein CYP-13A12 {ECO:0000313|EMBL:CAB04113.1} OS=Caenorhabditis elegans PE=3 SV=1	Q	Secondary metabolites biosynthesis, transport and catabolism	Protein CYP-13A12 [Caenorhabditis elegans]
C10G11.6	gene1492	1852	1854	2093	4745	4642	4461	77.3094978668681	78.2457277337722	85.87163034074	185.577853208623	188.584211681502	180.706365076326	4.40553122310066e-12	1.25226310631596	up	--	--	--	--	--	--	--	--	Protein C10G11.6, isoform b {ECO:0000313|EMBL:CCD64189.1} OS=Caenorhabditis elegans PE=4 SV=1	R	General function prediction only	Protein C10G11.6, isoform b [Caenorhabditis elegans]
decr-1.1	gene5008	78	123	83	44	43	32	32.5928	45.6673	32.1953	21.2563	21.2451	14.215	0.00117610974533255	-1.2586234437172	down	--	--	--	--	--	--	--	--	Protein DECR-1.1 {ECO:0000313|EMBL:CCD69617.1} OS=Caenorhabditis elegans PE=4 SV=1	S	Function unknown	Protein DECR-1.1 [Caenorhabditis elegans]
clec-198	gene32823	214	257	119	58	74	49	5.96989	6.72833	3.08223	1.83403	2.22708	1.5073	0.00419326499589146	-1.71093083949882	down	--	--	--	--	--	[TV]	Signal transduction mechanisms;; Defense mechanisms	Lectin C-type domain	Protein CLEC-198 {ECO:0000313|EMBL:CAB05164.3} OS=Caenorhabditis elegans PE=4 SV=3	S	Function unknown	Protein CLEC-198 [Caenorhabditis elegans]
math-15	gene4835	56	54	61	439	405	406	3.6878955304	3.656222182333	4.16804260041	27.70553900139	25.62485616215	25.7973248404	5.52043467514074e-27	2.86617226039958	up	--	--	Molecular Function: protein binding (GO:0005515);;	--	--	--	--	MATH domain	Protein MATH-15 {ECO:0000313|EMBL:CCD64669.1} OS=Caenorhabditis elegans PE=4 SV=2	S	Function unknown	Protein MATH-15 [Caenorhabditis elegans]
T13F3.6	gene39111	32	30	21	76	116	100	8.0439	6.90098	4.95613	19.8097	30.52	24.6931	7.85871617591587e-07	1.80878213741617	up	--	--	--	--	--	--	--	Domain of unknown function (DUF19)	Protein T13F3.6 {ECO:0000313|EMBL:CAB07673.2} OS=Caenorhabditis elegans PE=4 SV=2	R	General function prediction only	Protein T13F3.6 [Caenorhabditis elegans]
gly-1	gene8131	51	74	70	25	21	18	2.121437	2.814176363	2.6659354374	0.65232600125557	0.55491820753	0.6063381014	8.47301713715936e-05	-1.60995996452205	down	--	--	Molecular Function: acetylglucosaminyltransferase activity (GO:0008375);; Cellular Component: membrane (GO:0016020);;	--	--	[G]	Carbohydrate transport and metabolism	Core-2/I-Branching enzyme	Protein GLY-1 {ECO:0000313|EMBL:CAA85457.1} OS=Caenorhabditis elegans PE=2 SV=1	R	General function prediction only	Protein GLY-1 [Caenorhabditis elegans]
NA	Caenorhabditis_elegans_newGene_557	45	64	28	128	143	108	2.6385678751	3.692716762	1.599322634	7.3497019393	8.2565154337	6.2194364488	1.60338176911647e-05	1.4624024666902	up	--	--	Molecular Function: protein binding (GO:0005515);;	--	--	--	--	BTB/POZ domain	Protein BTB-21 {ECO:0000313|EMBL:CCD64884.1} OS=Caenorhabditis elegans PE=4 SV=1	K	Transcription	PREDICTED: speckle-type POZ protein A-like [Fopius arisanus]
C08A9.10	gene46574	216	254	301	121	96	120	77.5622	85.54806	104.01719	47.679	41.47679	45.429	2.30586955121867e-05	-1.19652130923828	down	--	--	--	--	--	--	--	Chromadorea ALT protein	Protein C08A9.10 {ECO:0000313|EMBL:CCD63618.1} OS=Caenorhabditis elegans PE=4 SV=1	R	General function prediction only	Protein C08A9.10 [Caenorhabditis elegans]
ugt-19	gene16953	1693	2635	2141	389	361	569	66.4737	102.8432	82.8076	14.82622	13.885627484	22.20404	3.95330594844673e-11	-2.29718492710851	down	[GC]	Carbohydrate transport and metabolism;; Energy production and conversion	Biological Process: metabolic process (GO:0008152);; Molecular Function: transferase activity, transferring hexosyl groups (GO:0016758);;	--	--	[GC]	Carbohydrate transport and metabolism;; Energy production and conversion	UDP-glucoronosyl and UDP-glucosyl transferase;; Glycosyltransferase family 28 C-terminal domain	Protein UGT-19 {ECO:0000313|EMBL:CCD72378.1} OS=Caenorhabditis elegans PE=4 SV=2	R	General function prediction only	Protein UGT-19 [Caenorhabditis elegans]
nas-28	gene11045	587	552	240	62	123	54	23.0929	21.445	9.28711	2.45287	4.83565	2.12801	0.00112447645749371	-2.53617991175301	down	--	--	Molecular Function: metalloendopeptidase activity (GO:0004222);; Biological Process: proteolysis (GO:0006508);;	K08076|0|cel:CELE_F42A10.8|nas-28; Protein NAS-28; K08076 astacin [EC:3.4.24.21] (A)	--	[O]	Posttranslational modification, protein turnover, chaperones	Astacin (Peptidase family M12A)	Metalloendopeptidase {ECO:0000256|RuleBase:RU361183} OS=Caenorhabditis remanei (Caenorhabditis vulgaris) PE=3 SV=1	S	Function unknown	Protein NAS-28 [Caenorhabditis elegans]
R03D7.5	gene8145	9498	9444	8054	3207	3189	3368	1198.634	1244.2813	1087.5534	344.06867	356.44207	344.3806	3.65779840401076e-16	-1.47199733270596	down	[RTKL]	General function prediction only;; Signal transduction mechanisms;; Transcription;; Replication, recombination and repair	Molecular Function: protein kinase activity (GO:0004672);; Molecular Function: ATP binding (GO:0005524);; Biological Process: protein phosphorylation (GO:0006468);;	K03083|0|cel:CELE_R03D7.5|R03D7.5; Protein R03D7.5; K03083 glycogen synthase kinase 3 beta [EC:2.7.11.26] (A)	ErbB signaling pathway (ko04012);; Wnt signaling pathway (ko04310);; Hedgehog signaling pathway (ko04340)	[G]	Carbohydrate transport and metabolism	Protein kinase domain;; Protein tyrosine kinase;; Kinase-like	Putative uncharacterized protein {ECO:0000313|EMBL:EGT40906.1} OS=Caenorhabditis brenneri (Nematode worm) PE=4 SV=1	A	RNA processing and modification	Protein R03D7.5 [Caenorhabditis elegans]
F22B8.7	gene39022	527	557	446	1849	2092	2007	33.1874	34.3848	27.559	123.217	139.237	126.994	1.93995485839118e-24	1.95405639840083	up	[R]	General function prediction only	Molecular Function: catalytic activity (GO:0003824);; Molecular Function: molybdenum ion binding (GO:0030151);; Molecular Function: pyridoxal phosphate binding (GO:0030170);;	--	--	[R]	General function prediction only	MOSC N-terminal beta barrel domain;; MOSC domain	Protein F22B8.7 {ECO:0000313|EMBL:CAB05497.2} OS=Caenorhabditis elegans PE=4 SV=2	R	General function prediction only	Protein F22B8.7 [Caenorhabditis elegans]
cyp-25A3	gene10295	341	315	376	915	1076	1031	12.63932	12.46894	14.67736	34.5151	42.63238	38.4714	1.91514694563515e-13	1.54632285362584	up	[Q]	Secondary metabolites biosynthesis, transport and catabolism	Molecular Function: iron ion binding (GO:0005506);; Molecular Function: oxidoreductase activity, acting on paired donors, with incorporation or reduction of molecular oxygen (GO:0016705);; Molecular Function: heme binding (GO:0020037);; Biological Process: oxidation-reduction process (GO:0055114);;	--	--	[Q]	Secondary metabolites biosynthesis, transport and catabolism	Cytochrome P450	Protein CYP-25A3 {ECO:0000313|EMBL:CAK12849.1} OS=Caenorhabditis elegans PE=3 SV=1	G	Carbohydrate transport and metabolism	Protein CYP-25A3 [Caenorhabditis elegans]
T23F6.5	gene20256	415	390	226	68	73	65	12.0594	11.0975	6.53852	1.95184	2.11007	1.84376	4.58615878223849e-06	-2.32985074555616	down	--	--	--	--	--	--	--	--	Protein T23F6.5 {ECO:0000313|EMBL:CAB05628.3} OS=Caenorhabditis elegans PE=4 SV=1	A	RNA processing and modification	Protein T23F6.5 [Caenorhabditis elegans]
F11C7.2	gene46657	311	343	147	33	53	40	92.974	94.4052	43.3263	10.4007	18.1299	11.5967	0.000225993500037394	-2.67528216497458	down	--	--	--	--	--	--	--	Thrombospondin type 1 domain	Protein F11C7.2 {ECO:0000313|EMBL:CCD66910.1} OS=Caenorhabditis elegans PE=4 SV=1	W	Extracellular structures	Protein F11C7.2 [Caenorhabditis elegans]
spe-27	gene16438	497	400	278	78	105	133	77.0707000097484	55.5328	43.23402322391	11.4339471064	18.167323968	19.397782	4.58587943235665e-05	-1.90139182365284	down	--	--	--	--	--	--	--	--	CRE-SPE-27 protein {ECO:0000313|EMBL:EFO87373.1} OS=Caenorhabditis remanei (Caenorhabditis vulgaris) PE=4 SV=1	H	Coenzyme transport and metabolism	Protein SPE-27 [Caenorhabditis elegans]
C13A2.4	gene35263	535	467	188	15	19	5	41.19248	36.04351	14.28133	1.19588	1.451045	0.412382	1.68798680316312e-06	-4.93931154950835	down	--	--	--	--	--	--	--	Methyltransferase FkbM domain	Protein C13A2.4 {ECO:0000313|EMBL:CCD63105.1} OS=Caenorhabditis elegans PE=4 SV=2	S	Function unknown	Protein C13A2.4 [Caenorhabditis elegans]
D1022.3	gene6917	543	610	554	1200	1206	1247	45.4896600010203	51.74356	45.6923600000009	95.67518	94.50045	100.1534	1.09800841924722e-07	1.09363614047228	up	[Q]	Secondary metabolites biosynthesis, transport and catabolism	Molecular Function: hydrolase activity (GO:0016787);;	--	--	--	--	Dienelactone hydrolase family;; BAAT / Acyl-CoA thioester hydrolase C terminal	Protein D1022.3 {ECO:0000313|EMBL:CCD68336.1} OS=Caenorhabditis elegans PE=4 SV=1	V	Defense mechanisms	Protein D1022.3 [Caenorhabditis elegans]
ugt-36	gene35227	47	72	30	223	280	247	2.056439	3.1570416256	1.3145597848	9.497562	11.8725	10.591412	1.28077334606495e-15	2.32605209356731	up	[GC]	Carbohydrate transport and metabolism;; Energy production and conversion	Biological Process: metabolic process (GO:0008152);; Molecular Function: transferase activity, transferring hexosyl groups (GO:0016758);;	--	--	[GC]	Carbohydrate transport and metabolism;; Energy production and conversion	UDP-glucoronosyl and UDP-glucosyl transferase;; Glycosyltransferase family 28 C-terminal domain	Protein UGT-36 {ECO:0000313|EMBL:CCD64426.1} OS=Caenorhabditis elegans PE=4 SV=2	P	Inorganic ion transport and metabolism	Protein UGT-36 [Caenorhabditis elegans]
ech-9	gene19290	218	240	173	50	64	83	9.601086543	10.976316874	7.9575340667	2.3023175	2.863395256	3.6112560147	1.35599991044397e-08	-1.68455878373216	down	[I]	Lipid transport and metabolism	Molecular Function: 3-hydroxyacyl-CoA dehydrogenase activity (GO:0003857);; Biological Process: fatty acid metabolic process (GO:0006631);; Molecular Function: oxidoreductase activity (GO:0016491);; Biological Process: oxidation-reduction process (GO:0055114);;	K00022|0|cel:CELE_F01G10.3|ech-9; Protein ECH-9; K00022 3-hydroxyacyl-CoA dehydrogenase [EC:1.1.1.35] (A)	Fatty acid elongation (ko00062);; Fatty acid degradation (ko00071);; Valine, leucine and isoleucine degradation (ko00280);; Lysine degradation (ko00310);; Tryptophan metabolism (ko00380);; Butanoate metabolism (ko00650);; Fatty acid metabolism (ko01212)	[I]	Lipid transport and metabolism	3-hydroxyacyl-CoA dehydrogenase, NAD binding domain;; 3-hydroxyacyl-CoA dehydrogenase, C-terminal domain;; NAD-dependent glycerol-3-phosphate dehydrogenase N-terminus	Protein ECH-9, isoform a {ECO:0000313|EMBL:CAB02892.2} OS=Caenorhabditis elegans PE=1 SV=2	V	Defense mechanisms	Protein ECH-9 [Caenorhabditis elegans]
ZK970.7	gene7952	56	49	53	159	169	207	20.2717	16.119	18.1956	64.9783	70.8165	76.9928	1.50780446706906e-08	1.75519080122802	up	--	--	--	--	--	--	--	Domain of unknown function DUF148	Protein ZK970.7 {ECO:0000313|EMBL:CAA88891.1} OS=Caenorhabditis elegans PE=4 SV=1	E	Amino acid transport and metabolism	Protein ZK970.7 [Caenorhabditis elegans]
F59A7.2	gene33432	245	272	260	870	883	852	124.4159	125.8051	130.9076	545.6946	542.2997	511.1053	8.53381721338804e-16	1.74148056850161	up	--	--	--	--	--	--	--	--	Protein F59A7.2 {ECO:0000313|EMBL:CCD72096.1} OS=Caenorhabditis elegans PE=4 SV=1	R	General function prediction only	Protein F59A7.2 [Caenorhabditis elegans]
alh-5	gene33425	907	1021	1082	2736	2735	2692	42.34953	46.8155	47.05406	124.458	123.3216	119.8941	5.22243171534879e-15	1.4360334921633	up	[C]	Energy production and conversion	Biological Process: metabolic process (GO:0008152);; Molecular Function: oxidoreductase activity (GO:0016491);; Biological Process: oxidation-reduction process (GO:0055114);;	K00129|0|cel:CELE_T08B1.3|alh-5; Protein ALH-5; K00129 aldehyde dehydrogenase (NAD(P)+) [EC:1.2.1.5] (A)	Glycolysis / Gluconeogenesis (ko00010);; Histidine metabolism (ko00340);; Tyrosine metabolism (ko00350);; Phenylalanine metabolism (ko00360);; beta-Alanine metabolism (ko00410);; Metabolism of xenobiotics by cytochrome P450 (ko00980);; Drug metabolism - cytochrome P450 (ko00982)	[C]	Energy production and conversion	Aldehyde dehydrogenase family;; Acyl-CoA reductase (LuxC)	Aldehyde dehydrogenase {ECO:0000256|PIRNR:PIRNR036492} OS=Caenorhabditis elegans PE=3 SV=1	Z	Cytoskeleton	Protein ALH-5 [Caenorhabditis elegans]
sqst-1	gene19992	15448	11754	16450	5996	7309	5097	397.9530988697	304.600112427	419.155116048	161.370048775	193.077244012	136.539452364	3.13200089247424e-07	-1.25010882176904	down	--	--	Molecular Function: zinc ion binding (GO:0008270);;	--	--	[R]	General function prediction only	Zinc finger, ZZ type	Protein SQST-1, isoform a {ECO:0000313|EMBL:CAA92982.2} OS=Caenorhabditis elegans PE=4 SV=2	R	General function prediction only	Protein T12G3.1, isoform a [Caenorhabditis elegans]
C03B1.2	gene42851	3	13	5	28	25	35	0.150541056803	0.723128613922	0.308558523152004	1.63544201263795	1.34100385487	1.9864178448	8.08728284258813e-05	2.06467333180585	up	--	--	--	--	--	--	--	--	Putative uncharacterized protein {ECO:0000313|EMBL:EFO83056.1} OS=Caenorhabditis remanei (Caenorhabditis vulgaris) PE=4 SV=1	S	Function unknown	Protein C03B1.2 [Caenorhabditis elegans]
fat-3	gene19075	2633	2608	2634	7298	8323	7309	126.18424544	126.62179783	125.74323716	345.2104477	396.0771	350.0361934	1.00136945234367e-17	1.53774418667122	up	[I]	Lipid transport and metabolism	Biological Process: lipid metabolic process (GO:0006629);;	--	--	[I]	Lipid transport and metabolism	Fatty acid desaturase;; Cytochrome b5-like Heme/Steroid binding domain	CBN-FAT-3 protein {ECO:0000313|EMBL:EGT37896.1} OS=Caenorhabditis brenneri (Nematode worm) PE=4 SV=1	S	Function unknown	Protein FAT-3, isoform a [Caenorhabditis elegans]
mth-1	gene5676	542	615	391	139	188	114	4.8001978741	5.2855349805	3.3506120481	1.220045	1.61962700000003	0.998165	3.1314935504275e-07	-1.81697637425503	down	--	--	--	--	--	--	--	Latrophilin/CL-1-like GPS domain	Protein MTH-1 {ECO:0000313|EMBL:CCD64647.1} OS=Caenorhabditis elegans PE=4 SV=2	S	Function unknown	Protein MTH-1 [Caenorhabditis elegans]
C08E8.10	gene39916	229	242	194	108	80	74	68.6455	54.880891	48.10928	29.943258	19.40222748	16.657008163	4.00003375594219e-06	-1.34840600667799	down	--	--	--	--	--	--	--	--	Protein C08E8.10 {ECO:0000313|EMBL:CAQ35016.1} OS=Caenorhabditis elegans PE=4 SV=1	S	Function unknown	Protein C08E8.10 [Caenorhabditis elegans]
T08H10.1	gene34272	2727	2779	2229	5910	5971	5720	174.83724781	174.9009024379	142.59505896	382.321401	385.60676711	365.261485859	6.94725276200913e-11	1.18125621817132	up	[R]	General function prediction only	--	--	--	[R]	General function prediction only	Aldo/keto reductase family	Protein T08H10.1 {ECO:0000313|EMBL:CCD72269.1} OS=Caenorhabditis elegans PE=4 SV=2	R	General function prediction only	Protein T08H10.1 [Caenorhabditis elegans]
ZK355.2	gene5197	1321	1250	905	549	624	513	725.342890269933	684.432372452	274.79044	89.639281	126.878149	79.2207800003302	0.000100837682167619	-1.04953288872319	down	--	--	--	--	--	--	--	--	Protein ZK355.2, isoform b {ECO:0000313|EMBL:CCD73711.1} OS=Caenorhabditis elegans PE=4 SV=1	S	Function unknown	Protein ZK355.2, isoform b [Caenorhabditis elegans]
poml-3	gene843	893	881	787	2210	2050	2156	61.54554863	62.67127	55.18843	146.60152	138.901	144.305	2.56489347995876e-12	1.32035692277661	up	--	--	Molecular Function: arylesterase activity (GO:0004064);;	--	--	--	--	SMP-30/Gluconolaconase/LRE-like region;; Arylesterase	Protein POML-3 {ECO:0000313|EMBL:CCD68581.1} OS=Caenorhabditis elegans PE=4 SV=1	R	General function prediction only	Protein POML-3 [Caenorhabditis elegans]
gst-15	gene8948	745	608	402	222	262	190	69.601905	53.03313	38.87304	22.958354	29.075807	15.455954	0.0027206706993878	-1.38740189742558	down	[O]	Posttranslational modification, protein turnover, chaperones	Molecular Function: protein binding (GO:0005515);;	--	--	[O]	Posttranslational modification, protein turnover, chaperones	Glutathione S-transferase, N-terminal domain;; Glutathione S-transferase, N-terminal domain;; Glutathione S-transferase, C-terminal domain	Protein GST-15 {ECO:0000313|EMBL:CAB02290.1} OS=Caenorhabditis elegans PE=3 SV=1	O	Posttranslational modification, protein turnover, chaperones	Protein GST-15 [Caenorhabditis elegans]
Y17D7C.2	gene40047	35	34	27	93	88	71	2.403514	2.482382378432	1.809330149307	6.533410764528	6.324440332605	5.094067635591	0.000288697673827669	1.38717378004598	up	--	--	--	--	--	--	--	--	Protein Y17D7C.2 {ECO:0000313|EMBL:CAA16296.4} OS=Caenorhabditis elegans PE=4 SV=4	K	Transcription	Protein Y17D7C.2 [Caenorhabditis elegans]
ZK742.3	gene35484	563	713	525	165	178	253	28.2773	36.1653	26.6231	7.88076	8.72618	12.18	6.28284430421255e-10	-1.59977792679833	down	[C]	Energy production and conversion	Molecular Function: FMN binding (GO:0010181);; Molecular Function: oxidoreductase activity (GO:0016491);; Biological Process: oxidation-reduction process (GO:0055114);;	--	--	[CR]	Energy production and conversion;; General function prediction only	NADH:flavin oxidoreductase / NADH oxidase family	Protein ZK742.3 {ECO:0000313|EMBL:CCD65779.1} OS=Caenorhabditis elegans PE=4 SV=1	U	Intracellular trafficking, secretion, and vesicular transport	Protein ZK742.3 [Caenorhabditis elegans]
col-163	gene40636	1283	1059	439	53	130	49	27.02	21.8804	9.05032	1.10367	2.74276	1.01526	0.000208782149520107	-3.59184952898266	down	--	--	--	--	--	--	--	Collagen triple helix repeat (20 copies)	Protein COL-163 {ECO:0000313|EMBL:CAD89742.1} OS=Caenorhabditis elegans PE=4 SV=1	R	General function prediction only	Protein COL-163 [Caenorhabditis elegans]
C47E12.9	gene19164	33	32	20	6	6	1	4.98559	4.60152	2.94715	0.993533	1.02236	0.271437	8.91137815238826e-07	-2.7149366673907	down	--	--	--	--	--	--	--	--	Protein C47E12.9 {ECO:0000313|EMBL:CAA93103.2} OS=Caenorhabditis elegans PE=4 SV=2	J	Translation, ribosomal structure and biogenesis	Protein C47E12.9 [Caenorhabditis elegans]
clec-74	gene14171	2456	2702	1202	0	0	7	119.2514	128.0606	56.2345	0	0	0.368847133205	3.40796774485684e-21	-9.83437494054469	down	--	--	--	--	--	[TV]	Signal transduction mechanisms;; Defense mechanisms	Lectin C-type domain	Protein CLEC-74 {ECO:0000313|EMBL:CCD71968.1} OS=Caenorhabditis elegans PE=4 SV=2	TV	Signal transduction mechanisms;; Defense mechanisms	Protein CLEC-74 [Caenorhabditis elegans]
C03D6.1	gene2566	205	232	119	83	75	74	20.216	22.1669	11.4813	8.18069	7.48075	7.2728	0.00954143009563817	-1.26698269165523	down	--	--	--	--	--	[J]	Translation, ribosomal structure and biogenesis	--	Protein C03D6.1 {ECO:0000313|EMBL:CAA99766.1} OS=Caenorhabditis elegans PE=4 SV=1	J	Translation, ribosomal structure and biogenesis	Protein C03D6.1 [Caenorhabditis elegans]
NA	Caenorhabditis_elegans_newGene_653	203	236	283	537	501	600	10.86451416	12.82757	15.36877	28.475669	27.32447325	31.60946	7.40456234280863e-07	1.17926522078669	up	--	--	--	--	--	--	--	--	Protein C38D4.7 {ECO:0000313|EMBL:CAA86321.1} OS=Caenorhabditis elegans PE=4 SV=1	U	Intracellular trafficking, secretion, and vesicular transport	--
F32H5.3	gene37876	17	44	26	90	59	83	31.7625	72.2505	44.4224	206.0991	140.4296	168.5313	0.00056521242108768	1.41269664828395	up	--	--	--	--	--	--	--	--	Protein F32H5.3, isoform a {ECO:0000313|EMBL:CAB04252.1} OS=Caenorhabditis elegans PE=4 SV=1	R	General function prediction only	Protein F32H5.3, isoform a [Caenorhabditis elegans]
C16E9.1	gene43065	613	544	493	1303	1294	837	17.71789114	16.9807500012471	15.133987	37.075840036046	38.204710908	24.423517	0.0011938440360072	1.05238884614391	up	--	--	--	--	--	[WV]	Extracellular structures;; Defense mechanisms	von Willebrand factor type A domain;; von Willebrand factor type A domain;; VWA domain containing CoxE-like protein	Protein C16E9.1 {ECO:0000313|EMBL:CCD64766.1} OS=Caenorhabditis elegans PE=4 SV=2	S	Function unknown	Protein C16E9.1 [Caenorhabditis elegans]
F17E9.4	gene18541	849	1123	1585	447	444	527	335.809	395.468	579.343	203.786	204.682	219.844	0.0033801819685035	-1.32814686089108	down	--	--	--	--	--	--	--	--	Protein F17E9.4 {ECO:0000313|EMBL:CCD68528.1} OS=Caenorhabditis elegans PE=4 SV=2	T	Signal transduction mechanisms	Protein F17E9.4 [Caenorhabditis elegans]
C25F9.2	gene40282	29	20	33	13	7	6	0.297224	0.20552	0.334712	0.130022	0.0770675	0.0648189	0.00179411964229717	-1.66035188609411	down	--	--	Molecular Function: nucleotide binding (GO:0000166);; Molecular Function: DNA binding (GO:0003677);; Molecular Function: DNA-directed DNA polymerase activity (GO:0003887);; Biological Process: DNA replication (GO:0006260);; Molecular Function: 3'-5' exonuclease activity (GO:0008408);;	--	--	--	--	DNA polymerase type B, organellar and viral	Protein C25F9.2 {ECO:0000313|EMBL:CAB03918.2} OS=Caenorhabditis elegans PE=4 SV=2	L	Replication, recombination and repair	Protein C25F9.2 [Caenorhabditis elegans]
C33G8.13	gene35160	705	599	308	22	62	29	53.1706	45.3715	23.2993	1.66684	4.72618	2.24629	7.37387874070394e-07	-3.84218836455706	down	--	--	--	--	--	--	--	Methyltransferase FkbM domain	Protein C33G8.13 {ECO:0000313|EMBL:CCD66537.1} OS=Caenorhabditis elegans PE=4 SV=2	S	Function unknown	Protein C33G8.13 [Caenorhabditis elegans]
K08D8.6	gene20295	2562	2994	2165	497	536	591	101.762157	122.5387844721	83.822959735047	19.3293773000003	23.0762667638898	22.602340416	3.96582109432063e-19	-2.25399443213215	down	--	--	--	--	--	--	--	CUB-like domain	Protein K08D8.6, isoform a {ECO:0000313|EMBL:CAA97438.2} OS=Caenorhabditis elegans PE=4 SV=1	R	General function prediction only	Protein K08D8.6 [Caenorhabditis elegans]
K08D8.4	gene20305	506	598	417	291	200	219	19.065514354	21.6259592399	15.45405023048	10.8174130995135	7.5176122683	8.47673	4.6841716557603e-05	-1.10377675988075	down	--	--	--	--	--	--	--	CUB-like domain	Protein K08D8.4, isoform a {ECO:0000313|EMBL:CAA97435.2} OS=Caenorhabditis elegans PE=4 SV=2	R	General function prediction only	Protein K08D8.4, isoform a [Caenorhabditis elegans]
gst-32	gene9358	10	10	4	37	33	68	1.5228	1.47052	0.677637	5.77533	5.22904	10.0447	0.0015295163153547	2.51617657303901	up	[O]	Posttranslational modification, protein turnover, chaperones	Molecular Function: protein binding (GO:0005515);;	--	--	[O]	Posttranslational modification, protein turnover, chaperones	Glutathione S-transferase, N-terminal domain;; Glutathione S-transferase, N-terminal domain;; Glutathione S-transferase, C-terminal domain;; Glutathione S-transferase, N-terminal domain	Protein GST-32 {ECO:0000313|EMBL:CAB97240.2} OS=Caenorhabditis elegans PE=3 SV=2	S	Function unknown	Protein GST-32 [Caenorhabditis elegans]
thn-2	gene20130	197	141	299	3532	4057	5400	21.8098511816	14.923452	31.45762	381.7324	457.368	567.9086	2.73841543805816e-24	4.34769206925005	up	--	--	--	--	--	--	--	Thaumatin family	Protein THN-2 {ECO:0000313|EMBL:CAA94600.1} OS=Caenorhabditis elegans PE=4 SV=1	R	General function prediction only	Protein THN-2 [Caenorhabditis elegans]
aco-2	gene11602	17876	16468	17494	36802	37020	35337	376.841	347.703	365.707	788.164	787.029	748.549	1.9634943123356e-07	1.07013803172467	up	[C]	Energy production and conversion	Biological Process: metabolic process (GO:0008152);;	K01681|0|cbr:CBG22943|Cbr-aco-2; C. briggsae CBR-ACO-2 protein; K01681 aconitate hydratase [EC:4.2.1.3] (A)	Citrate cycle (TCA cycle) (ko00020);; Glyoxylate and dicarboxylate metabolism (ko00630);; Carbon metabolism (ko01200);; 2-Oxocarboxylic acid metabolism (ko01210);; Biosynthesis of amino acids (ko01230)	[CE]	Energy production and conversion;; Amino acid transport and metabolism	Aconitase family (aconitate hydratase);; Aconitase C-terminal domain	CBN-ACO-2 protein {ECO:0000313|EMBL:EGT51594.1} OS=Caenorhabditis brenneri (Nematode worm) PE=4 SV=1	R	General function prediction only	Protein ACO-2, isoform a [Caenorhabditis elegans]
T27E9.2	gene13121	85	69	44	143	118	182	595.501	500.41	343.737	1181.6	1126.53	1446.06	0.00171972983610302	1.15497891945538	up	--	--	--	K00416|5.14323e-49|cel:CELE_T27E9.2|T27E9.2; Protein T27E9.2; K00416 ubiquinol-cytochrome c reductase subunit 6 (A)	Oxidative phosphorylation (ko00190)	[C]	Energy production and conversion	Ubiquinol-cytochrome C reductase hinge protein	Cytochrome b-c1 complex subunit 6 {ECO:0000256|PIRNR:PIRNR000019} OS=Caenorhabditis elegans PE=3 SV=1	T	Signal transduction mechanisms	Protein T27E9.2 [Caenorhabditis elegans]
C17F4.8	gene5330	20	23	20	59	53	47	0.642784	2.389594	1.556622	2.22016	2.737042	2.111459	0.00254359496121686	1.33160870250614	up	--	--	Molecular Function: protein binding (GO:0005515);; Biological Process: protein homooligomerization (GO:0051260);;	--	--	[P]	Inorganic ion transport and metabolism	BTB/POZ domain;; BTB/POZ domain	Protein C17F4.8 {ECO:0000313|EMBL:CCD64912.1} OS=Caenorhabditis elegans PE=4 SV=2	R	General function prediction only	Protein C17F4.8 [Caenorhabditis elegans]
fbxa-79	gene9705	462	562	460	177	166	208	40.9197	49.3076	40.8155	15.07743	14.58684	17.79003	2.92310671366404e-09	-1.43341816061734	down	--	--	Molecular Function: protein binding (GO:0005515);;	--	--	--	--	FTH domain;; F-box domain	Protein FBXA-79 {ECO:0000313|EMBL:CCD73898.1} OS=Caenorhabditis elegans PE=4 SV=3	R	General function prediction only	Protein FBXA-79 [Caenorhabditis elegans]
srd-64	gene9811	822	958	859	304	312	344	38.0650656557	42.1176600000005	34.7811310664621	17.403646295	17.5255223443009	19.7536283284	1.06216685423367e-11	-1.46277357180556	down	--	--	--	K08473|0|cel:CELE_Y22D7AR.8|srd-64; Protein SRD-64; K08473 nematode chemoreceptor (A)	--	--	--	Serpentine type 7TM GPCR chemoreceptor Srd	Protein SRD-64 {ECO:0000313|EMBL:CCD73763.1} OS=Caenorhabditis elegans PE=4 SV=1	C	Energy production and conversion	Protein SRD-64 [Caenorhabditis elegans]
Y57E12B.4	gene35131	1279	1273	497	109	149	14	77.506876000002	73.013311	27.3780570665307	7.0366799703443	9.24102040758	0.95332895318	9.1174631818344e-05	-3.49414070313566	down	--	--	--	--	--	--	--	--	Protein Y57E12B.4 {ECO:0000313|EMBL:CCD72908.1} OS=Caenorhabditis elegans PE=4 SV=2	I	Lipid transport and metabolism	Protein Y57E12B.4 [Caenorhabditis elegans]
C45E5.1	gene16145	9	15	11	711	758	699	0.724831	1.20439	0.850275	55.0689	58.3756	54.3216	2.40266708264595e-86	5.94964064021727	up	[G]	Carbohydrate transport and metabolism	--	--	--	[P]	Inorganic ion transport and metabolism	Haloacid dehalogenase-like hydrolase;; haloacid dehalogenase-like hydrolase;; HAD-hyrolase-like;; Mitochondrial PGP phosphatase	Protein C45E5.1 {ECO:0000313|EMBL:CCD67369.1} OS=Caenorhabditis elegans PE=4 SV=2	R	General function prediction only	Protein C45E5.1 [Caenorhabditis elegans]
T20D4.12	gene33917	481	434	180	45	36	41	51.86048	44.3074	20.52965	4.47309	3.697188	5.21513	0.000268275510761963	-3.17360326610953	down	--	--	--	--	--	--	--	Domain of unknown function (DUF19)	Protein T20D4.12 {ECO:0000313|EMBL:CCD62941.1} OS=Caenorhabditis elegans PE=4 SV=2	O	Posttranslational modification, protein turnover, chaperones	Protein T20D4.12 [Caenorhabditis elegans]
klo-2	gene9982	143	138	133	59	63	78	5.970378	5.530528	5.516508	2.379084	2.480355414	3.201705	0.00193207389695356	-1.05409748251106	down	[G]	Carbohydrate transport and metabolism	Molecular Function: hydrolase activity, hydrolyzing O-glycosyl compounds (GO:0004553);; Biological Process: carbohydrate metabolic process (GO:0005975);;	--	--	[G]	Carbohydrate transport and metabolism	Glycosyl hydrolase family 1	Protein KLO-2 {ECO:0000313|EMBL:CCD68636.1} OS=Caenorhabditis elegans PE=3 SV=1	T	Signal transduction mechanisms	Protein KLO-2 [Caenorhabditis elegans]
srp-8	gene35613	309	301	130	54	53	65	19.14128065881	16.5463822013474	7.7048950774552	2.254878	1.68364866917	2.81434277	0.00353916808766665	-2.11238262762921	down	[O]	Posttranslational modification, protein turnover, chaperones	--	--	--	[V]	Defense mechanisms	Serpin (serine protease inhibitor)	Protein SRP-8 {ECO:0000313|EMBL:CCD68320.1} OS=Caenorhabditis elegans PE=3 SV=1	S	Function unknown	Protein SRP-8 [Caenorhabditis elegans]
C46H11.2	gene1091	316	372	239	621	716	615	16.48197	18.98375	12.264035	31.87028	37.2167	32.014587	3.47571376605508e-06	1.0691375981668	up	--	--	Molecular Function: N,N-dimethylaniline monooxygenase activity (GO:0004499);; Molecular Function: oxidoreductase activity (GO:0016491);; Molecular Function: flavin adenine dinucleotide binding (GO:0050660);; Molecular Function: NADP binding (GO:0050661);; Biological Process: oxidation-reduction process (GO:0055114);;	--	--	[Q]	Secondary metabolites biosynthesis, transport and catabolism	Flavin-binding monooxygenase-like;; Pyridine nucleotide-disulphide oxidoreductase;; FAD dependent oxidoreductase;; Pyridine nucleotide-disulphide oxidoreductase;; FAD-NAD(P)-binding;; HI0933-like protein;; L-lysine 6-monooxygenase (NADPH-requiring);; FAD binding domain;; Glucose inhibited division protein A;; Pyridine nucleotide-disulphide oxidoreductase;; Thi4 family;; NAD(P)-binding Rossmann-li…	Flavin-containing monooxygenase {ECO:0000256|RuleBase:RU361177} OS=Caenorhabditis elegans PE=3 SV=1	R	General function prediction only	Protein C46H11.2 [Caenorhabditis elegans]
Y54G2A.45	gene13851	2008	2284	1274	389	363	376	164.6750231855	180.7550116092	101.47900904671	30.694469276	29.933921	29.3314717	7.28069799965155e-07	-2.30861807374551	down	--	--	Biological Process: lipid metabolic process (GO:0006629);;	--	--	[I]	Lipid transport and metabolism	Lipase (class 3)	Protein Y54G2A.45, isoform a {ECO:0000313|EMBL:CCD83539.1} OS=Caenorhabditis elegans PE=4 SV=2	TV	Signal transduction mechanisms;; Defense mechanisms	Protein Y54G2A.45 [Caenorhabditis elegans]
C35A5.3	gene36525	419	398	309	1181	1348	1118	25.217828481	24.422191513	18.661678565	65.723413424	76.772898766	63.735225956	1.16794776155001e-16	1.69007938432307	up	--	--	Cellular Component: integral component of membrane (GO:0016021);; Biological Process: transmembrane transport (GO:0055085);;	--	--	[G]	Carbohydrate transport and metabolism	Major Facilitator Superfamily	Protein C35A5.3 {ECO:0000313|EMBL:CAA94906.3} OS=Caenorhabditis elegans PE=4 SV=3	CG	Energy production and conversion;; Carbohydrate transport and metabolism	Protein C35A5.3 [Caenorhabditis elegans]
C15A11.4	gene1859	576	598	480	257	237	198	31.9141	31.053	26.07745	14.07886	12.34872	10.56532	9.76868641089298e-08	-1.26190098183421	down	--	--	Cellular Component: integral component of membrane (GO:0016021);;	--	--	--	--	Sulfite exporter TauE/SafE	Protein C15A11.4 {ECO:0000313|EMBL:CAB01963.1} OS=Caenorhabditis elegans PE=4 SV=1	W	Extracellular structures	Protein C15A11.4 [Caenorhabditis elegans]
NA	Caenorhabditis_elegans_newGene_607	55	61	59	171	168	173	2.86598	3.181	3.01729	8.49945	8.45125	8.70536	7.84852738139359e-07	1.54502633852414	up	--	--	Molecular Function: sequence-specific DNA binding transcription factor activity (GO:0003700);; Cellular Component: nucleus (GO:0005634);; Biological Process: regulation of transcription, DNA-templated (GO:0006355);; Molecular Function: zinc ion binding (GO:0008270);; Molecular Function: sequence-specific DNA binding (GO:0043565);;	--	--	[T]	Signal transduction mechanisms	Zinc finger, C4 type (two domains);; Ligand-binding domain of nuclear hormone receptor	Protein NHR-271 {ECO:0000313|EMBL:CAB07282.2} OS=Caenorhabditis elegans PE=3 SV=2	O	Posttranslational modification, protein turnover, chaperones	PREDICTED: hormone receptor 4 [Musca domestica]
dhs-23	gene38684	47	98	72	6	9	14	4.06792	8.442	6.14514	0.58388	0.854325	1.29019	1.14915469622252e-05	-2.90614831816931	down	[IQR]	Lipid transport and metabolism;; Secondary metabolites biosynthesis, transport and catabolism;; General function prediction only	--	--	--	[R]	General function prediction only	Enoyl-(Acyl carrier protein) reductase;; short chain dehydrogenase;; KR domain;; NAD dependent epimerase/dehydratase family	Protein DHS-23 {ECO:0000313|EMBL:CAB04628.1} OS=Caenorhabditis elegans PE=4 SV=1	T	Signal transduction mechanisms	Protein DHS-23 [Caenorhabditis elegans]
fpn-1.1	gene374	539	488	455	249	231	259	20.5326300000022	18.19653	17.08134	8.831137	8.65473	9.11762400000013	4.06619944068745e-05	-1.00874023099063	down	--	--	Molecular Function: iron ion transmembrane transporter activity (GO:0005381);; Cellular Component: integral component of membrane (GO:0016021);; Biological Process: iron ion transmembrane transport (GO:0034755);;	K14685|0|cel:CELE_Y37E3.16|fpn-1.1; Protein FPN-1.1; K14685 solute carrier family 40 (iron-regulated transporter), member 1 (A)	--	[P]	Inorganic ion transport and metabolism	Ferroportin1 (FPN1)	Protein FPN-1.1 {ECO:0000313|EMBL:CCD73436.1} OS=Caenorhabditis elegans PE=4 SV=2	S	Function unknown	Protein FPN-1.1 [Caenorhabditis elegans]
best-24	gene11572	231	296	274	1417	1185	1325	6.09385623700011	8.04077293	7.41535891812942	36.9997521	32.09040553	34.626791489	9.24403866302509e-29	2.29029381058807	up	--	--	--	--	--	[R]	General function prediction only	Bestrophin, RFP-TM, chloride channel	Putative uncharacterized protein {ECO:0000313|EMBL:EFP04239.1} OS=Caenorhabditis remanei (Caenorhabditis vulgaris) PE=4 SV=1	T	Signal transduction mechanisms	Protein BEST-24 [Caenorhabditis elegans]
dhs-3	gene2064	1218	1150	960	3261	3096	3257	99.3382094160001	94.1318888797	78.719812179	248.136447903	242.856209888	251.344783	3.10387557717115e-17	1.5253772249766	up	[IQR]	Lipid transport and metabolism;; Secondary metabolites biosynthesis, transport and catabolism;; General function prediction only	--	K15734|0|cbr:CBG04146|Cbr-dhs-3; C. briggsae CBR-DHS-3 protein; K15734 all-trans-retinol dehydrogenase (NAD+) [EC:1.1.1.105] (A)	Retinol metabolism (ko00830)	[Q]	Secondary metabolites biosynthesis, transport and catabolism	short chain dehydrogenase;; KR domain;; Enoyl-(Acyl carrier protein) reductase	Protein DHS-3, isoform b {ECO:0000313|EMBL:CAN86611.1} OS=Caenorhabditis elegans PE=3 SV=1	T	Signal transduction mechanisms	Protein DHS-3, isoform b [Caenorhabditis elegans]
F13D12.6	gene8450	10424	11784	7933	2461	2745	2966	413.6119	455.7082	309.2382	101.2249	111.9693	121.0942	1.52309330880182e-10	-1.88815243699938	down	--	--	Molecular Function: serine-type carboxypeptidase activity (GO:0004185);; Biological Process: proteolysis (GO:0006508);;	K13289|0|cel:CELE_F13D12.6|F13D12.6; Protein F13D12.6; K13289 cathepsin A (carboxypeptidase C) [EC:3.4.16.5] (A)	Lysosome (ko04142)	[OE]	Posttranslational modification, protein turnover, chaperones;; Amino acid transport and metabolism	Serine carboxypeptidase	Protein CBG03132 {ECO:0000313|EMBL:CAP23514.1} OS=Caenorhabditis briggsae PE=4 SV=1	R	General function prediction only	Protein F13D12.6 [Caenorhabditis elegans]
D2023.1	gene37210	191	188	106	386	387	366	21.14073980805	19.3728401444384	12.1895440037555	29.6364053100093	26.5310760789586	30.800328896696	1.82623231734765e-06	1.22533292128325	up	--	--	Biological Process: sensory perception of chemical stimulus (GO:0007606);; Cellular Component: integral component of membrane (GO:0016021);;	--	--	[C]	Energy production and conversion	C. elegans Sre G protein-coupled chemoreceptor;; Serpentine type 7TM GPCR receptor class ab chemoreceptor	Protein D2023.1, isoform f {ECO:0000313|EMBL:CBI63213.1} OS=Caenorhabditis elegans PE=4 SV=1	V	Defense mechanisms	Protein D2023.1, isoform f [Caenorhabditis elegans]
pqn-44	gene1184	8209	7059	8365	3423	4747	2815	247.74706585	203.97806326	256.72046315	95.2617753802731	135.982741891898	79.0436633066	1.23828745669482e-08	-1.10942234119724	down	--	--	--	--	--	[S]	Function unknown	Domain of unknown function (DUF1693)	Protein PQN-44, isoform a {ECO:0000313|EMBL:CCD65444.1} OS=Caenorhabditis elegans PE=4 SV=1	S	Function unknown	Protein PQN-44, isoform a [Caenorhabditis elegans]
ZC376.2	gene38175	120	146	115	289	233	267	3.66916	4.44353	3.453290276	9.042301	6.8985967066	8.046814	0.000243161868146746	1.04610595720038	up	[I]	Lipid transport and metabolism	Biological Process: metabolic process (GO:0008152);; Molecular Function: hydrolase activity (GO:0016787);;	--	--	[R]	General function prediction only	Carboxylesterase family;; alpha/beta hydrolase fold	Protein ZC376.2, isoform b {ECO:0000313|EMBL:CCG28268.1} OS=Caenorhabditis elegans PE=4 SV=1	R	General function prediction only	Protein ZC376.2, isoform b [Caenorhabditis elegans]
F21C10.10	gene35977	1592	1410	1975	4615	4831	5041	189.1334	158.11347	223.5136	581.762	599.8509	607.686	8.77707734280064e-18	1.53826587451609	up	--	--	--	--	--	--	--	3-hydroxyacyl-CoA dehydrogenase, NAD binding domain	Protein F21C10.10 {ECO:0000313|EMBL:CCD61441.1} OS=Caenorhabditis elegans PE=4 SV=2	Z	Cytoskeleton	Protein F21C10.10 [Caenorhabditis elegans]
NA	Caenorhabditis_elegans_newGene_247	166	174	154	315	404	384	3.093543	2.22981	2.802401	4.92528	5.76991	5.38591	8.98780159198174e-06	1.15435319965994	up	--	--	--	--	--	--	--	--	Protein T01G5.8 {ECO:0000313|EMBL:CAQ16154.1} OS=Caenorhabditis elegans PE=4 SV=1	CG	Energy production and conversion;; Carbohydrate transport and metabolism	--
gst-38	gene38929	1262	1306	958	23	21	49	166.601	168.948	126.6	3.16283	3.01421	6.40166	6.99298878620161e-51	-5.24992423948132	down	--	--	Molecular Function: protein binding (GO:0005515);;	K00799|3.36831e-154|cel:CELE_F35E8.8|gst-38; Protein GST-38; K00799 glutathione S-transferase [EC:2.5.1.18] (A)	Glutathione metabolism (ko00480);; Metabolism of xenobiotics by cytochrome P450 (ko00980);; Drug metabolism - cytochrome P450 (ko00982)	[O]	Posttranslational modification, protein turnover, chaperones	Glutathione S-transferase, N-terminal domain;; Glutathione S-transferase, N-terminal domain	Protein GST-38 {ECO:0000313|EMBL:CAB04293.1} OS=Caenorhabditis elegans PE=4 SV=1	R	General function prediction only	Protein GST-38 [Caenorhabditis elegans]
clec-187	gene20288	561	607	422	272	227	247	39.8567	41.0453	28.7092	19.9108	16.7077	17.4917	1.23405259091287e-05	-1.09691787000159	down	--	--	--	--	--	[TV]	Signal transduction mechanisms;; Defense mechanisms	Lectin C-type domain;; Chordopoxvirus A33R protein	Protein CLEC-187 {ECO:0000313|EMBL:CAB05321.1} OS=Caenorhabditis elegans PE=4 SV=1	G	Carbohydrate transport and metabolism	Protein CLEC-187 [Caenorhabditis elegans]
cng-1	gene38508	864	1073	883	73	95	88	20.445272	24.023679	20.42627981	1.87358032491	2.41437444	2.1544859186	4.43994302106918e-50	-3.46552716954051	down	--	--	--	--	--	[PT]	Inorganic ion transport and metabolism;; Signal transduction mechanisms	Cyclic nucleotide-binding domain;; Ion transport protein	Protein CNG-1, isoform b {ECO:0000313|EMBL:CAP16270.2} OS=Caenorhabditis elegans PE=4 SV=1	S	Function unknown	Protein CNG-1, isoform b [Caenorhabditis elegans]
misc-1	gene4279	2579	2355	2697	5159	4964	5587	123.34341	102.45449	134.9252	274.9839	272.3683	270.316	1.50983627784167e-08	1.03782668905382	up	--	--	--	K15104|0|cel:CELE_B0432.4|misc-1; Protein MISC-1; K15104 solute carrier family 25 (mitochondrial oxoglutarate transporter), member 11 (A)	--	[C]	Energy production and conversion	Mitochondrial carrier protein	Protein MISC-1 {ECO:0000313|EMBL:CCD61938.1} OS=Caenorhabditis elegans PE=3 SV=2	O	Posttranslational modification, protein turnover, chaperones	Protein MISC-1 [Caenorhabditis elegans]
C10H11.7	gene1004	3232	4324	4309	726	791	955	126.237047716	175.8051238512	169.254836000083	27.472187	28.3350581227	36.0385719427058	2.8632009409456e-22	-2.26584771104155	down	--	--	--	--	--	[U]	Intracellular trafficking, secretion, and vesicular transport	MSP (Major sperm protein) domain	Major sperm protein {ECO:0000256|RuleBase:RU003425} OS=Caenorhabditis elegans PE=4 SV=1	U	Intracellular trafficking, secretion, and vesicular transport	Protein C10H11.7 [Caenorhabditis elegans]
got-2.2	gene42813	5861	5254	5475	13016	13417	13959	231.51174	203.3587035	211.55577325177	536.93447	554.43842	565.63827112485	2.8634164980765e-12	1.27931085572281	up	[E]	Amino acid transport and metabolism	Biological Process: biosynthetic process (GO:0009058);; Molecular Function: pyridoxal phosphate binding (GO:0030170);;	K14455|0|cbr:CBG05011|Hypothetical protein CBG05011; K14455 aspartate aminotransferase, mitochondrial [EC:2.6.1.1] (A)	Alanine, aspartate and glutamate metabolism (ko00250);; Cysteine and methionine metabolism (ko00270);; Arginine and proline metabolism (ko00330);; Tyrosine metabolism (ko00350);; Phenylalanine metabolism (ko00360);; Phenylalanine, tyrosine and tryptophan biosynthesis (ko00400);; Carbon metabolism (ko01200);; 2-Oxocarboxylic acid metabolism (ko01210);; Biosynthesis of amino acids (ko01230)	[E]	Amino acid transport and metabolism	Aminotransferase class I and II	Aspartate aminotransferase {ECO:0000256|RuleBase:RU000480} OS=Caenorhabditis elegans PE=3 SV=1	R	General function prediction only	Protein GOT-2.2, isoform a [Caenorhabditis elegans]
F14F8.8	gene39288	2	0	3	34	26	25	29.2664	0	57.223	567.072	483.989	404.386	1.82710653385504e-10	4.08576809612877	up	--	--	--	--	--	--	--	--	Protein F14F8.8 {ECO:0000313|EMBL:CAB07183.1} OS=Caenorhabditis elegans PE=4 SV=1	S	Function unknown	Protein F14F8.8 [Caenorhabditis elegans]
ptr-22	gene40119	1702	1976	1496	481	496	350	36.0441296220025	40.7737091343743	30.8283706682932	10.17017424	10.3035151676513	7.2338626871857	1.96440215885992e-19	-1.96766327674404	down	--	--	Cellular Component: integral component of membrane (GO:0016021);;	--	--	[R]	General function prediction only	Patched family;; Sterol-sensing domain of SREBP cleavage-activation	Protein PTR-22, isoform a {ECO:0000313|EMBL:CCF23383.1} OS=Caenorhabditis elegans PE=4 SV=1	T	Signal transduction mechanisms	Protein PTR-22, isoform a [Caenorhabditis elegans]
asns-2	gene43802	4792	5294	4504	16325	15458	13087	152.17732803	165.117923669	141.731996112	529.034653718	498.188612635	420.165730934	5.83016873225104e-19	1.6164890361876	up	[E]	Amino acid transport and metabolism	Molecular Function: asparagine synthase (glutamine-hydrolyzing) activity (GO:0004066);; Biological Process: asparagine biosynthetic process (GO:0006529);;	K01953|0|cbr:CBG15441|Hypothetical protein CBG15441; K01953 asparagine synthase (glutamine-hydrolysing) [EC:6.3.5.4] (A)	Alanine, aspartate and glutamate metabolism (ko00250)	[E]	Amino acid transport and metabolism	Asparagine synthase;; Glutamine amidotransferase domain;; Glutamine amidotransferase domain;; Aluminium induced protein;; Glutamine amidotransferases class-II	Asparagine synthetase {ECO:0000256|PIRNR:PIRNR001589} OS=Caenorhabditis elegans PE=4 SV=1	S	Function unknown	Protein ASNS-2, isoform a [Caenorhabditis elegans]
Y69A2AR.25	gene13783	43	56	98	6	7	27	2.6342032	3.338037	5.80884939459	0.39361100000162	0.465994	1.57653000029848	0.00783240984506972	-2.30069475950691	down	--	--	--	--	--	--	--	--	Protein Y69A2AR.25 {ECO:0000313|EMBL:CCD74128.1} OS=Caenorhabditis elegans PE=4 SV=1	R	General function prediction only	Protein Y69A2AR.25 [Caenorhabditis elegans]
amt-4	gene42164	659	695	582	182	206	188	26.38202	28.00469	23.65317	6.68055	7.90124	6.92746	1.90765914930922e-14	-1.75358022685143	down	[P]	Inorganic ion transport and metabolism	Molecular Function: ammonium transmembrane transporter activity (GO:0008519);; Biological Process: ammonium transport (GO:0015696);; Cellular Component: membrane (GO:0016020);;	--	--	[P]	Inorganic ion transport and metabolism	Ammonium Transporter Family	Protein AMT-4 {ECO:0000313|EMBL:CCD63266.1} OS=Caenorhabditis elegans PE=4 SV=3	S	Function unknown	Protein AMT-4 [Caenorhabditis elegans]
F17E9.2	gene18545	282	221	180	67	57	45	15.1521439865	11.7579627	9.497765	4.1923929716	1.9075757716414	1.8685390282	6.05474821105113e-08	-2.02087963641126	down	--	--	--	--	--	--	--	--	Protein F17E9.2 {ECO:0000313|EMBL:CCD68526.1} OS=Caenorhabditis elegans PE=4 SV=1	T	Signal transduction mechanisms	Protein F17E9.2 [Caenorhabditis elegans]
dod-17	gene20336	3307	3665	1738	117	96	185	235.697	262.339	123.398	8.22385	6.87193	12.838	6.70138966869983e-10	-4.45823480060266	down	--	--	--	--	--	--	--	CUB-like domain	Protein DOD-17 {ECO:0000313|EMBL:CAB03521.2} OS=Caenorhabditis elegans PE=4 SV=2	R	General function prediction only	Protein DOD-17 [Caenorhabditis elegans]
grl-3	gene37002	825	656	357	58	83	36	59.629927	43.854991	24.757482	4.019368	5.97621300057814	2.82891000014185	8.05609702966525e-06	-3.3839088811973	down	--	--	--	--	--	--	--	Ground-like domain	Protein GRL-3 {ECO:0000313|EMBL:CAA98506.2} OS=Caenorhabditis elegans PE=4 SV=2	R	General function prediction only	Protein GRL-3 [Caenorhabditis elegans]
C49A9.1	gene17217	11	27	21	54	44	50	0.678372	1.60798	1.26168	3.26744	2.65779	3.06063	0.0033801819685035	1.325231295183	up	--	--	--	--	--	--	--	Protein of unknown function (DUF272)	Protein C49A9.1 {ECO:0000313|EMBL:CCD67620.1} OS=Caenorhabditis elegans PE=4 SV=1	CG	Energy production and conversion;; Carbohydrate transport and metabolism	Protein C49A9.1 [Caenorhabditis elegans]
clec-125	gene5460	58	69	37	6	9	7	1.41486	1.71048	0.905053	0.162541	0.236055	0.18114	3.06305172953866e-07	-2.90397743042924	down	--	--	--	--	--	[TV]	Signal transduction mechanisms;; Defense mechanisms	Lectin C-type domain	Protein CLEC-125 {ECO:0000313|EMBL:CCD73659.2} OS=Caenorhabditis elegans PE=4 SV=3	T	Signal transduction mechanisms	Protein CLEC-125 [Caenorhabditis elegans]
Y5H2B.1	gene33497	19	8	14	33	29	40	1.39141263372319	0.4453040071	1.020106832205	1.89331414645	2.05519775	2.70387616341541	0.00990683990476638	1.30898524764326	up	--	--	Biological Process: carbohydrate metabolic process (GO:0005975);; Molecular Function: galactoside 2-alpha-L-fucosyltransferase activity (GO:0008107);; Cellular Component: membrane (GO:0016020);;	--	--	--	--	Glycosyl transferase family 11	Protein Y5H2B.1 {ECO:0000313|EMBL:CCD67431.1} OS=Caenorhabditis elegans PE=4 SV=1	Q	Secondary metabolites biosynthesis, transport and catabolism	Protein Y5H2B.1 [Caenorhabditis elegans]
mltn-7	gene32966	420	313	166	6	24	13	8.891579	6.7023	3.67297	0.1432883	0.524998028	0.305716	1.58416213487172e-06	-4.39425428176157	down	--	--	--	--	--	--	--	Moulting cycle	Putative uncharacterized protein {ECO:0000313|EMBL:EFO95132.1} OS=Caenorhabditis remanei (Caenorhabditis vulgaris) PE=4 SV=1	R	General function prediction only	hypothetical protein CRE_09236 [Caenorhabditis remanei]
vap-2	gene44454	411	432	493	139	186	131	17.8187268700004	19.0553174670219	21.7972574232	5.5746374	8.4340010668374	5.977387	3.11688161790059e-10	-1.55419368082323	down	--	--	--	--	--	[S]	Function unknown	Cysteine-rich secretory protein family	Protein SCL-22 {ECO:0000313|EMBL:CAA92136.2} OS=Caenorhabditis elegans PE=4 SV=2	K	Transcription	Protein SCL-22 [Caenorhabditis elegans]
T12B3.3	gene18166	534	571	509	1353	1302	1418	18.87576	22.87643	18.35921	41.0078276309	43.6105150358	47.6767022012	3.31920343398615e-11	1.33118243928568	up	[C]	Energy production and conversion	Biological Process: lipid metabolic process (GO:0006629);; Molecular Function: phosphoric diester hydrolase activity (GO:0008081);;	--	--	[C]	Energy production and conversion	Glycerophosphoryl diester phosphodiesterase family;; Putative transmembrane protein (PGPGW)	Protein T12B3.3 {ECO:0000313|EMBL:CCD67577.1} OS=Caenorhabditis elegans PE=4 SV=1	C	Energy production and conversion	Protein T12B3.3 [Caenorhabditis elegans]
F56D2.5	gene10847	719	772	610	218	208	202	28.545703	31.919445542	25.50852249	8.744614834	8.53494000001627	8.246018	8.93803949800094e-15	-1.74696546324852	down	--	--	Molecular Function: protein binding (GO:0005515);;	K11971|0|cel:CELE_F56D2.5|F56D2.5; Protein F56D2.5; K11971 E3 ubiquitin-protein ligase RNF14 [EC:6.3.2.19] (A)	--	[O]	Posttranslational modification, protein turnover, chaperones	IBR domain;; RWD domain	Protein F56D2.5 {ECO:0000313|EMBL:CCD63137.1} OS=Caenorhabditis elegans PE=4 SV=2	A	RNA processing and modification	Protein F56D2.5 [Caenorhabditis elegans]
Y47D7A.13	gene34264	6735	6171	5268	14970	14622	11636	362.445	314.584	275.178	852.055	880.467	621.243	1.86805629468369e-10	1.17660827004121	up	--	--	--	--	--	--	--	--	Protein Y47D7A.13 {ECO:0000313|EMBL:CCD69383.1} OS=Caenorhabditis elegans PE=4 SV=3	S	Function unknown	Protein Y47D7A.13 [Caenorhabditis elegans]
aldo-2	gene10953	11334	10198	11927	27607	29330	27063	621.05286297	540.61543602	644.6049	1572.6789	1665.6425277	1500.6371	1.07557744741949e-11	1.32408468236517	up	[G]	Carbohydrate transport and metabolism	Molecular Function: fructose-bisphosphate aldolase activity (GO:0004332);; Biological Process: glycolytic process (GO:0006096);;	K01623|0|cbr:CBG09060|Hypothetical protein CBG09060; K01623 fructose-bisphosphate aldolase, class I [EC:4.1.2.13] (A)	Glycolysis / Gluconeogenesis (ko00010);; Pentose phosphate pathway (ko00030);; Fructose and mannose metabolism (ko00051);; Carbon metabolism (ko01200);; Biosynthesis of amino acids (ko01230)	[G]	Carbohydrate transport and metabolism	Fructose-bisphosphate aldolase class-I	Fructose-bisphosphate aldolase {ECO:0000256|RuleBase:RU003994} OS=Caenorhabditis brenneri (Nematode worm) PE=3 SV=1	E	Amino acid transport and metabolism	Protein ALDO-2, isoform a [Caenorhabditis elegans]
col-44	gene45434	4224	3474	1515	311	638	49	210.3561	157.9063	69.5859	17.36966	34.38368	2.603051	0.000478739041322624	-3.21480455530812	down	--	--	Molecular Function: structural constituent of cuticle (GO:0042302);;	--	--	[W]	Extracellular structures	Collagen triple helix repeat (20 copies);; Nematode cuticle collagen N-terminal domain	Protein COL-44 {ECO:0000313|EMBL:CAA94136.1} OS=Caenorhabditis elegans PE=4 SV=1	R	General function prediction only	Protein COL-44 [Caenorhabditis elegans]
gpdh-1	gene3956	425	282	305	2429	2058	1770	16.54652272271	10.2778660003264	11.4724696076	99.016470006766	84.4564600000116	69.03957	1.28672300130476e-23	2.62259448558732	up	[C]	Energy production and conversion	Molecular Function: glycerol-3-phosphate dehydrogenase [NAD+] activity (GO:0004367);; Biological Process: carbohydrate metabolic process (GO:0005975);; Molecular Function: oxidoreductase activity, acting on the CH-OH group of donors, NAD or NADP as acceptor (GO:0016616);; Biological Process: glycerol-3-phosphate catabolic process (GO:0046168);; Molecular Function: NAD binding (GO:0051287);; Biolo…	K00006|0|cel:CELE_F47G4.3|gpdh-1; Protein GPDH-1; K00006 glycerol-3-phosphate dehydrogenase (NAD+) [EC:1.1.1.8] (A)	Glycerophospholipid metabolism (ko00564)	[C]	Energy production and conversion	NAD-dependent glycerol-3-phosphate dehydrogenase N-terminus;; NAD-dependent glycerol-3-phosphate dehydrogenase C-terminus;; NADP oxidoreductase coenzyme F420-dependent	Glycerol-3-phosphate dehydrogenase [NAD(+)] {ECO:0000256|RuleBase:RU361243} OS=Caenorhabditis elegans PE=3 SV=1	Z	Cytoskeleton	Protein GPDH-1 [Caenorhabditis elegans]
clec-45	gene35421	56	59	20	4	1	0	20.8384	20.0053	7.05035	1.83038	0.797043	0.35186	5.03421664771958e-05	-4.76159950507443	down	--	--	--	--	--	[TV]	Signal transduction mechanisms;; Defense mechanisms	Lectin C-type domain	Protein CLEC-45 {ECO:0000313|EMBL:CCD64291.1} OS=Caenorhabditis elegans PE=4 SV=1	R	General function prediction only	Protein CLEC-45 [Caenorhabditis elegans]
pals-2	gene3689	46	40	25	88	92	59	1.92032349532	1.5367947166558	0.929184200001671	3.119665	3.4306569873392	2.087183939	0.00579607485986525	1.0998653490767	up	--	--	--	--	--	--	--	--	Protein C17H1.3 {ECO:0000313|EMBL:CAB07167.1} OS=Caenorhabditis elegans PE=4 SV=1	R	General function prediction only	Protein C17H1.3 [Caenorhabditis elegans]
C42D4.13	gene18070	536	461	316	107	112	113	75.2991500000001	58.3668000002898	40.68595	16.012883619	17.660197619	16.659096218	1.27608121225566e-06	-1.98995691381652	down	--	--	--	--	--	--	--	--	Protein C42D4.13, isoform a {ECO:0000313|EMBL:CDK13385.1} OS=Caenorhabditis elegans PE=4 SV=1	R	General function prediction only	C42D4.13, isoform a [Caenorhabditis elegans]
tmem-135	gene42192	244	299	216	716	569	683	14.01589973508	17.0465400761566	12.03553911	34.13147418	28.222314363	31.4500446791029	1.78052237933099e-09	1.37012436261648	up	--	--	--	--	--	[S]	Function unknown	--	Protein TMEM-135 {ECO:0000313|EMBL:CCD68559.1} OS=Caenorhabditis elegans PE=4 SV=2	R	General function prediction only	Protein TMEM-135 [Caenorhabditis elegans]
atic-1	gene18370	940	875	593	1727	1696	1467	32.2126000000013	29.7168120088073	21.4782329	53.9097400314245	53.77588692236	46.7225300119979	2.83464699936951e-07	1.01602662498605	up	[F]	Nucleotide transport and metabolism	Molecular Function: IMP cyclohydrolase activity (GO:0003937);; Molecular Function: phosphoribosylaminoimidazolecarboxamide formyltransferase activity (GO:0004643);; Biological Process: purine nucleotide biosynthetic process (GO:0006164);;	K00602|0|cbr:CBG17698|Hypothetical protein CBG17698; K00602 phosphoribosylaminoimidazolecarboxamide formyltransferase / IMP cyclohydrolase [EC:2.1.2.3 3.5.4.10] (A)	Purine metabolism (ko00230);; One carbon pool by folate (ko00670)	[F]	Nucleotide transport and metabolism	AICARFT/IMPCHase bienzyme;; MGS-like domain	Protein ATIC-1, isoform b {ECO:0000313|EMBL:CCD67725.1} OS=Caenorhabditis elegans PE=4 SV=3	F	Nucleotide transport and metabolism	Protein C55F2.1, isoform b [Caenorhabditis elegans]
K09E2.1	gene43782	1329	1074	528	33	107	20	21.2639160125007	16.89720324621	8.182417329525	0.5672466139829	1.78596074417	0.348473143082	1.70697635858503e-06	-4.20341760732088	down	--	--	--	--	--	--	--	von Willebrand factor type A domain;; von Willebrand factor type A domain	Protein K09E2.1 {ECO:0000313|EMBL:CCD69321.1} OS=Caenorhabditis elegans PE=4 SV=2	S	Function unknown	Protein K09E2.1 [Caenorhabditis elegans]
ges-1	gene33260	1215	1138	846	3178	3098	3383	40.67055	38.94049	28.67665	101.02097478	102.0888	108.77276384	1.38585556259494e-18	1.58863775229353	up	[I]	Lipid transport and metabolism	Biological Process: metabolic process (GO:0008152);; Molecular Function: hydrolase activity (GO:0016787);;	K01044|0|cel:CELE_R12A1.4|ges-1; Protein GES-1; K01044 carboxylesterase 1 [EC:3.1.1.1] (A)	Drug metabolism - other enzymes (ko00983)	[R]	General function prediction only	Carboxylesterase family;; alpha/beta hydrolase fold;; Alpha/beta hydrolase family	CRE-GES-1 protein {ECO:0000313|EMBL:EFO87676.1} OS=Caenorhabditis remanei (Caenorhabditis vulgaris) PE=3 SV=1	U	Intracellular trafficking, secretion, and vesicular transport	Protein GES-1 [Caenorhabditis elegans]
Y69A2AL.2	gene13765	515	639	686	225	218	244	163.703	184.974	203.527	78.1433	76.6995	79.0085	6.38352784747439e-10	-1.42414690596685	down	--	--	Molecular Function: phospholipase A2 activity (GO:0004623);; Biological Process: phospholipid metabolic process (GO:0006644);; Biological Process: arachidonic acid secretion (GO:0050482);;	--	--	[I]	Lipid transport and metabolism	Phospholipase A2	Protein Y69A2AL.2 {ECO:0000313|EMBL:CCD65525.1} OS=Caenorhabditis elegans PE=3 SV=1	I	Lipid transport and metabolism	Protein Y69A2AL.2 [Caenorhabditis elegans]
clec-10	gene4317	152	210	221	986	1014	1172	8.295386	10.9459	11.52358	51.82951	53.99679	62.08287	6.19137923285553e-30	2.44133236857007	up	--	--	--	--	--	[TV]	Signal transduction mechanisms;; Defense mechanisms	Lectin C-type domain;; CUB domain	Protein CLEC-10 {ECO:0000313|EMBL:CCD62818.1} OS=Caenorhabditis elegans PE=4 SV=2	JK	Translation, ribosomal structure and biogenesis;; Transcription	Protein CLEC-10 [Caenorhabditis elegans]
ugt-53	gene33700	88	111	79	639	604	656	3.81315484969735	4.524521761	3.24778658551	26.173626	24.5965813888	26.422508	1.843262846515e-30	2.76765235309689	up	[GC]	Carbohydrate transport and metabolism;; Energy production and conversion	Biological Process: metabolic process (GO:0008152);; Molecular Function: transferase activity, transferring hexosyl groups (GO:0016758);;	--	--	[GC]	Carbohydrate transport and metabolism;; Energy production and conversion	UDP-glucoronosyl and UDP-glucosyl transferase;; Glycosyltransferase family 28 C-terminal domain;; Glycosyl transferase family 1	Protein UGT-53 {ECO:0000313|EMBL:CCD71811.1} OS=Caenorhabditis elegans PE=4 SV=1	S	Function unknown	Protein UGT-53 [Caenorhabditis elegans]
cut-6	gene12576	1437	1103	799	243	255	215	46.504984	34.3602472008	25.206792318	7.9055854588835	7.94489325412362	7.01284958887163	3.55062923234781e-06	-2.23411452344239	down	--	--	--	--	--	--	--	von Willebrand factor type A domain;; Zona pellucida-like domain;; von Willebrand factor type A domain;; von Willebrand factor type A domain	Protein CUT-6 {ECO:0000313|EMBL:CAA97806.2} OS=Caenorhabditis elegans PE=4 SV=2	TU	Signal transduction mechanisms;; Intracellular trafficking, secretion, and vesicular transport	Protein CUT-6 [Caenorhabditis elegans]
R11D1.3	gene37619	145	116	67	9	1	4	15.68451	11.56685	8.35531	1.129687	0.14996	0.590191	1.66510243039262e-08	-4.55678284319183	down	--	--	--	--	--	--	--	--	Protein R11D1.3 {ECO:0000313|EMBL:CAA99900.1} OS=Caenorhabditis elegans PE=4 SV=1	R	General function prediction only	Protein R11D1.3 [Caenorhabditis elegans]
hrg-7	gene37635	428	547	381	2753	2134	1835	22.983050416	29.4654087	20.2884934057	149.8000421119	117.1070322255	98.6968273385	5.48184804361944e-12	2.30519331180158	up	--	--	--	--	--	[O]	Posttranslational modification, protein turnover, chaperones	Eukaryotic aspartyl protease;; Xylanase inhibitor N-terminal	Protein ASP-10, isoform a {ECO:0000313|EMBL:CAA99777.1} OS=Caenorhabditis elegans PE=4 SV=1	K	Transcription	Protein ASP-10, isoform a [Caenorhabditis elegans]
Y38E10A.28	gene8742	21	41	34	5	12	11	1.4069	2.71044	2.21096	0.344122	0.793586	0.699147	0.00136955126276311	-1.78007430977815	down	--	--	--	--	--	--	--	--	Protein Y38E10A.28 {ECO:0000313|EMBL:CAI46626.1} OS=Caenorhabditis elegans PE=4 SV=1	S	Function unknown	Protein Y38E10A.28 [Caenorhabditis elegans]
lec-9	gene46697	2733	3667	3077	1424	1354	1304	1110.1	1351.3	1179.96	666.846	645.522	553.561	1.15713655122902e-10	-1.21866660928049	down	--	--	Molecular Function: carbohydrate binding (GO:0030246);;	--	--	[W]	Extracellular structures	Galactoside-binding lectin	Galectin {ECO:0000256|RuleBase:RU102079} OS=Caenorhabditis elegans PE=2 SV=1	S	Function unknown	Protein LEC-9 [Caenorhabditis elegans]
acs-1	gene34964	1683	1376	1543	3269	3160	2804	38.2714665125893	31.5576186839412	35.3207783831677	73.1427182200067	71.4285411050865	63.245771257	9.32587785208792e-08	1.00001836985052	up	[IQ]	Lipid transport and metabolism;; Secondary metabolites biosynthesis, transport and catabolism	Molecular Function: catalytic activity (GO:0003824);; Biological Process: metabolic process (GO:0008152);;	--	--	[I]	Lipid transport and metabolism	AMP-binding enzyme;; AMP-binding enzyme C-terminal domain	Protein ACS-1, isoform a {ECO:0000313|EMBL:CCD71310.1} OS=Caenorhabditis elegans PE=4 SV=1	T	Signal transduction mechanisms	Protein ACS-1, isoform a [Caenorhabditis elegans]
ugt-43	gene19366	101	73	99	215	191	160	3.57458485	2.92011424911	3.904173	8.12042	7.384331	5.782211	0.000764816635821019	1.04769632693055	up	[GC]	Carbohydrate transport and metabolism;; Energy production and conversion	Biological Process: metabolic process (GO:0008152);; Molecular Function: transferase activity, transferring hexosyl groups (GO:0016758);;	--	--	[GC]	Carbohydrate transport and metabolism;; Energy production and conversion	UDP-glucoronosyl and UDP-glucosyl transferase;; Glycosyltransferase family 28 C-terminal domain	Protein UGT-43, isoform b {ECO:0000313|EMBL:CBL43432.1} OS=Caenorhabditis elegans PE=4 SV=1	K	Transcription	Protein UGT-43, isoform b [Caenorhabditis elegans]
ZK285.2	gene39000	438	316	162	9	38	6	105.5442	70.0051	37.63636	2.37343	9.79448	1.253009	2.17410797038046e-05	-4.11994734356762	down	--	--	--	--	--	--	--	--	Protein ZK285.2 {ECO:0000313|EMBL:CAE18058.1} OS=Caenorhabditis elegans PE=4 SV=1	P	Inorganic ion transport and metabolism	Protein ZK285.2 [Caenorhabditis elegans]
dct-17	gene38001	2043	3130	1357	203	174	192	73.91365	113.01453	48.3354	7.285768	6.053719	6.865173	9.83544787862482e-06	-3.52584907488929	down	--	--	--	--	--	--	--	CUB-like domain	Protein DCT-17, isoform a {ECO:0000313|EMBL:CAB04275.1} OS=Caenorhabditis elegans PE=4 SV=1	R	General function prediction only	Protein DCT-17, isoform a [Caenorhabditis elegans]
NA	Caenorhabditis_elegans_newGene_29	12	37	21	162	131	156	0.584977	1.75352	1.02261	7.08325	5.8668	6.90999	3.77090365048606e-15	2.67924501505687	up	--	--	Molecular Function: protein binding (GO:0005515);;	--	--	--	--	FTH domain;; FTH domain	Protein FBXA-216 {ECO:0000313|EMBL:CAA21741.3} OS=Caenorhabditis elegans PE=4 SV=3	J	Translation, ribosomal structure and biogenesis	--
cyp-14A3	gene45302	53	138	133	2	7	6	2.21522	5.7859	5.45557	0.092585	0.32011	0.273523	3.41675949707426e-06	-4.43402364021258	down	[Q]	Secondary metabolites biosynthesis, transport and catabolism	Molecular Function: iron ion binding (GO:0005506);; Molecular Function: oxidoreductase activity, acting on paired donors, with incorporation or reduction of molecular oxygen (GO:0016705);; Molecular Function: heme binding (GO:0020037);; Biological Process: oxidation-reduction process (GO:0055114);;	--	--	[Q]	Secondary metabolites biosynthesis, transport and catabolism	Cytochrome P450	Protein CYP-14A3 {ECO:0000313|EMBL:CAA90617.1} OS=Caenorhabditis elegans PE=3 SV=1	Q	Secondary metabolites biosynthesis, transport and catabolism	Protein CYP-14A3 [Caenorhabditis elegans]
R09E12.9	gene33122	311	672	420	23	20	45	135.824	260.229	171.898	11.6478	10.4248	20.4919	4.67230470004765e-07	-3.99777046551866	down	--	--	--	--	--	--	--	Domain of unknown function (DUF4440)	Protein R09E12.9 {ECO:0000313|EMBL:CCD63255.1} OS=Caenorhabditis elegans PE=4 SV=1	S	Function unknown	Protein R09E12.9 [Caenorhabditis elegans]
C24B5.4	gene36018	316	271	270	1139	1114	1177	22.95845	19.21856	19.70517	80.6743	78.9403	82.5977	7.78165544619839e-22	1.99600789376738	up	--	--	Cellular Component: nucleus (GO:0005634);;	--	--	[S]	Function unknown	Domain of Unknown Function (DUF1907)	Protein C24B5.4 {ECO:0000313|EMBL:CCD61431.1} OS=Caenorhabditis elegans PE=4 SV=2	S	Function unknown	Protein C24B5.4 [Caenorhabditis elegans]
H24K24.3	gene33166	2442	2176	2533	5390	5228	5691	193.713924000782	177.359160035156	206.504046484057	452.1797524	457.07955365	472.261512964	6.00291822511966e-11	1.18549671984836	up	[C]	Energy production and conversion	Biological Process: oxidation-reduction process (GO:0055114);;	K00121|0|cel:CELE_H24K24.3|H24K24.3; Protein H24K24.3, isoform B; K00121 S-(hydroxymethyl)glutathione dehydrogenase / alcohol dehydrogenase [EC:1.1.1.284 1.1.1.1] (A)	Glycolysis / Gluconeogenesis (ko00010);; Fatty acid degradation (ko00071);; Tyrosine metabolism (ko00350);; Retinol metabolism (ko00830);; Metabolism of xenobiotics by cytochrome P450 (ko00980);; Drug metabolism - cytochrome P450 (ko00982);; Carbon metabolism (ko01200);; Degradation of aromatic compounds (ko01220)	[Q]	Secondary metabolites biosynthesis, transport and catabolism	Alcohol dehydrogenase GroES-like domain;; Zinc-binding dehydrogenase	Protein CBG17892 {ECO:0000313|EMBL:CAP35434.1} OS=Caenorhabditis briggsae PE=4 SV=1	Q	Secondary metabolites biosynthesis, transport and catabolism	Protein H24K24.3, isoform b [Caenorhabditis elegans]
H11E01.2	gene41108	127	128	122	558	617	670	5.241650821	5.250677	4.9072186537	22.5844967	25.33931	27.11211048	3.79158707180908e-22	2.28666982064021	up	[GEPR]	Carbohydrate transport and metabolism;; Amino acid transport and metabolism;; Inorganic ion transport and metabolism;; General function prediction only	Cellular Component: integral component of membrane (GO:0016021);; Biological Process: transmembrane transport (GO:0055085);;	--	--	[G]	Carbohydrate transport and metabolism	Major Facilitator Superfamily	Protein H11E01.2 {ECO:0000313|EMBL:CCD61776.1} OS=Caenorhabditis elegans PE=4 SV=2	S	Function unknown	Protein H11E01.2 [Caenorhabditis elegans]
pud-4	gene33542	399	376	613	62	36	179	87.4045810919	76.0703519233	130.01499	14.67877	8.770543977	38.720685319	1.25652086846801e-05	-2.32717354849357	down	--	--	--	--	--	--	--	--	Protein PUD-4, isoform a {ECO:0000313|EMBL:CCU83358.1} OS=Caenorhabditis elegans PE=4 SV=1	T	Signal transduction mechanisms	PUD-4, isoform a [Caenorhabditis elegans]
F49C12.2	gene18867	19	48	17	824	837	687	1.28113	3.17891	1.15947	53.105462	54.715606	44.301824	8.25470264886396e-72	4.80079547667268	up	--	--	--	--	--	--	--	Methyltransferase FkbM domain	Protein F49C12.2 {ECO:0000313|EMBL:CAA92507.1} OS=Caenorhabditis elegans PE=4 SV=1	S	Function unknown	Protein F49C12.2 [Caenorhabditis elegans]
W04C9.9	gene85	14	8	19	66	62	49	0.767838912961422	0.3183927	0.9457545893	3.410094128	3.4745373396	2.23811474680027	8.2413319527745e-07	2.10747792182979	up	--	--	--	--	--	[G]	Carbohydrate transport and metabolism	--	Protein W04C9.9 {ECO:0000313|EMBL:CDK13375.1} OS=Caenorhabditis elegans PE=4 SV=1	R	General function prediction only	W04C9.9 [Caenorhabditis elegans]
F49C12.5	gene18870	17	15	11	392	383	329	0.628684	0.536705	0.464289	14.391173	14.377594	12.433616	6.20139780520133e-49	4.67633334165955	up	--	--	--	--	--	[S]	Function unknown	Glycosyltransferase family 92	Protein Y97E10B.1 {ECO:0000313|EMBL:CCD70068.1} OS=Caenorhabditis elegans PE=4 SV=2	S	Function unknown	Protein F49C12.5, isoform a [Caenorhabditis elegans]
pcca-1	gene43377	7143	6660	7104	14394	15942	14307	149.302319658982	140.799535100005	151.0323519	302.3160377	338.3967459	294.214453027032	5.85696302585102e-09	1.0902757100523	up	[I]	Lipid transport and metabolism	Molecular Function: ATP binding (GO:0005524);; Molecular Function: D-alanine-D-alanine ligase activity (GO:0008716);;	K01965|0|cel:CELE_F27D9.5|pcca-1; Protein PCCA-1; K01965 propionyl-CoA carboxylase alpha chain [EC:6.4.1.3] (A)	Valine, leucine and isoleucine degradation (ko00280);; Glyoxylate and dicarboxylate metabolism (ko00630);; Propanoate metabolism (ko00640)	[IE]	Lipid transport and metabolism;; Amino acid transport and metabolism	Carbamoyl-phosphate synthase L chain, ATP binding domain;; Carbamoyl-phosphate synthase L chain, N-terminal domain;; Biotin carboxylase C-terminal domain;; Biotin-requiring enzyme;; ATP-grasp domain;; Biotin-lipoyl like;; D-ala D-ala ligase C-terminus;; ATP-grasp domain;; ATP-grasp domain;; RimK-like ATP-grasp domain	CRE-PCCA-1 protein {ECO:0000313|EMBL:EFO82470.1} OS=Caenorhabditis remanei (Caenorhabditis vulgaris) PE=4 SV=1	W	Extracellular structures	Protein PCCA-1 [Caenorhabditis elegans]
lec-11	gene17678	476	507	388	222	175	195	50.1918	51.4336	40.2748	24.0099	19.1039	20.8098	8.32123314594355e-07	-1.21637798621144	down	--	--	Molecular Function: carbohydrate binding (GO:0030246);;	--	--	[W]	Extracellular structures	Galactoside-binding lectin	Galectin {ECO:0000256|RuleBase:RU102079} OS=Caenorhabditis elegans PE=2 SV=2	S	Function unknown	Protein LEC-11, isoform a [Caenorhabditis elegans]
fbxa-66	gene9954	96	79	58	28	22	36	7.92886	6.57626	4.73798	2.28735	1.78659	2.9109	0.00031102749417514	-1.44415776031094	down	--	--	Molecular Function: protein binding (GO:0005515);;	--	--	--	--	FTH domain;; F-box domain	Protein FBXA-66 {ECO:0000313|EMBL:CCD73844.1} OS=Caenorhabditis elegans PE=4 SV=2	O	Posttranslational modification, protein turnover, chaperones	Protein FBXA-66 [Caenorhabditis elegans]
F19B2.5	gene40494	6975	6231	7888	3360	3913	2854	460.36142894	374.05973449	506.53885	251.240640716857	288.2378685475	231.04298715009	7.5399365542218e-09	-1.06222578383051	down	--	--	Molecular Function: ATP binding (GO:0005524);;	--	--	[KL]	Transcription;; Replication, recombination and repair	SNF2 family N-terminal domain	Protein F19B2.5 {ECO:0000313|EMBL:CAA16269.1} OS=Caenorhabditis elegans PE=4 SV=1	L	Replication, recombination and repair	Protein F19B2.5 [Caenorhabditis elegans]
col-123	gene19081	5783	4776	2432	194	524	242	263.809	209.714	108.491	8.85056	24.3436	10.799	2.38433573243445e-06	-3.7662134241639	down	--	--	Molecular Function: structural constituent of cuticle (GO:0042302);;	--	--	[W]	Extracellular structures	Collagen triple helix repeat (20 copies);; Nematode cuticle collagen N-terminal domain	Protein COL-123 {ECO:0000313|EMBL:CAA94234.1} OS=Caenorhabditis elegans PE=4 SV=1	S	Function unknown	Protein COL-123 [Caenorhabditis elegans]
F44E7.2	gene34670	715	748	753	7540	6717	7554	33.4110767	74.1074720055002	34.34767122	360.4133660611	317.3161053833	356.4500593633	1.29769540228191e-70	3.29520596079138	up	[G]	Carbohydrate transport and metabolism	--	K01101|0|cel:CELE_F44E7.2|F44E7.2; Protein F44E7.2; K01101 4-nitrophenyl phosphatase [EC:3.1.3.41] (A)	--	[P]	Inorganic ion transport and metabolism	Haloacid dehalogenase-like hydrolase;; haloacid dehalogenase-like hydrolase;; HAD-hyrolase-like;; Haloacid dehalogenase-like hydrolase	Protein F44E7.2 {ECO:0000313|EMBL:CCD67858.1} OS=Caenorhabditis elegans PE=4 SV=2	S	Function unknown	Protein F44E7.2 [Caenorhabditis elegans]
R08F11.4	gene34044	337	378	367	187	145	185	21.2032	23.8386	23.2728	11.2157	9.10202	11.0718	4.64350150412609e-05	-1.06908207132658	down	[QR]	Secondary metabolites biosynthesis, transport and catabolism;; General function prediction only	Biological Process: tRNA modification (GO:0006400);; Biological Process: metabolic process (GO:0008152);; Molecular Function: methyltransferase activity (GO:0008168);; Molecular Function: tRNA (guanine-N7-)-methyltransferase activity (GO:0008176);;	--	--	[IR]	Lipid transport and metabolism;; General function prediction only	Methyltransferase domain;; Methyltransferase domain;; Methyltransferase domain;; Methyltransferase domain;; Methyltransferase domain;; Methyltransferase domain;; ubiE/COQ5 methyltransferase family;; Methyltransferase domain;; Methyltransferase small domain;; Putative methyltransferase;; Protein-L-isoaspartate(D-aspartate) O-methyltransferase (PCMT)	Protein R08F11.4 {ECO:0000313|EMBL:CCD72309.1} OS=Caenorhabditis elegans PE=4 SV=1	G	Carbohydrate transport and metabolism	Protein R08F11.4 [Caenorhabditis elegans]
fipr-23	gene3973	14	15	5	100	68	65	1.8789	1.96897	0.728534	14.0492	9.96555	8.58938	3.06560733641242e-09	2.76938876608433	up	--	--	--	--	--	--	--	--	Protein FIPR-23 {ECO:0000313|EMBL:CAB07333.1} OS=Caenorhabditis elegans PE=4 SV=1	R	General function prediction only	Protein FIPR-23 [Caenorhabditis elegans]
W02H3.1	gene44567	11	20	22	67	61	94	2.681866	5.52922	4.17528	13.10846	17.6744	16.84619	3.17144595792696e-07	2.06524447567102	up	--	--	--	--	--	--	--	--	Protein W02H3.1, isoform a {ECO:0000313|EMBL:CAR97852.1} OS=Caenorhabditis elegans PE=4 SV=1	S	Function unknown	Protein W02H3.1, isoform a [Caenorhabditis elegans]
srd-11	gene37964	31	18	27	93	71	74	0.68947156902	0.42665223213	0.52289768676	1.595431	1.22921284698	1.58169040877	2.2112756715469e-05	1.64208307155111	up	--	--	--	K08473|0|cbr:CBG11522|Cbr-srd-11; C. briggsae CBR-SRD-11 protein; K08473 nematode chemoreceptor (A)	--	--	--	Serpentine type 7TM GPCR chemoreceptor Srd;; Serpentine type 7TM GPCR chemoreceptor Srh;; Serpentine type 7TM GPCR chemoreceptor Srj;; Serpentine type 7TM GPCR chemoreceptor Str	Protein SRD-11, isoform a {ECO:0000313|EMBL:CAB01205.2} OS=Caenorhabditis elegans PE=4 SV=2	S	Function unknown	Protein SRD-11, isoform a [Caenorhabditis elegans]
lipl-2	gene36235	1583	1629	1398	654	744	811	87.0921	90.7658	79.64481	33.58061	40.87337	42.15961	8.89611373834775e-08	-1.06604378808079	down	[R]	General function prediction only	Biological Process: lipid metabolic process (GO:0006629);;	--	--	[I]	Lipid transport and metabolism	Partial alpha/beta-hydrolase lipase region;; alpha/beta hydrolase fold;; Alpha/beta hydrolase family	Lipase {ECO:0000256|PIRNR:PIRNR000862} OS=Caenorhabditis elegans PE=3 SV=1	K	Transcription	Protein LIPL-2 [Caenorhabditis elegans]
dpy-5	gene1204	5814	6261	5618	13814	13145	11227	402.021	420.136	385.89	1002.02	968.008	785.203	2.35831406153915e-09	1.1056850028848	up	--	--	Molecular Function: structural constituent of cuticle (GO:0042302);;	--	--	[W]	Extracellular structures	Collagen triple helix repeat (20 copies);; Nematode cuticle collagen N-terminal domain	CRE-DPY-5 protein {ECO:0000313|EMBL:EFP12383.1} OS=Caenorhabditis remanei (Caenorhabditis vulgaris) PE=4 SV=1	S	Function unknown	Protein DPY-5 [Caenorhabditis elegans]
col-102	gene13353	29416	21694	10149	1248	2986	243	841.513	611.469	292.179	37.8048	90.514	6.96742	0.000138458094873328	-3.78293846104248	down	--	--	Molecular Function: structural constituent of cuticle (GO:0042302);;	--	--	[W]	Extracellular structures	Collagen triple helix repeat (20 copies);; Nematode cuticle collagen N-terminal domain	Protein COL-102 {ECO:0000313|EMBL:CCD63291.1} OS=Caenorhabditis elegans PE=4 SV=1	S	Function unknown	Protein COL-102 [Caenorhabditis elegans]
Y54G2A.49	gene13869	62	113	98	25	17	38	16.26950267847	26.74125219	24.1875285053	7.381228	5.10873254617	10.2323362224	0.000244824676014573	-1.77299217466904	down	--	--	--	--	--	--	--	--	Protein Y54G2A.49, isoform b {ECO:0000313|EMBL:CDH92959.1} OS=Caenorhabditis elegans PE=4 SV=1	TV	Signal transduction mechanisms;; Defense mechanisms	Y54G2A.49, isoform b [Caenorhabditis elegans]
far-4	gene37756	10	8	2	109	93	166	1.30272	1.01665	0.345883	14.4714	12.388	21.3176	1.4313683082303e-10	4.19224983667449	up	--	--	Molecular Function: lipid binding (GO:0008289);;	--	--	--	--	Nematode fatty acid retinoid binding protein (Gp-FAR-1)	Protein FAR-4 {ECO:0000313|EMBL:CAB01421.1} OS=Caenorhabditis elegans PE=4 SV=1	TZ	Signal transduction mechanisms;; Cytoskeleton	Protein FAR-4 [Caenorhabditis elegans]
grd-7	gene43196	1810	1470	589	117	187	52	30.38337	23.13719	9.057688	2.157775	3.37978	0.919378000002646	0.000566614081905794	-3.45043326929249	down	--	--	--	--	--	--	--	Nucleotide-diphospho-sugar transferase;; Ground-like domain	Protein GRD-7 {ECO:0000313|EMBL:CCD71363.1} OS=Caenorhabditis elegans PE=1 SV=2	C	Energy production and conversion	Protein GRD-7 [Caenorhabditis elegans]
clec-67	gene14160	7436	8105	5612	1048	1057	1193	306.3514	319.5725	219.9806	44.22939	43.759255598	49.9853585845	1.62504656545403e-18	-2.68640579410711	down	--	--	--	--	--	[TV]	Signal transduction mechanisms;; Defense mechanisms	Lectin C-type domain	Protein CLEC-67 {ECO:0000313|EMBL:CCD70720.1} OS=Caenorhabditis elegans PE=4 SV=1	TV	Signal transduction mechanisms;; Defense mechanisms	Protein CLEC-67 [Caenorhabditis elegans]
ZK1193.2	gene40825	727	647	634	1269	1505	1426	9.8230811829	8.0927779648	8.2603223973	16.3943429682	20.7668704790298	18.7741600022859	1.52215636998648e-07	1.05983139987029	up	--	--	--	--	--	--	--	von Willebrand factor type A domain;; Lectin C-type domain;; von Willebrand factor type A domain;; Human growth factor-like EGF	Protein ZK1193.2 {ECO:0000313|EMBL:CCD71634.1} OS=Caenorhabditis elegans PE=4 SV=1	R	General function prediction only	Protein ZK1193.2 [Caenorhabditis elegans]
pals-30	gene23652	30	29	21	6	13	9	1.3328	1.3335	0.953421	0.2822	0.583803	0.398089	0.0048809413553405	-1.52042681329331	down	--	--	--	--	--	--	--	--	Protein Y57G11B.1 {ECO:0000313|EMBL:CAB16502.1} OS=Caenorhabditis elegans PE=4 SV=1	S	Function unknown	Protein Y57G11B.1 [Caenorhabditis elegans]
clec-265	gene41584	5591	8115	4960	430	568	462	376.976	527.072	318.769	29.7738	38.8523	32.0177	1.2769405057649e-13	-3.68089561246228	down	--	--	--	--	--	[TV]	Signal transduction mechanisms;; Defense mechanisms	Lectin C-type domain;; UL45 protein	Protein CLEC-265 {ECO:0000313|EMBL:CCD66488.1} OS=Caenorhabditis elegans PE=4 SV=1	TV	Signal transduction mechanisms;; Defense mechanisms	Protein CLEC-265 [Caenorhabditis elegans]
ZK596.1	gene19521	481	529	327	2204	1768	1661	56.8210876903	57.830993	36.3122145693	271.36426310428	218.12676399977	198.369694	2.14798353033644e-17	2.06944497464035	up	--	--	--	--	--	--	--	Domain of unknown function DUF148	Protein ZK596.1 {ECO:0000313|EMBL:CAA93430.1} OS=Caenorhabditis elegans PE=4 SV=1	R	General function prediction only	Protein ZK596.1 [Caenorhabditis elegans]
cpr-4	gene35001	6640	5799	6139	23558	24170	23555	393.197	330.858	353.019	1467.493	1495.302	1405.833	5.40108841901374e-25	1.93547061825925	up	--	--	Biological Process: proteolysis (GO:0006508);; Molecular Function: cysteine-type peptidase activity (GO:0008234);;	K01363|0|cel:CELE_F44C4.3|cpr-4; Protein CPR-4; K01363 cathepsin B [EC:3.4.22.1] (A)	Lysosome (ko04142)	[O]	Posttranslational modification, protein turnover, chaperones	Papain family cysteine protease	CBN-CPR-4 protein {ECO:0000313|EMBL:EGT47019.1} OS=Caenorhabditis brenneri (Nematode worm) PE=3 SV=1	K	Transcription	Protein CPR-4 [Caenorhabditis elegans]
F15A4.10	gene8683	46	52	79	25	15	27	8.5350273596	8.990210621	14.0999623	5.11946	3.14612	5.10184584807	0.00291329841861296	-1.40300736662617	down	--	--	--	--	--	--	--	--	--	R	General function prediction only	Protein F15A4.10 [Caenorhabditis elegans]
T20D4.5	gene33925	178	136	108	39	57	72	4.513148	3.4649429	2.72522410541	1.03367761	1.45784740800943	1.94487829341005	0.00141248000510655	-1.33528494957675	down	--	--	--	--	--	--	--	Domain of unknown function (DUF750)	Protein T20D4.3 {ECO:0000313|EMBL:CCD62950.1} OS=Caenorhabditis elegans PE=4 SV=3	O	Posttranslational modification, protein turnover, chaperones	Protein T20D4.3 [Caenorhabditis elegans]
nhr-155	gene33030	86	112	119	17	13	19	5.633254828	7.2566394014	7.552063774	1.165575836	0.887030883	1.284100456	6.89819494496382e-13	-2.69622608694209	down	--	--	Molecular Function: sequence-specific DNA binding transcription factor activity (GO:0003700);; Cellular Component: nucleus (GO:0005634);; Biological Process: regulation of transcription, DNA-templated (GO:0006355);; Molecular Function: zinc ion binding (GO:0008270);; Molecular Function: sequence-specific DNA binding (GO:0043565);;	--	--	[T]	Signal transduction mechanisms	Ligand-binding domain of nuclear hormone receptor;; Zinc finger, C4 type (two domains)	Protein NHR-155 {ECO:0000313|EMBL:CCD64461.1} OS=Caenorhabditis elegans PE=3 SV=1	K	Transcription	Protein NHR-155 [Caenorhabditis elegans]
col-172	gene42961	1091	953	480	237	312	258	43.1074	37.2943000000002	18.94188	10.970038	13.46857	10.8407	0.00958714617587771	-1.65246499448192	down	--	--	Molecular Function: structural constituent of cuticle (GO:0042302);;	--	--	[W]	Extracellular structures	Collagen triple helix repeat (20 copies);; Nematode cuticle collagen N-terminal domain	Protein COL-172, isoform a {ECO:0000313|EMBL:CCD68212.1} OS=Caenorhabditis elegans PE=4 SV=1	R	General function prediction only	Protein COL-172, isoform a [Caenorhabditis elegans]
C10C5.3	gene18897	26	36	59	124	118	138	1.42471043839	1.674575487	2.7633242	5.4115483557	5.43461198236	6.7548874437	1.21704976104463e-06	1.65053301565237	up	[E]	Amino acid transport and metabolism	Biological Process: metabolic process (GO:0008152);; Molecular Function: hydrolase activity (GO:0016787);;	K01436|0|cel:CELE_C10C5.3|C10C5.3; Protein C10C5.3; K01436 amidohydrolase [EC:3.5.1.-] (A)	--	[E]	Amino acid transport and metabolism	Peptidase family M20/M25/M40;; Peptidase dimerisation domain	Aminoacylase-1 {ECO:0000256|PIRNR:PIRNR036696} OS=Caenorhabditis elegans PE=3 SV=1	S	Function unknown	Protein C10C5.3 [Caenorhabditis elegans]
C33H5.1	gene18344	7	12	5	276	273	223	0.543828	0.905462	0.417431	20.6214	20.6222	16.7316	1.59747421846396e-43	5.00251269724515	up	--	--	--	--	--	--	--	Methyltransferase FkbM domain	Protein C33H5.1 {ECO:0000313|EMBL:CCD66585.1} OS=Caenorhabditis elegans PE=4 SV=3	I	Lipid transport and metabolism	Protein C33H5.1 [Caenorhabditis elegans]
W02G9.4	gene33642	1024	1014	584	299	271	201	87.77008025	81.4885736273	47.3502977024	26.378403	23.6503620828	17.211298263	0.000124540892116709	-1.7720750239922	down	--	--	--	--	--	--	--	CUB domain	Protein W02G9.4 {ECO:0000313|EMBL:CCD74272.1} OS=Caenorhabditis elegans PE=4 SV=1	R	General function prediction only	Protein W02G9.4 [Caenorhabditis elegans]
K09F6.5	gene4972	16	10	13	56	62	46	0.907833	0.552985	0.702818	3.13108	3.41668	2.55081	2.07827846357783e-06	2.06690497366007	up	--	--	--	--	--	--	--	--	Protein K09F6.5 {ECO:0000313|EMBL:CCD61652.1} OS=Caenorhabditis elegans PE=4 SV=1	S	Function unknown	Protein K09F6.5 [Caenorhabditis elegans]
ZC53.1	gene41197	124	114	147	53	68	59	3.95077	3.5278	4.61734	1.774333	2.291304	1.944949	0.0014091676833586	-1.10029205656022	down	--	--	--	--	--	--	--	--	Protein ZC53.1 {ECO:0000313|EMBL:CCD61691.1} OS=Caenorhabditis elegans PE=4 SV=3	R	General function prediction only	Protein ZC53.1 [Caenorhabditis elegans]
dod-21	gene20318	6329	8090	6186	76	74	57	438.278	559.729	421.23	5.39279	5.18652	4.06568	2.05273384444036e-85	-6.64129656618105	down	--	--	--	--	--	--	--	CUB-like domain	Protein C32H11.9 {ECO:0000313|EMBL:CAB05135.1} OS=Caenorhabditis elegans PE=4 SV=1	S	Function unknown	Protein C32H11.9 [Caenorhabditis elegans]
K11H12.3	gene13373	42	52	43	2	0	1	2.486511	3.66975	2.300008	0.135212900000102	0	0.0818141	2.48777587201755e-17	-5.51623887193589	down	--	--	--	--	--	--	--	Transmembrane glycoprotein	Protein K11H12.3 {ECO:0000313|EMBL:CCD70972.1} OS=Caenorhabditis elegans PE=4 SV=2	T	Signal transduction mechanisms	Protein K11H12.3 [Caenorhabditis elegans]
best-1	gene20383	170	212	180	1221	966	1039	8.277	10.3784	8.70588	56.2184	45.55543	48.48197	1.04623497094505e-31	2.51740097566162	up	--	--	--	--	--	[R]	General function prediction only	Bestrophin, RFP-TM, chloride channel	Protein CBG01822 {ECO:0000313|EMBL:CAP22816.1} OS=Caenorhabditis briggsae PE=4 SV=1	S	Function unknown	Protein BEST-1 [Caenorhabditis elegans]
ilys-3	gene13759	59	51	49	223	163	211	16.46526	14.37653	10.09607	66.123	49.776	55.3519	3.06952336789734e-10	1.90385534244857	up	--	--	Molecular Function: lysozyme activity (GO:0003796);;	--	--	--	--	Destabilase	Protein ILYS-3 {ECO:0000313|EMBL:CCD65531.1} OS=Caenorhabditis elegans PE=4 SV=1	S	Function unknown	Protein ILYS-3 [Caenorhabditis elegans]
NA	Caenorhabditis_elegans_newGene_725	127	73	178	26	33	9	2.40738	1.356816	3.207472	0.4735208357	0.6084991	0.1796602	0.00125245598648787	-2.47726517264136	down	--	--	--	--	--	--	--	--	Protein MATH-8 {ECO:0000313|EMBL:CCD64675.1} OS=Caenorhabditis elegans PE=4 SV=3	S	Function unknown	--
Y6G8.2	gene39660	409	439	366	963	997	852	7.617842	7.99376600013908	6.534249	17.220146390576	18.020012	15.7957973052046	1.64092279324932e-08	1.20729227410403	up	--	--	Molecular Function: protein binding (GO:0005515);;	--	--	--	--	FTH domain;; F-box domain	Protein Y6G8.2, isoform a {ECO:0000313|EMBL:CBA11620.1} OS=Caenorhabditis elegans PE=4 SV=1	R	General function prediction only	Protein Y6G8.2, isoform a [Caenorhabditis elegans]
rhr-1	gene34544	5254	6354	5743	1905	2036	1752	230.5014	273.9213	244.05127	81.72826	86.76770156358	74.24587	1.70633905996676e-19	-1.6114467223376	down	[P]	Inorganic ion transport and metabolism	Molecular Function: ammonium transmembrane transporter activity (GO:0008519);; Biological Process: ammonium transport (GO:0015696);; Cellular Component: membrane (GO:0016020);;	K06580|0|cel:CELE_F08F3.3|rhr-1; Protein RHR-1; K06580 ammonium transporter Rh (A)	--	[UR]	Intracellular trafficking, secretion, and vesicular transport;; General function prediction only	Ammonium Transporter Family	Protein RHR-1 {ECO:0000313|EMBL:CCD65593.1} OS=Caenorhabditis elegans PE=4 SV=1	Q	Secondary metabolites biosynthesis, transport and catabolism	Protein RHR-1 [Caenorhabditis elegans]
H23L24.4	gene18651	945	1456	1667	56	62	73	37.8213200466012	57.1484600000003	64.7169500000003	2.633368	2.151246	3.065783	2.55499577055784e-17	-4.4144053942693	down	--	--	Molecular Function: G-protein coupled receptor activity (GO:0004930);; Biological Process: G-protein coupled receptor signaling pathway (GO:0007186);; Molecular Function: G-protein coupled peptide receptor activity (GO:0008528);; Cellular Component: integral component of membrane (GO:0016021);;	--	--	[R]	General function prediction only	7 transmembrane receptor (rhodopsin family);; Serpentine type 7TM GPCR chemoreceptor Srw	Protein H23L24.4 {ECO:0000313|EMBL:CCD68983.1} OS=Caenorhabditis elegans PE=4 SV=2	I	Lipid transport and metabolism	Protein H23L24.4 [Caenorhabditis elegans]
F59B1.8	gene34009	387	470	431	146	141	200	19.98191	24.11964	22.13378	7.12287	7.13183	9.83591	1.64092279324932e-08	-1.40675520301119	down	--	--	--	--	--	--	--	Protein of unknown function (DUF1679);; Ecdysteroid kinase;; Phosphotransferase enzyme family	Protein F59B1.8 {ECO:0000313|EMBL:CCD72122.1} OS=Caenorhabditis elegans PE=4 SV=2	T	Signal transduction mechanisms	protein F59B1.8 [imported] - Caenorhabditis elegans
F11C7.7	gene46658	69	120	50	313	266	263	47.08758	80.3046	36.27922	227.3557	221.0398	176.8751	5.8229841112706e-11	1.81193168561385	up	--	--	--	--	--	--	--	Thrombospondin type 1 domain	Protein F11C7.7 {ECO:0000313|EMBL:CCD66917.1} OS=Caenorhabditis elegans PE=4 SV=1	W	Extracellular structures	Protein F11C7.7 [Caenorhabditis elegans]
K02E11.6	gene38197	120	156	103	52	56	57	51.745921248	63.028169	44.367546	24.356501396	27.1098514	30.793232	0.000454011377891809	-1.20436419041174	down	--	--	--	--	--	--	--	--	Protein K02E11.6 {ECO:0000313|EMBL:CAB01221.2} OS=Caenorhabditis elegans PE=4 SV=2	G	Carbohydrate transport and metabolism	Protein K02E11.6 [Caenorhabditis elegans]
aagr-1	gene18552	1993	2059	1692	8254	8670	7429	40.76815	42.4636319	34.75968	162.0063	173.2807	147.5325	4.30888533542072e-31	2.0791969034109	up	[G]	Carbohydrate transport and metabolism	Molecular Function: hydrolase activity, hydrolyzing O-glycosyl compounds (GO:0004553);; Biological Process: carbohydrate metabolic process (GO:0005975);;	K01187|0|cel:CELE_D2096.3|aagr-1; Protein AAGR-1; K01187 alpha-glucosidase [EC:3.2.1.20] (A)	Galactose metabolism (ko00052);; Starch and sucrose metabolism (ko00500)	[G]	Carbohydrate transport and metabolism	Glycosyl hydrolases family 31;; Trefoil (P-type) domain;; Galactose mutarotase-like	Protein AAGR-1 {ECO:0000313|EMBL:CCD68508.1} OS=Caenorhabditis elegans PE=3 SV=2	S	Function unknown	Protein AAGR-1 [Caenorhabditis elegans]
F48D6.4	gene42030	1638	1603	1601	4497	4371	5315	570.36416151	541.53303464	543.234901413	1573.602373388	1601.1360360255	1853.89937797	5.80710011246734e-18	1.54628025570841	up	--	--	--	--	--	--	--	--	Protein F48D6.4, isoform a {ECO:0000313|EMBL:CCD67848.1} OS=Caenorhabditis elegans PE=4 SV=2	K	Transcription	Protein F48D6.4, isoform a [Caenorhabditis elegans]
clec-230	gene38666	42	52	31	11	1	7	9.88674	11.433	7.07648	2.76068	0.485918	1.7516	1.92341902430461e-07	-2.72243916794294	down	--	--	--	--	--	[TV]	Signal transduction mechanisms;; Defense mechanisms	Lectin C-type domain	Protein CLEC-230 {ECO:0000313|EMBL:CAB02798.1} OS=Caenorhabditis elegans PE=4 SV=1	R	General function prediction only	Protein CLEC-230 [Caenorhabditis elegans]
dod-22	gene20330	676	661	727	136	92	153	52.009921652	50.5287440306	55.2327305739	10.1712376037	7.0711430093	11.443332066	9.57793562395183e-26	-2.44125450580038	down	--	--	--	--	--	--	--	CUB-like domain	Protein DOD-22, isoform a {ECO:0000313|EMBL:CAB05216.1} OS=Caenorhabditis elegans PE=4 SV=1	R	General function prediction only	Protein DOD-22, isoform a [Caenorhabditis elegans]
ZC196.3	gene35818	20	15	17	43	59	37	1.094711745481	0.85982969562	0.91850942497	2.26970261697	3.056038	2.01812766261	0.00196548529379292	1.41347108290999	up	--	--	--	--	--	--	--	Protein of unknown function (DUF713)	Protein ZC196.3 {ECO:0000313|EMBL:CCD62094.1} OS=Caenorhabditis elegans PE=4 SV=1	S	Function unknown	Protein ZC196.3 [Caenorhabditis elegans]
E02C12.6	gene36076	17	40	23	92	106	89	0.942781	2.16404	1.25591	4.82841	5.64106	4.73972	6.14782552095348e-07	1.84005790087435	up	--	--	--	--	--	--	--	Protein of unknown function (DUF1679);; Ecdysteroid kinase;; Phosphotransferase enzyme family;; Fructosamine kinase	Protein E02C12.6 {ECO:0000313|EMBL:CCD68591.1} OS=Caenorhabditis elegans PE=4 SV=2	R	General function prediction only	Protein E02C12.6 [Caenorhabditis elegans]
K02E11.10	gene38192	810	870	579	1616	1631	1499	52.8975	57.2865	38.5712	103.322	110.937	92.388	7.63968124693079e-08	1.06562735820147	up	--	--	--	--	--	--	--	--	Protein K02E11.10 {ECO:0000313|EMBL:CAI46591.1} OS=Caenorhabditis elegans PE=4 SV=1	G	Carbohydrate transport and metabolism	Protein K02E11.10 [Caenorhabditis elegans]
ugt-20	gene16963	490	732	683	114	123	116	20.3067	31.0918	28.3477	4.59442	4.99954	4.75857	5.46959884078524e-15	-2.43474431823453	down	[GC]	Carbohydrate transport and metabolism;; Energy production and conversion	Biological Process: metabolic process (GO:0008152);; Molecular Function: transferase activity, transferring hexosyl groups (GO:0016758);;	--	--	[GC]	Carbohydrate transport and metabolism;; Energy production and conversion	UDP-glucoronosyl and UDP-glucosyl transferase;; Glycosyltransferase family 28 C-terminal domain;; Glycosyl transferase family 1	Protein UGT-20 {ECO:0000313|EMBL:CCD72379.1} OS=Caenorhabditis elegans PE=4 SV=1	R	General function prediction only	Protein UGT-20 [Caenorhabditis elegans]
pals-7	gene3699	14	7	3	55	86	36	0.4175609117049	0.4720539441815	0.10669287951	1.5546354835791	3.38047210704	1.308578060714	0.000723085853802008	2.87219670552848	up	--	--	--	--	--	--	--	--	Protein C17H1.8, isoform b {ECO:0000313|EMBL:CDX47428.1} OS=Caenorhabditis elegans PE=4 SV=1	--	--	C17H1.8, isoform b [Caenorhabditis elegans]
F35F10.5	gene33875	372	334	149	23	33	14	65.5319	54.0616	24.43394	4.369653	6.20174	2.286778	1.91793938537723e-05	-3.61813219466941	down	--	--	--	--	--	--	--	--	Protein F35F10.5 {ECO:0000313|EMBL:CCD64818.1} OS=Caenorhabditis elegans PE=4 SV=1	R	General function prediction only	Protein F35F10.5 [Caenorhabditis elegans]
scl-1	gene20356	321	309	124	22	30	3	42.9756	38.6298	15.8686	2.95767	4.07908	0.483551	3.29870830409172e-05	-3.78461763408692	down	[S]	Function unknown	--	--	--	[S]	Function unknown	Cysteine-rich secretory protein family	Protein SCL-1 {ECO:0000313|EMBL:CAA94348.1} OS=Caenorhabditis elegans PE=4 SV=1	T	Signal transduction mechanisms	Protein SCL-1 [Caenorhabditis elegans]
Y105C5B.14	gene28918	28	25	31	2	5	6	4.01934	3.38838	4.37008	0.322424	0.853712	0.908793	1.09593034637391e-06	-2.69585771914143	down	--	--	--	--	--	--	--	--	Protein Y105C5B.14 {ECO:0000313|EMBL:CAB60318.1} OS=Caenorhabditis elegans PE=4 SV=1	R	General function prediction only	hypothetical protein Y105C5B.k - Caenorhabditis elegans
cyp-35A2	gene35298	1594	2231	1265	528	683	604	71.9336	102.692	57.2547	23.1312	30.6744	26.7723	0.000649665372783847	-1.49262601171511	down	[Q]	Secondary metabolites biosynthesis, transport and catabolism	Molecular Function: iron ion binding (GO:0005506);; Molecular Function: oxidoreductase activity, acting on paired donors, with incorporation or reduction of molecular oxygen (GO:0016705);; Molecular Function: heme binding (GO:0020037);; Biological Process: oxidation-reduction process (GO:0055114);;	K17957|0|cel:CELE_C03G6.15|cyp-35A2; Protein CYP-35A2; K17957 cytochrome P450, family 35 (A)	--	[Q]	Secondary metabolites biosynthesis, transport and catabolism	Cytochrome P450	Protein CYP-35A2 {ECO:0000313|EMBL:CCD62699.1} OS=Caenorhabditis elegans PE=3 SV=2	S	Function unknown	Protein CYP-35A2 [Caenorhabditis elegans]
lipl-8	gene38414	119	132	55	5	5	0	7.92944	8.89231	3.67366	0.350966	0.374989	0	1.12212926437514e-07	-4.94209809153299	down	[R]	General function prediction only	Biological Process: lipid metabolic process (GO:0006629);;	--	--	[I]	Lipid transport and metabolism	Partial alpha/beta-hydrolase lipase region;; Alpha/beta hydrolase family;; alpha/beta hydrolase fold	Lipase {ECO:0000256|PIRNR:PIRNR000862} OS=Caenorhabditis elegans PE=3 SV=1	I	Lipid transport and metabolism	hypothetical protein Y50E8A.g - Caenorhabditis elegans
ilys-6	gene14200	83	88	23	12	9	1	30.1417	28.51608	8.093583	5.36081000028926	4.097684	0.743734000133719	0.00922179781872144	-3.14829840034187	down	--	--	Molecular Function: lysozyme activity (GO:0003796);;	--	--	--	--	Destabilase	Protein ILYS-6 {ECO:0000313|EMBL:CCD66766.1} OS=Caenorhabditis elegans PE=4 SV=3	R	General function prediction only	Protein W03D2.7 [Caenorhabditis elegans]
swt-7	gene34421	2315	2618	2334	892	957	1048	352.031	378.6236	338.9205	144.8586	152.6162	162.0487	8.51216866216517e-13	-1.33086346429673	down	--	--	Cellular Component: integral component of membrane (GO:0016021);;	--	--	[R]	General function prediction only	Sugar efflux transporter for intercellular exchange	Sugar transporter SWEET {ECO:0000256|RuleBase:RU910715} OS=Caenorhabditis elegans PE=3 SV=1	S	Function unknown	Protein SWT-7 [Caenorhabditis elegans]
daao-1	gene13795	86	93	79	216	233	240	3.705345	3.490765	3.261709	7.890875	9.884049	9.51616	1.06230707610728e-06	1.41267292569227	up	[E]	Amino acid transport and metabolism	Molecular Function: oxidoreductase activity (GO:0016491);; Biological Process: oxidation-reduction process (GO:0055114);;	K00273|0|cel:CELE_Y69A2AR.5|daao-1; Protein DAAO-1; K00273 D-amino-acid oxidase [EC:1.4.3.3] (A)	Glycine, serine and threonine metabolism (ko00260);; Arginine and proline metabolism (ko00330);; D-Arginine and D-ornithine metabolism (ko00472);; Peroxisome (ko04146)	[E]	Amino acid transport and metabolism	FAD dependent oxidoreductase	Putative uncharacterized protein {ECO:0000313|EMBL:EGT48636.1} OS=Caenorhabditis brenneri (Nematode worm) PE=4 SV=1	R	General function prediction only	Protein DAAO-1 [Caenorhabditis elegans]
F32G8.2	gene36547	352	273	167	11	42	2	11.6670487	9.62105	5.85796	0.46336327171	1.394926168	0.11881535966	1.40454822723191e-07	-3.85573789312925	down	--	--	--	--	--	--	--	--	Protein F32G8.2 {ECO:0000313|EMBL:CAA96646.3} OS=Caenorhabditis elegans PE=4 SV=3	S	Function unknown	Protein F32G8.2 [Caenorhabditis elegans]
ugt-4	gene37665	61	35	44	138	133	174	2.623631	1.545536	1.936492	5.92443	5.795153	7.52111	3.06305172953866e-07	1.66253461260716	up	[GC]	Carbohydrate transport and metabolism;; Energy production and conversion	Biological Process: metabolic process (GO:0008152);; Molecular Function: transferase activity, transferring hexosyl groups (GO:0016758);;	--	--	[GC]	Carbohydrate transport and metabolism;; Energy production and conversion	UDP-glucoronosyl and UDP-glucosyl transferase;; Glycosyltransferase family 28 C-terminal domain	Protein UGT-4, isoform a {ECO:0000313|EMBL:CAA99956.1} OS=Caenorhabditis elegans PE=3 SV=1	S	Function unknown	Protein UGT-4, isoform a [Caenorhabditis elegans]
asp-14	gene42880	43236	50182	28739	3634	3589	3770	2113.462321886	2349.899239478	1300.241663	132.76859	126.261242136	125.96877661	2.20545396783728e-12	-3.47967177659019	down	--	--	--	--	--	[O]	Posttranslational modification, protein turnover, chaperones	Eukaryotic aspartyl protease	Protein ASP-14 {ECO:0000313|EMBL:CCD72625.1} OS=Caenorhabditis elegans PE=4 SV=1	S	Function unknown	Protein ASP-14 [Caenorhabditis elegans]
nstp-7	gene33044	25	22	27	1	0	0	1.90494	1.64926	2.02004	0.0776349	0	0	1.39300440122998e-12	-6.21193228391136	down	[GER]	Carbohydrate transport and metabolism;; Amino acid transport and metabolism;; General function prediction only	Cellular Component: Golgi membrane (GO:0000139);; Molecular Function: sugar:proton symporter activity (GO:0005351);; Biological Process: carbohydrate transport (GO:0008643);; Cellular Component: membrane (GO:0016020);; Cellular Component: integral component of membrane (GO:0016021);;	--	--	[G]	Carbohydrate transport and metabolism	Nucleotide-sugar transporter;; Multidrug resistance efflux transporter;; EamA-like transporter family;; Triose-phosphate Transporter family	Protein NSTP-7 {ECO:0000313|EMBL:CCD64474.2} OS=Caenorhabditis elegans PE=4 SV=2	MW	Cell wall/membrane/envelope biogenesis;; Extracellular structures	Protein NSTP-7 [Caenorhabditis elegans]
tag-38	gene35999	229	281	239	63	50	73	9.36355	11.6964	9.86286	2.48047	2.021386	2.88651	2.16055396468934e-12	-2.0134699505227	down	[E]	Amino acid transport and metabolism	Molecular Function: carboxy-lyase activity (GO:0016831);; Biological Process: carboxylic acid metabolic process (GO:0019752);; Molecular Function: pyridoxal phosphate binding (GO:0030170);;	--	--	[E]	Amino acid transport and metabolism	Pyridoxal-dependent decarboxylase conserved domain;; Aminotransferase class-V;; DegT/DnrJ/EryC1/StrS aminotransferase family	Protein TAG-38 {ECO:0000313|EMBL:CCD61417.1} OS=Caenorhabditis elegans PE=3 SV=1	R	General function prediction only	Protein TAG-38 [Caenorhabditis elegans]
C50F7.5	gene18305	1226	1189	988	3202	4135	5761	81.4288	69.7419	59.7792	240.594	293.103	414.12	3.22701130489368e-05	1.93932447524248	up	--	--	--	--	--	--	--	--	Protein C50F7.5 {ECO:0000313|EMBL:CCD67453.2} OS=Caenorhabditis elegans PE=4 SV=2	S	Function unknown	hypothetical protein C50F7.7 - Caenorhabditis elegans
NA	Caenorhabditis_elegans_newGene_541	54	37	66	5	4	4	0.961151	0.65565	1.14005	0.0962659	0.0826711	0.0827841	1.98060906500416e-10	-3.59726936941849	down	--	--	--	--	--	--	--	Serpentine type 7TM GPCR chemoreceptor Srz	Protein SRZ-32 {ECO:0000313|EMBL:CCD62859.1} OS=Caenorhabditis elegans PE=4 SV=2	R	General function prediction only	--
C36C5.12	gene33825	74	72	42	28	17	29	11.6472	11.0361	6.51181	4.67284	2.85197	4.67036	0.00444681885836099	-1.35130988701657	down	--	--	--	--	--	--	--	Domain of unknown function (DUF19)	Protein T28A11.3 {ECO:0000313|EMBL:CCD70562.1} OS=Caenorhabditis elegans PE=4 SV=1	S	Function unknown	Protein C36C5.12 [Caenorhabditis elegans]
sri-40	gene5302	124	157	208	83	74	79	8.38872061	9.96012	13.14609	5.36493	4.717886	5.54604	0.00250426551432767	-1.0528004189336	down	--	--	--	--	--	--	--	Serpentine type 7TM GPCR chemoreceptor Sri;; Serpentine type 7TM GPCR chemoreceptor Srh;; Serpentine type 7TM GPCR chemoreceptor Srd	Protein SRI-40, isoform a {ECO:0000313|EMBL:CCD73682.1} OS=Caenorhabditis elegans PE=4 SV=4	U	Intracellular trafficking, secretion, and vesicular transport	Protein SRI-40, isoform a [Caenorhabditis elegans]
oac-6	gene39127	2861	3036	2755	830	966	996	81.242084	83.39032	74.15146981	23.05119	27.29406	27.99146	3.05843553017443e-19	-1.63603789315297	down	--	--	Molecular Function: transferase activity, transferring acyl groups other than amino-acyl groups (GO:0016747);;	--	--	[R]	General function prediction only	Acyltransferase family	Protein OAC-6 {ECO:0000313|EMBL:CAB05687.1} OS=Caenorhabditis elegans PE=4 SV=1	R	General function prediction only	Protein OAC-6 [Caenorhabditis elegans]
T20G5.12	gene12393	134	128	52	2	12	2	17.4666	16.4386	6.75088	0.290722	1.66942	0.354946	8.41013278459607e-06	-4.30276196843472	down	--	--	--	--	--	--	--	DB module	Protein T20G5.12 {ECO:0000313|EMBL:CAA83014.1} OS=Caenorhabditis elegans PE=4 SV=1	C	Energy production and conversion	Protein T20G5.12 [Caenorhabditis elegans]
clec-7	gene35281	343	347	362	638	781	796	19.8754	19.68508	20.51394	34.65279	43.1586	43.5221	1.95737851602218e-06	1.07023084028364	up	--	--	--	--	--	[TV]	Signal transduction mechanisms;; Defense mechanisms	Lectin C-type domain;; CUB domain;; UL45 protein	Protein CLEC-7 {ECO:0000313|EMBL:CCD62811.1} OS=Caenorhabditis elegans PE=4 SV=1	TV	Signal transduction mechanisms;; Defense mechanisms	Protein CLEC-7 [Caenorhabditis elegans]
F41E6.7	gene35770	64	50	41	116	116	98	5.15821	3.75124484462	3.188052	9.133113	10.29051	7.804767	0.00271824797676178	1.08411056127416	up	--	--	--	--	--	--	--	--	Protein F41E6.7 {ECO:0000313|EMBL:CCD64099.1} OS=Caenorhabditis elegans PE=4 SV=2	O	Posttranslational modification, protein turnover, chaperones	Protein F41E6.7 [Caenorhabditis elegans]
F26G1.3	gene5819	109	89	44	1	6	3	45.6867	33.699	17.262	0.521622	3.25706	1.60755	1.11359430565831e-06	-4.60515803281098	down	--	--	--	--	--	--	--	Transthyretin-like family	Protein F26G1.3 {ECO:0000313|EMBL:CCD65846.1} OS=Caenorhabditis elegans PE=4 SV=1	S	Function unknown	Protein F26G1.3 [Caenorhabditis elegans]
clec-8	gene8725	84	98	94	322	310	284	4.42399	4.95765	4.76452	16.706	16.4151	14.5764	1.77576371345321e-10	1.72712540058736	up	--	--	--	--	--	[TV]	Signal transduction mechanisms;; Defense mechanisms	Lectin C-type domain;; CUB domain	Protein CLEC-8 {ECO:0000313|EMBL:CAB54395.2} OS=Caenorhabditis elegans PE=4 SV=2	S	Function unknown	Protein CLEC-8 [Caenorhabditis elegans]
ZK896.4	gene20293	258	214	217	29	46	60	12.618775	10.12871	10.17143	1.430379	2.215302	2.946797	2.46073683018212e-15	-2.35666112453986	down	--	--	--	--	--	--	--	CUB-like domain	Protein ZK896.4 {ECO:0000313|EMBL:CAB05319.1} OS=Caenorhabditis elegans PE=4 SV=1	G	Carbohydrate transport and metabolism	Protein ZK896.4 [Caenorhabditis elegans]
K07A1.6	gene2533	231	313	414	130	166	166	200.4071	285.3489	389.7509	113.9655	223.326	185.4605	0.00955886059013665	-1.05376355247431	down	--	--	--	--	--	--	--	Trypsin Inhibitor like cysteine rich domain	Protein K07A1.6 {ECO:0000313|EMBL:CAB03176.1} OS=Caenorhabditis elegans PE=4 SV=2	S	Function unknown	Protein K07A1.6 [Caenorhabditis elegans]
ugt-51	gene34471	262	216	249	922	866	1096	8.66015700016628	6.21228271080702	8.57474441001542	20.8413790198816	19.7786584671803	25.0511190129124	1.8753476740845e-20	1.98366579653987	up	[GC]	Carbohydrate transport and metabolism;; Energy production and conversion	Biological Process: metabolic process (GO:0008152);; Molecular Function: transferase activity, transferring hexosyl groups (GO:0016758);;	--	--	[GC]	Carbohydrate transport and metabolism;; Energy production and conversion	UDP-glucoronosyl and UDP-glucosyl transferase;; Glycosyltransferase family 28 C-terminal domain	Protein UGT-51 {ECO:0000313|EMBL:CCD83358.1} OS=Caenorhabditis elegans PE=4 SV=2	R	General function prediction only	Protein UGT-51 [Caenorhabditis elegans]
ZK1025.3	gene3158	165	228	99	5	5	0	9.25135	13.213549	5.823307	0.2741046	0.287804	0.058156960531	1.13690364381859e-09	-5.62617674104741	down	--	--	--	--	--	--	--	Methyltransferase FkbM domain	Protein ZK1025.3 {ECO:0000313|EMBL:CAA18370.1} OS=Caenorhabditis elegans PE=4 SV=1	K	Transcription	Protein ZK1025.3 [Caenorhabditis elegans]
Y60C6A.1	gene34331	16	21	15	48	33	55	2.44486	3.16102	2.33903	7.17808	5.00849	8.08386	0.0027035135106531	1.38285530110953	up	--	--	--	--	--	--	--	CX module	Protein Y60C6A.1 {ECO:0000313|EMBL:CCD65238.1} OS=Caenorhabditis elegans PE=4 SV=1	R	General function prediction only	Protein Y60C6A.1 [Caenorhabditis elegans]
Y73F4A.1	gene18776	112	153	167	262	318	351	19.8325	25.0578	27.7887	49.3337	59.5872	63.0438	4.88367173172617e-05	1.1053079287406	up	--	--	--	--	--	--	--	DOMON domain	Putative uncharacterized protein {ECO:0000313|EMBL:EFP07937.1} OS=Caenorhabditis remanei (Caenorhabditis vulgaris) PE=4 SV=1	R	General function prediction only	Protein Y73F4A.1 [Caenorhabditis elegans]
vglu-3	gene12418	111	140	106	398	296	353	3.829879	4.99136	3.458611	13.56107	9.76454	11.50795	3.19972205621081e-09	1.54816753775477	up	[GEPR]	Carbohydrate transport and metabolism;; Amino acid transport and metabolism;; Inorganic ion transport and metabolism;; General function prediction only	Cellular Component: integral component of membrane (GO:0016021);; Biological Process: transmembrane transport (GO:0055085);;	--	--	[G]	Carbohydrate transport and metabolism	Major Facilitator Superfamily	Protein CBR-VGLU-3 {ECO:0000313|EMBL:CAP21174.1} OS=Caenorhabditis briggsae PE=4 SV=1	R	General function prediction only	Protein VGLU-3 [Caenorhabditis elegans]
F07C4.12	gene35427	80	55	61	416	316	273	3.71320961	2.5514626532504	2.840963263	18.963803	14.377002	11.933194473	5.60304674817489e-11	2.35294716563745	up	[I]	Lipid transport and metabolism	Biological Process: metabolic process (GO:0008152);; Molecular Function: hydrolase activity (GO:0016787);;	--	--	[R]	General function prediction only	Carboxylesterase family;; alpha/beta hydrolase fold	Protein F07C4.12, isoform b {ECO:0000313|EMBL:CCD64302.1} OS=Caenorhabditis elegans PE=3 SV=1	R	General function prediction only	Protein F07C4.12, isoform b [Caenorhabditis elegans]
oac-41	gene35937	280	233	107	13	15	3	11.2064	9.31459	4.20452	0.521082	0.602473	0.148917	3.57739690043715e-06	-4.32969075140804	down	[I]	Lipid transport and metabolism	Molecular Function: transferase activity, transferring acyl groups other than amino-acyl groups (GO:0016747);;	--	--	--	--	Acyltransferase family	Protein OAC-41 {ECO:0000313|EMBL:CCD65674.1} OS=Caenorhabditis elegans PE=4 SV=1	R	General function prediction only	Protein OAC-41 [Caenorhabditis elegans]
Y47D3B.3	gene12681	395	399	231	67	87	56	20.95237140241	21.47906	14.221245	4.970214	4.8311028067	3.1196407779	1.50762320953493e-06	-2.29341890378666	down	--	--	--	--	--	--	--	--	Protein Y47D3B.3 {ECO:0000313|EMBL:CAA21038.4} OS=Caenorhabditis elegans PE=4 SV=4	O	Posttranslational modification, protein turnover, chaperones	Protein Y47D3B.3 [Caenorhabditis elegans]
W03D2.9	gene14205	153	123	70	16	33	24	33.8598	24.26174	16.71076	4.7743	7.78816	6.67411	0.000645444710575622	-2.25236091260403	down	--	--	--	--	--	--	--	--	Protein W03D2.9 {ECO:0000313|EMBL:CCD66767.1} OS=Caenorhabditis elegans PE=4 SV=2	R	General function prediction only	Protein W03D2.9 [Caenorhabditis elegans]
W01C9.2	gene7323	1640	1296	684	209	273	139	48.14282	37.80966	19.88185	5.9576	8.2165587103	4.0940542178	0.000565635153245524	-2.5510083950906	down	--	--	--	--	--	--	--	--	Protein W01C9.2 {ECO:0000313|EMBL:CAA90270.1} OS=Caenorhabditis elegans PE=4 SV=1	Q	Secondary metabolites biosynthesis, transport and catabolism	Protein W01C9.2 [Caenorhabditis elegans]
C29A12.6	gene36695	160	135	106	54	52	75	4.168369	3.332507	3.008996	1.571184	1.473007	2.2569847	0.000682612371951621	-1.15353578866417	down	--	--	--	--	--	--	--	von Willebrand factor type A domain;; von Willebrand factor type A domain	Protein C29A12.6, isoform b {ECO:0000313|EMBL:CBZ42120.1} OS=Caenorhabditis elegans PE=4 SV=1	T	Signal transduction mechanisms	Protein C29A12.6, isoform b [Caenorhabditis elegans]
K08D9.6	gene33848	590	500	247	32	58	29	20.3231	17.0329	8.45664	1.09189	1.97785	1.01221	1.01168509730488e-05	-3.49767026703971	down	--	--	--	--	--	[S]	Function unknown	Glycosyltransferase family 92	Protein K08D9.6 {ECO:0000313|EMBL:CCD72797.1} OS=Caenorhabditis elegans PE=4 SV=2	T	Signal transduction mechanisms	Protein K08D9.6 [Caenorhabditis elegans]
fut-2	gene34991	239	212	116	36	41	48	16.9291245	14.96481291377	8.02299713505	2.54266808	2.7147382861	3.42730107056121	0.00021525849840735	-2.18844808272856	down	--	--	Biological Process: carbohydrate metabolic process (GO:0005975);; Molecular Function: galactoside 2-alpha-L-fucosyltransferase activity (GO:0008107);; Cellular Component: membrane (GO:0016020);;	--	--	--	--	Glycosyl transferase family 11	Protein FUT-2 {ECO:0000313|EMBL:CCD68841.1} OS=Caenorhabditis elegans PE=4 SV=1	G	Carbohydrate transport and metabolism	Protein FUT-2 [Caenorhabditis elegans]
C17H12.8	gene17816	4569	4512	4097	784	785	1064	279.6061	269.842	242.6577	49.9727	49.40483	68.3803	1.12750888953318e-37	-2.32794771623673	down	--	--	--	--	--	--	--	CUB-like domain	Protein C17H12.8 {ECO:0000313|EMBL:CCD64997.1} OS=Caenorhabditis elegans PE=4 SV=2	R	General function prediction only	Protein C17H12.8 [Caenorhabditis elegans]
bca-1	gene42778	763	789	698	1630	1732	1592	61.5744769301	56.5060164783	51.7441959022	113.5775474146	111.3794113865	104.0956254066	7.79999666674774e-09	1.13418931043528	up	[P]	Inorganic ion transport and metabolism	Molecular Function: carbonate dehydratase activity (GO:0004089);; Molecular Function: zinc ion binding (GO:0008270);;	--	--	[P]	Inorganic ion transport and metabolism	Carbonic anhydrase	CBN-BCA-1 protein {ECO:0000313|EMBL:EGT43056.1} OS=Caenorhabditis brenneri (Nematode worm) PE=4 SV=1	K	Transcription	Protein BCA-1 [Caenorhabditis elegans]
phat-3	gene34135	383	464	370	201	172	167	49.3298	55.6848	45.2261	26.3814	22.5562	21.3065	3.57739690043715e-06	-1.17640307656217	down	--	--	--	--	--	--	--	ShK domain-like	Protein PHAT-3 {ECO:0000313|EMBL:CCD67688.1} OS=Caenorhabditis elegans PE=4 SV=1	S	Function unknown	Protein PHAT-3 [Caenorhabditis elegans]
H04D03.4	gene12456	22	32	75	134	127	145	0.603423	0.8626879	1.9981396	3.429282	3.263192	3.8067004	7.46832348346613e-07	1.65545571504971	up	--	--	--	--	--	--	--	Leucine Rich repeats (2 copies)	Protein H04D03.4 {ECO:0000313|EMBL:CAE17871.1} OS=Caenorhabditis elegans PE=4 SV=1	R	General function prediction only	Protein H04D03.4 [Caenorhabditis elegans]
asp-17	gene40149	36	31	33	120	93	95	1.912259	1.4467411192	1.5618045	5.89387	4.530578751	4.997025	6.81633590100745e-06	1.61851511853456	up	--	--	--	--	--	[O]	Posttranslational modification, protein turnover, chaperones	Eukaryotic aspartyl protease;; Xylanase inhibitor N-terminal	Protein ASP-17 {ECO:0000313|EMBL:CAD31821.1} OS=Caenorhabditis elegans PE=3 SV=1	U	Intracellular trafficking, secretion, and vesicular transport	hypothetical protein Y39B6B.j [imported] - Caenorhabditis elegans
C02F5.12	gene11694	632	520	814	237	246	261	32.939786	25.696701007	41.54833	12.213133	12.67364793	13.89934742	4.95993701687762e-06	-1.40484481192092	down	--	--	--	--	--	--	--	--	Putative uncharacterized protein {ECO:0000313|EMBL:EFP09209.1} OS=Caenorhabditis remanei (Caenorhabditis vulgaris) PE=4 SV=1	S	Function unknown	Protein C02F5.12 [Caenorhabditis elegans]
C44B7.7	gene6735	147	165	119	442	342	375	25.2697	26.6345	19.8498	78.3901	62.4739	63.2177	2.48942716837373e-08	1.42231867230824	up	--	--	--	K00682|2.17365e-139|cel:CELE_C44B7.7|C44B7.7; Protein C44B7.7; K00682 gamma-glutamylcyclotransferase [EC:2.3.2.4] (A)	Glutathione metabolism (ko00480)	[S]	Function unknown	AIG2-like family	Protein C44B7.7 {ECO:0000313|EMBL:CCD61561.1} OS=Caenorhabditis elegans PE=4 SV=1	T	Signal transduction mechanisms	Protein C44B7.7 [Caenorhabditis elegans]
cyp-32B1	gene33493	298	277	245	1787	1814	1715	11.6941	10.8033	9.63786	67.2927	69.9708	64.8316	3.33656660231296e-41	2.69168610431615	up	[Q]	Secondary metabolites biosynthesis, transport and catabolism	Molecular Function: iron ion binding (GO:0005506);; Molecular Function: oxidoreductase activity, acting on paired donors, with incorporation or reduction of molecular oxygen (GO:0016705);; Molecular Function: heme binding (GO:0020037);; Biological Process: oxidation-reduction process (GO:0055114);;	K17954|0|cel:CELE_Y5H2B.5|cyp-32B1; Protein CYP-32B1; K17954 cytochrome P450, family 32 (A)	--	[QI]	Secondary metabolites biosynthesis, transport and catabolism;; Lipid transport and metabolism	Cytochrome P450	Protein CYP-32B1 {ECO:0000313|EMBL:CCD67436.1} OS=Caenorhabditis elegans PE=3 SV=2	Q	Secondary metabolites biosynthesis, transport and catabolism	Protein CYP-32B1 [Caenorhabditis elegans]
nlp-76	gene45106	6190	4699	7356	1252	2333	696	314.378980000002	245.8181805	370.46787897	108.0517804378	110.741708800076	32.15372549773	1.24012151077525e-07	-2.09502784117515	down	--	--	--	--	--	--	--	--	Protein C02B4.4 {ECO:0000313|EMBL:CAN86589.1} OS=Caenorhabditis elegans PE=4 SV=1	K	Transcription	Protein C02B4.4 [Caenorhabditis elegans]
npax-2	gene41287	71	83	63	27	40	28	7.74944	8.42805	6.49868	3.22132	4.70307	3.26768	0.00323804958531119	-1.19636500271118	down	--	--	Molecular Function: DNA binding (GO:0003677);; Biological Process: regulation of transcription, DNA-templated (GO:0006355);;	--	--	[K]	Transcription	'Paired box' domain;; Homeodomain-like domain	Protein NPAX-2 {ECO:0000313|EMBL:CCD68824.1} OS=Caenorhabditis elegans PE=4 SV=3	R	General function prediction only	Protein NPAX-2 [Caenorhabditis elegans]
F31D4.8	gene40716	26	42	59	106	95	79	4.88076	7.34777	10.2267	20.902	18.5397	14.8535	0.0026764125681845	1.14006918768265	up	--	--	--	--	--	--	--	--	Protein F31D4.8 {ECO:0000313|EMBL:CAB07376.1} OS=Caenorhabditis elegans PE=4 SV=1	R	General function prediction only	Protein F31D4.8 [Caenorhabditis elegans]
dos-1	gene12004	59	59	58	238	184	288	6.99917	7.01112	6.47459	26.73834	21.65035	33.34649	2.86382183068754e-09	2.00813178504222	up	--	--	--	--	--	--	--	--	CRE-DOS-1 protein {ECO:0000313|EMBL:EFP09638.1} OS=Caenorhabditis remanei (Caenorhabditis vulgaris) PE=4 SV=1	T	Signal transduction mechanisms	Protein DOS-1 [Caenorhabditis elegans]
comt-4	gene33442	13	7	8	50	48	57	1.7317	0.937211	1.05902	6.89109	6.60309	7.50241	5.50008176022253e-08	2.46216977781266	up	[R]	General function prediction only	Molecular Function: O-methyltransferase activity (GO:0008171);;	--	--	[Q]	Secondary metabolites biosynthesis, transport and catabolism	O-methyltransferase;; Methyltransferase domain	Protein COMT-4 {ECO:0000313|EMBL:CCD70634.1} OS=Caenorhabditis elegans PE=4 SV=1	I	Lipid transport and metabolism	Protein COMT-4 [Caenorhabditis elegans]
T21F4.1	gene42517	1797	1703	2022	786	775	579	79.6173	75.623	90.5352	35.83294	36.3215	26.60127	9.46854991205903e-13	-1.37112404544287	down	[E]	Amino acid transport and metabolism	Molecular Function: metal ion binding (GO:0046872);;	--	--	[E]	Amino acid transport and metabolism	Arginase family	Protein T21F4.1, isoform b {ECO:0000313|EMBL:CCD69509.1} OS=Caenorhabditis elegans PE=4 SV=1	E	Amino acid transport and metabolism	Protein T21F4.1, isoform b [Caenorhabditis elegans]
cld-9	gene38008	1023	1289	964	105	94	110	47.6023691522	59.110339976	43.3310409	4.9816666	5.654389	5.2336252278	8.55536602222801e-34	-3.41048620149292	down	--	--	--	--	--	--	--	CUB-like domain	Protein F35E12.8, isoform a {ECO:0000313|EMBL:CAB04278.2} OS=Caenorhabditis elegans PE=4 SV=1	R	General function prediction only	Protein F35E12.8, isoform a [Caenorhabditis elegans]
fbxa-163	gene4726	221	168	162	84	89	89	13.01246	10.0451	9.54361	4.8475	5.167861	5.21623	0.000566614081905794	-1.07808027158106	down	--	--	Molecular Function: protein binding (GO:0005515);;	--	--	--	--	FTH domain;; F-box domain	Protein FBXA-163 {ECO:0000313|EMBL:CCD63670.1} OS=Caenorhabditis elegans PE=4 SV=1	R	General function prediction only	Protein FBXA-163 [Caenorhabditis elegans]
R08D7.7	gene11968	199	236	187	435	446	377	7.03441	8.738184	7.058844	15.32361	15.78694	13.45361	7.15367286872364e-05	1.01185418931369	up	[G]	Carbohydrate transport and metabolism	Biological Process: carbohydrate metabolic process (GO:0005975);; Molecular Function: phosphotransferase activity, alcohol group as acceptor (GO:0016773);;	--	--	[G]	Carbohydrate transport and metabolism	FGGY family of carbohydrate kinases, N-terminal domain;; FGGY family of carbohydrate kinases, C-terminal domain	Putative uncharacterized protein {ECO:0000313|EMBL:EFP13295.1} OS=Caenorhabditis remanei (Caenorhabditis vulgaris) PE=4 SV=1	J	Translation, ribosomal structure and biogenesis	Protein R08D7.7 [Caenorhabditis elegans]
col-114	gene18098	4731	3677	1817	168	462	77	253.6	190.954	95.4482	9.31188	26.2316	4.15209	1.49914966190329e-05	-3.86252010392277	down	--	--	Molecular Function: structural constituent of cuticle (GO:0042302);;	--	--	[W]	Extracellular structures	Collagen triple helix repeat (20 copies);; Nematode cuticle collagen N-terminal domain	Protein COL-114 {ECO:0000313|EMBL:CCD63361.1} OS=Caenorhabditis elegans PE=4 SV=2	Z	Cytoskeleton	Protein COL-114 [Caenorhabditis elegans]
pck-2	gene1973	16946	13449	15083	48926	48571	43234	508.671054762742	408.817050718826	457.414071899092	1459.45009000115	1468.54007094295	1282.85008023558	1.1721781558713e-15	1.62502114232372	up	[C]	Energy production and conversion	Molecular Function: phosphoenolpyruvate carboxykinase activity (GO:0004611);; Biological Process: gluconeogenesis (GO:0006094);;	K01596|0|cbr:CBG08279|Hypothetical protein CBG08279; K01596 phosphoenolpyruvate carboxykinase (GTP) [EC:4.1.1.32] (A)	Glycolysis / Gluconeogenesis (ko00010);; Citrate cycle (TCA cycle) (ko00020);; Pyruvate metabolism (ko00620);; FoxO signaling pathway (ko04068)	[C]	Energy production and conversion	Phosphoenolpyruvate carboxykinase	Protein PCK-2, isoform a {ECO:0000313|EMBL:CAB05600.1} OS=Caenorhabditis elegans PE=1 SV=1	U	Intracellular trafficking, secretion, and vesicular transport	Protein PCK-2, isoform a [Caenorhabditis elegans]
ech-7	gene4030	403	474	587	2916	2568	2572	37.1568	41.9287	53.3101	272.274	243.54	233.959	4.66394415158137e-39	2.45779012113666	up	[I]	Lipid transport and metabolism	Molecular Function: catalytic activity (GO:0003824);; Molecular Function: 3-hydroxyisobutyryl-CoA hydrolase activity (GO:0003860);; Biological Process: metabolic process (GO:0008152);;	--	--	[I]	Lipid transport and metabolism	Enoyl-CoA hydratase/isomerase family	Protein ECH-7 {ECO:0000313|EMBL:CAC48118.1} OS=Caenorhabditis elegans PE=3 SV=1	P	Inorganic ion transport and metabolism	Protein ECH-7 [Caenorhabditis elegans]
str-7	gene39023	5	7	3	225	283	433	0.526014	0.85340608	0.443092797827	22.3695867184	25.8521500002071	41.47120277	3.69406027199459e-14	5.96531461144465	up	--	--	--	K08473|0|cel:CELE_F22B8.5|str-7; Protein STR-7; K08473 nematode chemoreceptor (A)	--	--	--	Serpentine type 7TM GPCR chemoreceptor Str;; Serpentine type 7TM GPCR chemoreceptor Srj;; Serpentine type 7TM GPCR chemoreceptor Srd;; Serpentine type 7TM GPCR chemoreceptor Srh;; Serpentine type 7TM GPCR chemoreceptor Sri	Protein STR-7 {ECO:0000313|EMBL:CAB05496.1} OS=Caenorhabditis elegans PE=4 SV=1	R	General function prediction only	Protein STR-7 [Caenorhabditis elegans]
tatn-1	gene45849	13410	13181	10640	2005	2784	1669	447.909	430.538	350.8551	71.6878	95.5625	58.2318	2.68074856025e-31	-2.53252057403552	down	[E]	Amino acid transport and metabolism	Biological Process: biosynthetic process (GO:0009058);; Molecular Function: pyridoxal phosphate binding (GO:0030170);;	K00815|0|cel:CELE_F42D1.2|tatn-1; Protein TATN-1; K00815 tyrosine aminotransferase [EC:2.6.1.5] (A)	Ubiquinone and other terpenoid-quinone biosynthesis (ko00130);; Cysteine and methionine metabolism (ko00270);; Tyrosine metabolism (ko00350);; Phenylalanine metabolism (ko00360);; Phenylalanine, tyrosine and tryptophan biosynthesis (ko00400);; Biosynthesis of amino acids (ko01230)	[E]	Amino acid transport and metabolism	Aminotransferase class I and II;; DegT/DnrJ/EryC1/StrS aminotransferase family;; Cys/Met metabolism PLP-dependent enzyme	Protein TATN-1 {ECO:0000313|EMBL:CAB03090.1} OS=Caenorhabditis elegans PE=4 SV=1	T	Signal transduction mechanisms	Protein TATN-1 [Caenorhabditis elegans]
ins-5	gene6347	42	53	37	114	119	121	14.82219	11.597	5.35271138973	18.154606401	21.33936	18.051636816	4.18734044168438e-05	1.41867346235501	up	--	--	Molecular Function: hormone activity (GO:0005179);; Cellular Component: extracellular region (GO:0005576);;	--	--	--	--	Nematode insulin-related peptide beta type	Protein DAF-28 {ECO:0000313|EMBL:CAB61047.2} OS=Caenorhabditis elegans PE=4 SV=1	R	General function prediction only	Protein INS-5 [Caenorhabditis elegans]
hum-9	gene18862	1171	1168	687	2252	2350	1598	13.59863	14.22735	8.1926	25.383385	26.9002632	18.34324	0.00160975905381488	1.02869204322245	up	[Z]	Cytoskeleton	Molecular Function: motor activity (GO:0003774);; Molecular Function: ATP binding (GO:0005524);; Cellular Component: myosin complex (GO:0016459);;	--	--	[Z]	Cytoskeleton	Myosin head (motor domain)	Protein HUM-9 {ECO:0000313|EMBL:CAA21588.2} OS=Caenorhabditis elegans PE=4 SV=2	R	General function prediction only	Protein HUM-9 [Caenorhabditis elegans]
C14C6.3	gene33031	73	85	93	1	0	4	4.62711	4.681405	5.56937	0.0591754	0.07244059197	0.247645247715	3.49192761880751e-25	-5.65260180690693	down	--	--	Biological Process: carbohydrate metabolic process (GO:0005975);; Molecular Function: galactoside 2-alpha-L-fucosyltransferase activity (GO:0008107);; Cellular Component: membrane (GO:0016020);;	--	--	--	--	Glycosyl transferase family 11	Protein C14C6.3 {ECO:0000313|EMBL:CCD64460.1} OS=Caenorhabditis elegans PE=4 SV=2	K	Transcription	Protein C14C6.3 [Caenorhabditis elegans]
srd-39	gene45319	4	3	0	29	26	22	0.2860745	0.2456162361	0	2.424839	2.067899	1.507571793	1.88434650705727e-08	3.44785321145332	up	--	--	--	K08473|0|cel:CELE_R04D3.8|srd-39; Protein SRD-39; K08473 nematode chemoreceptor (A)	--	--	--	Serpentine type 7TM GPCR chemoreceptor Srd;; Serpentine type 7TM GPCR chemoreceptor Str	Protein SRD-39 {ECO:0000313|EMBL:CAA94166.1} OS=Caenorhabditis elegans PE=4 SV=2	R	General function prediction only	Protein SRD-39 [Caenorhabditis elegans]
F20C5.7	gene18666	81	74	30	2	2	1	6.08066	5.61488	2.29433	0.167433	0.218773	0.138965	2.3401505263606e-06	-5.21711094848229	down	--	--	--	--	--	[MW]	Cell wall/membrane/envelope biogenesis;; Extracellular structures	--	Protein F20C5.7 {ECO:0000313|EMBL:CAD89736.1} OS=Caenorhabditis elegans PE=4 SV=1	MW	Cell wall/membrane/envelope biogenesis;; Extracellular structures	Protein F20C5.7 [Caenorhabditis elegans]
C17F4.3	gene5334	22	33	46	138	112	149	2.45905	3.5234	5.031	14.957	12.2848	15.5964	4.93098293495729e-09	1.98118991044292	up	--	--	--	--	--	--	--	--	Protein C17F4.3 {ECO:0000313|EMBL:CCD64908.1} OS=Caenorhabditis elegans PE=4 SV=1	R	General function prediction only	Protein C17F4.3 [Caenorhabditis elegans]
F11D11.3	gene40070	51	76	69	5	10	13	3.088347	4.676701	4.052857	0.3284956625	0.655505	0.77425381591	9.91588277596908e-11	-2.81040683737532	down	--	--	--	--	--	--	--	Transmembrane glycoprotein	Protein F11D11.3 {ECO:0000313|EMBL:CAB04096.1} OS=Caenorhabditis elegans PE=4 SV=1	TV	Signal transduction mechanisms;; Defense mechanisms	Protein F11D11.3 [Caenorhabditis elegans]
C08B6.4	gene36354	583	404	665	202	249	282	27.10223	18.73442	30.51324	9.02794	11.24042	13.140486	0.00070031356349248	-1.17596249698064	down	[R]	General function prediction only	Molecular Function: chitinase activity (GO:0004568);; Biological Process: chitin catabolic process (GO:0006032);; Biological Process: cell wall macromolecule catabolic process (GO:0016998);;	--	--	[R]	General function prediction only	Chitinase class I	Protein C08B6.4, isoform b {ECO:0000313|EMBL:CAH19081.1} OS=Caenorhabditis elegans PE=4 SV=1	S	Function unknown	Protein C08B6.4, isoform b [Caenorhabditis elegans]
T07E3.4	gene11265	1026	814	1105	2933	2816	2684	51.49370937202	41.02150385659	56.41210599232	144.0240109999	140.28030796946	132.41000848998	1.24578985363132e-16	1.51399613011903	up	--	--	Molecular Function: protein binding (GO:0005515);;	--	--	--	--	F-box domain	Protein T07E3.4, isoform a {ECO:0000313|EMBL:CCD72023.1} OS=Caenorhabditis elegans PE=4 SV=1	R	General function prediction only	Protein T07E3.4, isoform a [Caenorhabditis elegans]
Y22D7AR.7	gene9808	74	71	79	15	17	11	1.2756107556	1.36049700000038	1.3872626500301	0.25836963	0.5357783	0.2157598847	4.09696588558633e-09	-2.38492451601234	down	--	--	Molecular Function: protein tyrosine phosphatase activity (GO:0004725);; Biological Process: protein dephosphorylation (GO:0006470);;	--	--	--	--	Protein-tyrosine phosphatase	Protein Y22D7AR.7 {ECO:0000313|EMBL:CCD73762.1} OS=Caenorhabditis elegans PE=4 SV=1	C	Energy production and conversion	Protein Y22D7AR.7 [Caenorhabditis elegans]
clec-232	gene38962	61	61	81	9	4	13	4.28499	4.01276	5.49936	0.699361	0.37820034293	0.806472000029684	9.81820104112037e-12	-2.96755575408975	down	--	--	--	--	--	[TV]	Signal transduction mechanisms;; Defense mechanisms	--	Protein CLEC-232 {ECO:0000313|EMBL:CAB04330.1} OS=Caenorhabditis elegans PE=4 SV=1	S	Function unknown	Protein CLEC-232 [Caenorhabditis elegans]
F07C4.6	gene35414	174	182	103	27	12	9	29.0036	29.1256	16.4759	4.86313	2.20835	1.57734	3.81082911157691e-09	-3.26305919075274	down	--	--	--	--	--	--	--	ShK domain-like	Protein F07C4.6 {ECO:0000313|EMBL:CCD64295.1} OS=Caenorhabditis elegans PE=4 SV=1	R	General function prediction only	Protein F07C4.6 [Caenorhabditis elegans]
cdr-4	gene37497	3179	3714	3100	1157	1131	1486	280.781	323.996	265.793	100.7536	101.3211	128.0204	1.11679818507771e-14	-1.40899394467746	down	--	--	Molecular Function: protein binding (GO:0005515);; Cellular Component: mitochondrial outer membrane (GO:0005741);; Biological Process: protein targeting to mitochondrion (GO:0006626);;	--	--	[T]	Signal transduction mechanisms	Glutathione S-transferase, C-terminal domain;; Glutathione S-transferase, C-terminal domain;; Glutathione S-transferase, N-terminal domain;; Glutathione S-transferase, C-terminal domain	Protein CDR-4 {ECO:0000313|EMBL:CAA99876.1} OS=Caenorhabditis elegans PE=2 SV=1	P	Inorganic ion transport and metabolism	Protein CDR-4 [Caenorhabditis elegans]
F23F12.12	gene11156	48	64	78	159	147	192	244.209	301.243	392.686	974.375	974.755	1101.83	1.1083663881945e-05	1.38818807307303	up	--	--	--	--	--	--	--	--	Protein F23F12.12 {ECO:0000313|EMBL:CCD69931.1} OS=Caenorhabditis elegans PE=4 SV=1	R	General function prediction only	Protein F23F12.12 [Caenorhabditis elegans]
clec-12	gene3510	315	257	161	49	43	47	15.98631	12.19154	7.47393	2.373045	2.24764722819	2.060797	1.48928589648183e-05	-2.40557742043168	down	--	--	--	--	--	[TV]	Signal transduction mechanisms;; Defense mechanisms	CUB domain;; Lectin C-type domain	Protein CLEC-12 {ECO:0000313|EMBL:CAB04882.1} OS=Caenorhabditis elegans PE=4 SV=1	S	Function unknown	Protein CLEC-12 [Caenorhabditis elegans]
fbxa-35	gene9702	78	83	62	29	34	28	4.319355	4.015016	3.944728	1.439475	1.28935320451238	1.41831	0.00114253561927733	-1.29816793127741	down	--	--	Molecular Function: protein binding (GO:0005515);;	--	--	--	--	FTH domain;; F-box domain	Protein FBXA-35 {ECO:0000313|EMBL:CCD73911.1} OS=Caenorhabditis elegans PE=4 SV=1	R	General function prediction only	Protein FBXA-35 [Caenorhabditis elegans]
F23A7.4	gene46326	77	80	78	37	15	54	1342.15	1512.03	1588.43	675.535	341.442	992.327	0.00378762294328721	-1.15246141197374	down	--	--	--	--	--	--	--	--	Protein F23A7.4 {ECO:0000313|EMBL:CAB02978.1} OS=Caenorhabditis elegans PE=4 SV=1	Q	Secondary metabolites biosynthesis, transport and catabolism	Protein F23A7.4 [Caenorhabditis elegans]
C06E4.8	gene18127	210	156	91	398	431	302	7.4954364362	4.78794300591977	4.0800767502	13.5744910000011	15.9757431263	9.78444585383	0.000105128426628257	1.29974416584481	up	--	--	--	--	--	--	--	--	Protein C06E4.8 {ECO:0000313|EMBL:CCD63343.1} OS=Caenorhabditis elegans PE=4 SV=3	Q	Secondary metabolites biosynthesis, transport and catabolism	Protein C06E4.8 [Caenorhabditis elegans]
F53F4.7	gene37961	251	194	95	13	31	30	17.5652	13.1653	6.50573	0.918576	2.22689	2.12343	0.000780751635495611	-2.87561772631059	down	--	--	--	--	--	--	--	Nucleotide-diphospho-sugar transferase	Protein F53F4.7 {ECO:0000313|EMBL:CAB01207.1} OS=Caenorhabditis elegans PE=4 SV=1	S	Function unknown	Protein F53F4.7 [Caenorhabditis elegans]
F39G3.2	gene34318	82	95	97	24	35	33	3.68726	4.2361	4.30581	1.07173	1.59707	1.4785	2.16101232113613e-05	-1.57795939135046	down	--	--	--	--	--	--	--	Glycosyltransferase family 92	Protein F39G3.2 {ECO:0000313|EMBL:CCD65241.1} OS=Caenorhabditis elegans PE=4 SV=2	O	Posttranslational modification, protein turnover, chaperones	Protein F39G3.2 [Caenorhabditis elegans]
C49G7.10	gene34133	1167	1217	1273	240	262	330	90.8882354377	90.189840748	95.6939477158	19.3573604176	20.855629504	26.1755268362	4.33351416147439e-25	-2.13976780392057	down	--	--	--	--	--	--	--	--	Protein C49G7.10 {ECO:0000313|EMBL:CCD67695.1} OS=Caenorhabditis elegans PE=4 SV=2	S	Function unknown	Protein C49G7.10 [Caenorhabditis elegans]
Y51B9A.8	gene7629	58	67	74	21	16	19	15.5206	16.3884	18.4876	6.03196	4.77924	5.23487	7.18806323058297e-06	-1.83217689523687	down	--	--	--	--	--	--	--	CC domain;; ShK domain-like	Protein Y51B9A.8 {ECO:0000313|EMBL:CAA19536.1} OS=Caenorhabditis elegans PE=4 SV=1	S	Function unknown	Protein Y51B9A.8 [Caenorhabditis elegans]
cdr-1	gene38933	217	301	184	24	31	44	24.1938	32.5466	20.0749	2.81035	3.59935	5.03059	5.9295925808736e-10	-2.83070681469116	down	--	--	--	--	--	[T]	Signal transduction mechanisms	Glutathione S-transferase, C-terminal domain;; Glutathione S-transferase, C-terminal domain;; Glutathione S-transferase, C-terminal domain;; Glutathione S-transferase, N-terminal domain	Protein CDR-1 {ECO:0000313|EMBL:CAB04302.1} OS=Caenorhabditis elegans PE=2 SV=1	R	General function prediction only	Protein CDR-1 [Caenorhabditis elegans]
col-90	gene11590	2056	2006	1646	5898	5514	4544	159.4782	157.3833	127.6823	470.377	444.498	357.182	1.26681143207882e-15	1.47805296855243	up	--	--	Molecular Function: structural constituent of cuticle (GO:0042302);;	--	--	[W]	Extracellular structures	Collagen triple helix repeat (20 copies);; Nematode cuticle collagen N-terminal domain	Protein CBR-COL-90 {ECO:0000313|EMBL:CAP31295.1} OS=Caenorhabditis briggsae PE=4 SV=1	F	Nucleotide transport and metabolism	Protein COL-90 [Caenorhabditis elegans]
C26G2.2	gene45800	269	281	384	140	137	124	4.2512441777703	4.71650416400003	7.02210202765402	2.27982256700157	2.5703720674856	1.9631200509796	5.64201234426362e-06	-1.2222784474065	down	--	--	--	--	--	--	--	--	Protein C26G2.2 {ECO:0000313|EMBL:CAB63433.3} OS=Caenorhabditis elegans PE=4 SV=3	T	Signal transduction mechanisms	Protein C26G2.2 [Caenorhabditis elegans]
K08D8.3	gene20304	168	181	96	462	352	326	6.43608	6.93175	3.707251	18.23184	13.50507	12.59323	1.83563706106292e-05	1.35111084013719	up	--	--	--	--	--	--	--	CUB-like domain	Protein K08D8.3 {ECO:0000313|EMBL:CAA97434.1} OS=Caenorhabditis elegans PE=4 SV=2	R	General function prediction only	Protein K08D8.3 [Caenorhabditis elegans]
mce-1	gene1899	771	649	734	2180	2055	2328	149.6492	117.4116	137.9382	472.795	436.092	493.175	1.39161014713499e-17	1.60298436376391	up	[E]	Amino acid transport and metabolism	--	K05606|4.60372e-114|cel:CELE_D2030.5|mce-1; Protein MCE-1; K05606 methylmalonyl-CoA/ethylmalonyl-CoA epimerase [EC:5.1.99.1] (A)	Valine, leucine and isoleucine degradation (ko00280);; Glyoxylate and dicarboxylate metabolism (ko00630);; Propanoate metabolism (ko00640);; Carbon metabolism (ko01200)	[G]	Carbohydrate transport and metabolism	Glyoxalase/Bleomycin resistance protein/Dioxygenase superfamily;; Glyoxalase-like domain;; Glyoxalase/Bleomycin resistance protein/Dioxygenase superfamily;; Glyoxalase-like domain	Protein MCE-1 {ECO:0000313|EMBL:CAA98118.1} OS=Caenorhabditis elegans PE=2 SV=1	G	Carbohydrate transport and metabolism	Protein MCE-1 [Caenorhabditis elegans]
B0554.1	gene32989	90	112	40	1	4	3	2576.86	3464.64	1275.99	36.6956	183.827	124.434	4.17498598756485e-06	-4.92602288690651	down	--	--	--	--	--	--	--	--	Protein B0554.1 {ECO:0000313|EMBL:CCD62227.1} OS=Caenorhabditis elegans PE=4 SV=1	S	Function unknown	Protein B0554.1 [Caenorhabditis elegans]
clec-3	gene5236	4265	4135	2148	15	18	41	198.3367	182.2815	97.9465	0.766113	0.9060123	1.808346	2.65909569998252e-19	-7.16208950033271	down	--	--	--	--	--	[TV]	Signal transduction mechanisms;; Defense mechanisms	Lectin C-type domain;; CUB domain	Protein CLEC-3 {ECO:0000313|EMBL:CCD62000.1} OS=Caenorhabditis elegans PE=4 SV=2	S	Function unknown	Protein CLEC-3 [Caenorhabditis elegans]
T07G12.3	gene19386	53	67	63	6	14	24	1.832831	2.3400103307	2.201364	0.2193762	0.4867155624	0.8123272237	1.03794582891554e-06	-2.0598871082756	down	--	--	--	--	--	--	--	Protein of unknown function (DUF229)	Protein T07G12.3 {ECO:0000313|EMBL:CAB05275.2} OS=Caenorhabditis elegans PE=4 SV=2	F	Nucleotide transport and metabolism	Protein T07G12.3 [Caenorhabditis elegans]
cyp-13A4	gene7785	484	1064	827	0	1	5	18.56285161	41.005047482	31.902613	0	0.0754070906	0.211350975448	3.46265175231158e-19	-8.63116309380242	down	[Q]	Secondary metabolites biosynthesis, transport and catabolism	Molecular Function: iron ion binding (GO:0005506);; Molecular Function: oxidoreductase activity, acting on paired donors, with incorporation or reduction of molecular oxygen (GO:0016705);; Molecular Function: heme binding (GO:0020037);; Biological Process: oxidation-reduction process (GO:0055114);;	K17861|0|cel:CELE_T10B9.1|cyp-13A4; Protein CYP-13A4; K17861 cytochrome P450, family 13 (A)	--	[Q]	Secondary metabolites biosynthesis, transport and catabolism	Cytochrome P450	Putative uncharacterized protein {ECO:0000313|EMBL:EGT38206.1} OS=Caenorhabditis brenneri (Nematode worm) PE=3 SV=1	Q	Secondary metabolites biosynthesis, transport and catabolism	Protein CYP-13A4 [Caenorhabditis elegans]
acer-1	gene6740	4332	3865	5542	26582	28677	26662	194.974	174.306	249.78	1210.04	1310.19	1210.97	1.71462087831823e-41	2.57295627345352	up	[C]	Energy production and conversion	Molecular Function: catalytic activity (GO:0003824);; Biological Process: acetyl-CoA metabolic process (GO:0006084);;	--	--	[C]	Energy production and conversion	Acetyl-CoA hydrolase/transferase C-terminal domain;; Acetyl-CoA hydrolase/transferase N-terminal domain	Protein C44B7.10 {ECO:0000313|EMBL:CCD61564.1} OS=Caenorhabditis elegans PE=1 SV=3	T	Signal transduction mechanisms	Protein C44B7.10 [Caenorhabditis elegans]
NA	Caenorhabditis_elegans_newGene_523	9	14	6	36	34	44	0.377859	0.594281	0.251068	1.44379	1.37105	1.78177	4.40583878109541e-05	1.96960871832799	up	--	--	--	--	--	--	--	F-box associated	Protein FBXB-7 {ECO:0000313|EMBL:CAA16305.2} OS=Caenorhabditis elegans PE=4 SV=2	R	General function prediction only	--
clec-61	gene8010	366	248	226	870	973	719	19.381	13.0753	11.84	45.4594	51.269	37.3115	5.11992082237163e-11	1.60240276649025	up	--	--	--	--	--	--	--	von Willebrand factor type A domain;; von Willebrand factor type A domain	Protein CLEC-61 {ECO:0000313|EMBL:CAA88986.1} OS=Caenorhabditis elegans PE=4 SV=1	S	Function unknown	Protein CLEC-61 [Caenorhabditis elegans]
Y105C5A.13	gene27641	93	101	25	215	177	180	290.7428516	238.7872	71.23842788	815.7217696	850.8262	714.563278	9.41067036200708e-05	1.37706295501759	up	--	--	--	--	--	--	--	--	Protein Y105C5A.13, isoform a {ECO:0000313|EMBL:CAB54992.2} OS=Caenorhabditis elegans PE=4 SV=2	R	General function prediction only	Protein Y105C5A.13, isoform a [Caenorhabditis elegans]
cyp-35C1	gene38069	712	1071	666	113	138	145	31.3325	48.1423	29.6904	4.903	6.06769	6.35322	9.78012727345924e-09	-2.63292352857073	down	[Q]	Secondary metabolites biosynthesis, transport and catabolism	Molecular Function: iron ion binding (GO:0005506);; Molecular Function: oxidoreductase activity, acting on paired donors, with incorporation or reduction of molecular oxygen (GO:0016705);; Molecular Function: heme binding (GO:0020037);; Biological Process: oxidation-reduction process (GO:0055114);;	K17957|0|cel:CELE_C06B3.3|cyp-35C1; Protein CYP-35C1; K17957 cytochrome P450, family 35 (A)	--	[Q]	Secondary metabolites biosynthesis, transport and catabolism	Cytochrome P450	Protein CYP-35C1 {ECO:0000313|EMBL:CAB01123.2} OS=Caenorhabditis elegans PE=3 SV=1	R	General function prediction only	Protein CYP-35C1 [Caenorhabditis elegans]
fat-2	gene20439	9437	9317	10553	22738	24352	20648	617.29604591	599.531349576	679.277134704	1456.1663021	1589.9410746659	1303.225554749	3.59228779505241e-10	1.20510397081717	up	[I]	Lipid transport and metabolism	Biological Process: lipid metabolic process (GO:0006629);; Molecular Function: oxidoreductase activity, acting on paired donors, with oxidation of a pair of donors resulting in the reduction of molecular oxygen to two molecules of water (GO:0016717);; Biological Process: oxidation-reduction process (GO:0055114);;	K10257|0|cel:CELE_W02A2.1|fat-2; Protein FAT-2; K10257 omega-3 fatty acid desaturase (delta-15 desaturase) [EC:1.14.19.-] (A)	Biosynthesis of unsaturated fatty acids (ko01040);; Fatty acid metabolism (ko01212)	--	--	Fatty acid desaturase;; Domain of unknown function (DUF3474)	Putative uncharacterized protein {ECO:0000313|EMBL:EGT37131.1} OS=Caenorhabditis brenneri (Nematode worm) PE=4 SV=1	R	General function prediction only	Protein FAT-2 [Caenorhabditis elegans]
F59E11.2	gene35928	107	100	73	259	224	197	8.03018	7.61095	5.57944	18.2096	16.4249	14.0373	1.19599490427367e-05	1.27448888622826	up	[IQR]	Lipid transport and metabolism;; Secondary metabolites biosynthesis, transport and catabolism;; General function prediction only	--	--	--	[R]	General function prediction only	short chain dehydrogenase;; Enoyl-(Acyl carrier protein) reductase	Protein F59E11.2 {ECO:0000313|EMBL:CCD72133.1} OS=Caenorhabditis elegans PE=3 SV=2	R	General function prediction only	Protein F59E11.2 [Caenorhabditis elegans]
cyp-37A1	gene9085	584	556	465	3633	3798	3360	21.3077166713079	19.8009846047	16.942250027	124.790600000003	135.74745	115.055822	7.32146995214008e-50	2.74410021958115	up	[Q]	Secondary metabolites biosynthesis, transport and catabolism	Molecular Function: iron ion binding (GO:0005506);; Molecular Function: oxidoreductase activity, acting on paired donors, with incorporation or reduction of molecular oxygen (GO:0016705);; Molecular Function: heme binding (GO:0020037);; Biological Process: oxidation-reduction process (GO:0055114);;	K17959|0|cel:CELE_F01D5.9|cyp-37A1; Protein CYP-37A1; K17959 cytochrome P450, family 37 (A)	--	[QI]	Secondary metabolites biosynthesis, transport and catabolism;; Lipid transport and metabolism	Cytochrome P450	Protein CYP-37A1 {ECO:0000313|EMBL:CAB04044.2} OS=Caenorhabditis elegans PE=3 SV=2	R	General function prediction only	Protein CYP-37A1 [Caenorhabditis elegans]
F35D2.2	gene6977	198	173	170	392	395	349	5.60984895417	6.28927653491704	4.828839	15.179818	13.121130182	14.04325	4.08629210658359e-05	1.06546316965896	up	--	--	--	--	--	--	--	--	Protein F35D2.2 {ECO:0000313|EMBL:CCD70503.1} OS=Caenorhabditis elegans PE=4 SV=2	T	Signal transduction mechanisms	Protein F35D2.2 [Caenorhabditis elegans]
Y11D7A.3	gene18847	558	726	873	1592	1523	1819	46.523101	55.9430023467834	82.343637	114.8789593	103.351098	127.975608	1.28518997996197e-09	1.19160880649685	up	--	--	Cellular Component: integral component of membrane (GO:0016021);; Biological Process: transmembrane transport (GO:0055085);;	--	--	[S]	Function unknown	Ion channel regulatory protein UNC-93;; Major Facilitator Superfamily	Protein Y11D7A.3, isoform a {ECO:0000313|EMBL:CAA21581.1} OS=Caenorhabditis elegans PE=4 SV=1	R	General function prediction only	Protein Y11D7A.3, isoform a [Caenorhabditis elegans]
col-72	gene5464	2392	2271	772	77	238	22	157.7465	151.0316	50.3002	5.54607	18.82917	1.722835	0.000147249070094901	-4.01988781083925	down	--	--	--	--	--	[W]	Extracellular structures	Collagen triple helix repeat (20 copies)	Protein COL-72, isoform b {ECO:0000313|EMBL:CCD73660.1} OS=Caenorhabditis elegans PE=4 SV=1	T	Signal transduction mechanisms	Protein COL-72, isoform b [Caenorhabditis elegans]
dex-1	gene10836	3737	3009	2053	771	930	792	45.729191007	36.78418979729	25.068274848	9.49771100135962	11.4513030286519	9.68837440137167	7.51192249088055e-05	-1.82617979070679	down	--	--	Molecular Function: calcium ion binding (GO:0005509);; Biological Process: cell-matrix adhesion (GO:0007160);;	--	--	[W]	Extracellular structures	Nidogen-like;; EGF domain;; Calcium-binding EGF domain;; EGF-like domain	Putative uncharacterized protein {ECO:0000313|EMBL:EGT39872.1} OS=Caenorhabditis brenneri (Nematode worm) PE=4 SV=1	S	Function unknown	Protein DEX-1, isoform c [Caenorhabditis elegans]
K01D12.10	gene37496	444	350	145	14	19	2	54.9823	42.29	18.057	1.7989	2.5076	0.339473	1.31326437364047e-05	-4.75406661362158	down	--	--	--	--	--	--	--	--	Protein K01D12.10 {ECO:0000313|EMBL:CAA99869.2} OS=Caenorhabditis elegans PE=4 SV=2	P	Inorganic ion transport and metabolism	Protein K01D12.10 [Caenorhabditis elegans]
dhs-19	gene37058	1023	954	887	3241	3565	3270	59.5873	53.17934	48.16457	183.3944	202.9392	181.1918	1.18776642219199e-23	1.81005311159969	up	[IQR]	Lipid transport and metabolism;; Secondary metabolites biosynthesis, transport and catabolism;; General function prediction only	--	K15734|0|cel:CELE_T11F9.11|dhs-19; Protein DHS-19; K15734 all-trans-retinol dehydrogenase (NAD+) [EC:1.1.1.105] (A)	Retinol metabolism (ko00830)	[Q]	Secondary metabolites biosynthesis, transport and catabolism	short chain dehydrogenase;; Enoyl-(Acyl carrier protein) reductase;; KR domain	Protein DHS-19 {ECO:0000313|EMBL:CAA98524.1} OS=Caenorhabditis elegans PE=3 SV=1	S	Function unknown	Protein DHS-19 [Caenorhabditis elegans]
hpx-2	gene38047	423	287	138	7	14	6	11.6663	7.85264	3.81327	0.209294	0.398325	0.177516	1.49372488756904e-05	-4.98188690955433	down	--	--	--	--	--	[R]	General function prediction only	Animal haem peroxidase	Protein F09F3.5 {ECO:0000313|EMBL:CAB02910.1} OS=Caenorhabditis elegans PE=4 SV=3	R	General function prediction only	Protein F09F3.5 [Caenorhabditis elegans]
M151.3	gene5507	62	55	99	22	29	35	2.61018	2.28708	4.06338	0.946896	1.22309	1.48958	0.00946611463984734	-1.33063485987592	down	--	--	--	--	--	--	--	--	Protein M151.3 {ECO:0000313|EMBL:CCD69707.2} OS=Caenorhabditis elegans PE=4 SV=2	--	--	Protein M151.3 [Caenorhabditis elegans]
oac-57	gene20103	85	88	81	39	39	42	23.9028388480333	21.5217303385	20.5556676532559	8.49157704072	3.8940859687	5.33847601	0.00568397675435127	-1.08609081476193	down	[I]	Lipid transport and metabolism	Molecular Function: transferase activity, transferring acyl groups other than amino-acyl groups (GO:0016747);;	--	--	--	--	Acyltransferase family	Protein OAC-57, isoform a {ECO:0000313|EMBL:CAM36364.1} OS=Caenorhabditis elegans PE=4 SV=1	R	General function prediction only	Protein OAC-57, isoform a [Caenorhabditis elegans]
C04G6.2	gene5953	86	111	112	7	7	6	15.55872	20.13862	19.45799	0.891819	1.3889	1.450634	1.06906251998308e-20	-3.95244931224711	down	--	--	--	--	--	--	--	Caenorhabditis protein of unknown function, DUF282	Protein C04G6.2 {ECO:0000313|EMBL:CCD63060.1} OS=Caenorhabditis elegans PE=4 SV=1	R	General function prediction only	Protein C04G6.2 [Caenorhabditis elegans]
bah-1	gene3159	32	47	31	0	1	0	1.436864	1.929547	1.44582533214	0	0.09152630582	0.034992900000001	1.14884488709599e-16	-6.78646695221912	down	--	--	--	--	--	--	--	Glycosyltransferase family 92	Protein BAH-1 {ECO:0000313|EMBL:CAA18365.1} OS=Caenorhabditis elegans PE=4 SV=1	K	Transcription	Protein BAH-1 [Caenorhabditis elegans]
Y53F4B.39	gene9333	886	906	927	1847	2000	1829	46.5190202788	44.0094037773282	47.476011124134	88.461951763122	103.602851218261	87.8411874289085	4.90230189981656e-08	1.05788082862307	up	[R]	General function prediction only	--	--	--	[R]	General function prediction only	Metallo-beta-lactamase superfamily;; Beta-lactamase superfamily domain	Putative uncharacterized protein {ECO:0000313|EMBL:EGT40884.1} OS=Caenorhabditis brenneri (Nematode worm) PE=4 SV=1	S	Function unknown	Protein Y53F4B.39, isoform b [Caenorhabditis elegans]
mes-1	gene44829	217	251	316	107	120	132	4.35676	4.92774	6.32237	2.1611	2.29404	2.56282	6.41845421151966e-05	-1.12933692496767	down	--	--	Molecular Function: protein kinase activity (GO:0004672);; Molecular Function: ATP binding (GO:0005524);; Biological Process: protein phosphorylation (GO:0006468);;	--	--	--	--	Protein tyrosine kinase;; Protein kinase domain	Protein MES-1 {ECO:0000313|EMBL:CAA91758.2} OS=Caenorhabditis elegans PE=2 SV=1	S	Function unknown	Protein MES-1 [Caenorhabditis elegans]
dhc-4	gene12589	87	62	80	136	162	165	0.528261	0.3908652369	0.496938	0.788846	0.982338	0.962765	0.0022453790199961	1.01100579069865	up	--	--	--	--	--	[Z]	Cytoskeleton	Dynein heavy chain, N-terminal region 2;; ATPase family associated with various cellular activities (AAA)	Protein DHC-4 {ECO:0000313|EMBL:CAB03473.2} OS=Caenorhabditis elegans PE=4 SV=2	Z	Cytoskeleton	Protein DHC-4 [Caenorhabditis elegans]
hpo-6	gene13589	3750	4262	3046	1943	1787	1723	143.5552	156.9696	112.70861	73.97259	67.87946	65.40527	2.83292256840766e-06	-1.02481299120208	down	--	--	--	--	--	--	--	Transmembrane glycoprotein	Protein HPO-6 {ECO:0000313|EMBL:CCD66716.1} OS=Caenorhabditis elegans PE=4 SV=1	T	Signal transduction mechanisms	Protein HPO-6 [Caenorhabditis elegans]
C13G3.1	gene36767	151	130	117	50	70	41	65.819	51.0827	46.2959	26.3957	35.1383	19.6424	9.69678248467554e-05	-1.31106851269631	down	--	--	--	--	--	--	--	--	Protein C13G3.1 {ECO:0000313|EMBL:CAA98421.1} OS=Caenorhabditis elegans PE=4 SV=1	S	Function unknown	Protein C13G3.1 [Caenorhabditis elegans]
F44B9.9	gene11618	23	42	28	116	91	82	1.307785273	1.56409268	1.6417313217	5.8875054	8.4170774581	3.9162012	8.4414844681941e-06	1.63266646470177	up	[T]	Signal transduction mechanisms	Molecular Function: hydrolase activity (GO:0016787);;	--	--	[TR]	Signal transduction mechanisms;; General function prediction only	Calcineurin-like phosphoesterase	Serine/threonine-protein phosphatase {ECO:0000256|RuleBase:RU004273} OS=Caenorhabditis remanei (Caenorhabditis vulgaris) PE=3 SV=1	D	Cell cycle control, cell division, chromosome partitioning	Protein F44B9.9 [Caenorhabditis elegans]
F13E9.14	gene19516	28	16	7	160	125	106	3.51937	1.99208	0.921116	19.2398	15.7972	12.3382	3.43089644690129e-13	2.92908065484355	up	--	--	--	--	--	--	--	Domain of unknown function DUF148	Protein F13E9.14 {ECO:0000313|EMBL:CAM06587.1} OS=Caenorhabditis elegans PE=4 SV=1	S	Function unknown	Protein F13E9.14 [Caenorhabditis elegans]
Y46D2A.1	gene5376	93	146	114	42	36	47	3.914991	3.987093853899	3.49729666585	1.3720265476	1.74843700032453	1.7518818411	1.41249963133757e-05	-1.50089558385364	down	--	--	--	--	--	--	--	Transmembrane glycoprotein	Protein Y46D2A.1 {ECO:0000313|EMBL:CCD69505.1} OS=Caenorhabditis elegans PE=4 SV=2	R	General function prediction only	Protein Y46D2A.1 [Caenorhabditis elegans]
acdh-1	gene1555	29	21	18	3383	2518	1175	1.5521626318	1.179086	0.96613925847	171.08893	128.83675	59.5031	1.6343779095623e-09	6.69516885317155	up	[I]	Lipid transport and metabolism	Molecular Function: oxidoreductase activity, acting on the CH-CH group of donors (GO:0016627);; Molecular Function: flavin adenine dinucleotide binding (GO:0050660);; Biological Process: oxidation-reduction process (GO:0055114);;	K09478|0|cbr:CBG12644|Cbr-acdh-1; C. briggsae CBR-ACDH-1 protein; K09478 short/branched chain acyl-CoA dehydrogenase [EC:1.3.99.12] (A)	Fatty acid degradation (ko00071);; Valine, leucine and isoleucine degradation (ko00280);; Fatty acid metabolism (ko01212)	[I]	Lipid transport and metabolism	Acyl-CoA dehydrogenase, C-terminal domain;; Acyl-CoA dehydrogenase, N-terminal domain;; Acyl-CoA dehydrogenase, C-terminal domain;; Acyl-CoA dehydrogenase, middle domain	Protein ACDH-1, isoform a {ECO:0000313|EMBL:CCD68091.1} OS=Caenorhabditis elegans PE=3 SV=1	P	Inorganic ion transport and metabolism	Protein ACDH-1, isoform a [Caenorhabditis elegans]
asp-2	gene36021	6385	6861	5397	14551	14417	12905	301.7765	320.5063	251.7575	714.697	706.81	624.167	3.3266805663891e-10	1.16263736317418	up	--	--	--	--	--	[O]	Posttranslational modification, protein turnover, chaperones	Eukaryotic aspartyl protease;; Xylanase inhibitor N-terminal;; A1 Propeptide	Protein ASP-2, isoform a {ECO:0000313|EMBL:CCD65451.1} OS=Caenorhabditis elegans PE=3 SV=1	R	General function prediction only	hypothetical protein T18H9.2 - Caenorhabditis elegans
C13A2.12	gene35256	15037	13599	4375	534	1321	115	1445.78	1256.94	407.993	52.2926	130.862	11.0177	0.000312978853142911	-4.07535605686839	down	--	--	--	--	--	--	--	--	Protein C13A2.12 {ECO:0000313|EMBL:CCD63104.1} OS=Caenorhabditis elegans PE=4 SV=1	S	Function unknown	Protein C13A2.12 [Caenorhabditis elegans]
grl-17	gene37935	4464	3341	1677	119	305	85	194.127004	144.24456837	73.5972700033033	5.20348100285484	13.7892068590004	3.5570886	6.04514992817345e-06	-4.22782318597908	down	--	--	--	--	--	--	--	Ground-like domain	Protein GRL-17 {ECO:0000313|EMBL:CAB01137.1} OS=Caenorhabditis elegans PE=4 SV=1	T	Signal transduction mechanisms	Protein GRL-17 [Caenorhabditis elegans]
sru-22	gene38961	204	272	293	18	22	50	6.921182	7.905606	7.964455	0.606301041354974	1.0255931816049	1.322350260831	4.37279361739659e-21	-3.0976444406943	down	--	--	Molecular Function: transmembrane signaling receptor activity (GO:0004888);; Biological Process: sensory perception of chemical stimulus (GO:0007606);; Cellular Component: membrane (GO:0016020);;	--	--	--	--	Serpentine type 7TM GPCR chemoreceptor Sru;; Srg family chemoreceptor	Protein SRU-22 {ECO:0000313|EMBL:CAB04335.1} OS=Caenorhabditis elegans PE=4 SV=1	S	Function unknown	Protein SRU-22 [Caenorhabditis elegans]
dhs-14	gene33674	213	207	108	422	381	394	18.4734	18.099	9.47295	36.7611	33.6796	33.5768	3.91166785743641e-06	1.1741606906551	up	[IQR]	Lipid transport and metabolism;; Secondary metabolites biosynthesis, transport and catabolism;; General function prediction only	--	--	--	[R]	General function prediction only	Enoyl-(Acyl carrier protein) reductase;; short chain dehydrogenase;; KR domain;; Tetrahydrofolate dehydrogenase/cyclohydrolase, NAD(P)-binding domain	Protein DHS-14 {ECO:0000313|EMBL:CCD65483.1} OS=Caenorhabditis elegans PE=4 SV=1	Q	Secondary metabolites biosynthesis, transport and catabolism	Protein DHS-14 [Caenorhabditis elegans]
wrt-7	gene38661	204	214	72	4	12	0	9.08685	9.32278	3.15702	0.188133	0.54603	0	8.39034882868766e-06	-4.94465494994946	down	--	--	Biological Process: proteolysis (GO:0006508);; Molecular Function: peptidase activity (GO:0008233);;	--	--	[T]	Signal transduction mechanisms	Hint module	Protein WRT-7 {ECO:0000313|EMBL:CAB03509.2} OS=Caenorhabditis elegans PE=4 SV=2	R	General function prediction only	Protein WRT-7 [Caenorhabditis elegans]
F35E12.10	gene38007	1121	1234	918	362	347	365	44.702183277	45.745369751	35.57336257	13.81604072	13.397603937	13.6101955552	1.21542931997845e-14	-1.6124798851344	down	--	--	--	--	--	--	--	CUB-like domain	Protein F35E12.10 {ECO:0000313|EMBL:CAB04277.2} OS=Caenorhabditis elegans PE=4 SV=2	R	General function prediction only	Protein F35E12.10 [Caenorhabditis elegans]
oac-14	gene44249	303	341	451	4431	4948	6301	9.6619983203	10.78025223	14.1237436164	132.6873373409	151.0238355584	191.9032351014	4.6735759729726e-30	3.83755330035911	up	[I]	Lipid transport and metabolism	Molecular Function: transferase activity, transferring acyl groups other than amino-acyl groups (GO:0016747);;	--	--	[R]	General function prediction only	Acyltransferase family	Protein OAC-14 {ECO:0000313|EMBL:CAA90058.1} OS=Caenorhabditis elegans PE=4 SV=2	U	Intracellular trafficking, secretion, and vesicular transport	Protein OAC-14 [Caenorhabditis elegans]
col-151	gene36478	104	130	36	14	18	2	6.18053	7.45893	2.11243	0.858806	1.13758	0.160996	0.00806635124211237	-2.99666276702459	down	--	--	Molecular Function: structural constituent of cuticle (GO:0042302);;	--	--	[W]	Extracellular structures	Collagen triple helix repeat (20 copies);; Nematode cuticle collagen N-terminal domain	Protein COL-151 {ECO:0000313|EMBL:CAA94869.1} OS=Caenorhabditis elegans PE=4 SV=1	CG	Energy production and conversion;; Carbohydrate transport and metabolism	Protein COL-151 [Caenorhabditis elegans]
Y49E10.16	gene12918	685	697	574	1503	1569	1402	39.2748700010688	39.1169100004086	34.3464000000002	89.773007246	94.7275000000024	84.224204293	2.18544254374723e-09	1.18882190448189	up	--	--	Biological Process: lipid metabolic process (GO:0006629);;	--	--	[I]	Lipid transport and metabolism	Lipase (class 3)	Protein Y49E10.16, isoform a {ECO:0000313|EMBL:CAB11552.1} OS=Caenorhabditis elegans PE=4 SV=1	K	Transcription	Protein Y49E10.16, isoform a [Caenorhabditis elegans]
F53F1.6	gene37892	94	78	77	345	311	388	5.9466541401	5.06019400026653	5.090038	21.4202795	19.953857	24.025011686	7.03940489113046e-15	2.06288724756665	up	--	--	--	--	--	--	--	--	Protein F53F1.6, isoform b {ECO:0000313|EMBL:CCM09389.1} OS=Caenorhabditis elegans PE=4 SV=1	R	General function prediction only	Protein F53F1.6, isoform b [Caenorhabditis elegans]
C49G7.12	gene34132	879	1122	1063	99	111	158	80.78370870755	96.71070909224	91.3164237905	9.2429968094	10.3146178072	14.76420938315	9.11466496719839e-43	-3.06096226429133	down	--	--	--	--	--	--	--	--	Protein C49G7.12 {ECO:0000313|EMBL:CCD67693.1} OS=Caenorhabditis elegans PE=4 SV=1	S	Function unknown	Protein C49G7.12 [Caenorhabditis elegans]
ZK228.3	gene39974	526	673	501	155	137	147	35.190931	44.4640125	34.2357773215	9.779826	9.113417957437	9.3288271805	9.22044656559295e-16	-1.95740861347361	down	--	--	--	--	--	--	--	--	Protein ZK228.3 {ECO:0000313|EMBL:CAB04995.2} OS=Caenorhabditis elegans PE=4 SV=2	S	Function unknown	Protein ZK228.3 [Caenorhabditis elegans]
F11E6.6	gene32878	1858	2507	2195	4751	4617	3819	104.10082	135.059819	124.76475	268.8450134147	269.377081	213.845031	5.26092568645113e-08	1.0040381173202	up	--	--	--	--	--	[S]	Function unknown	Frag1/DRAM/Sfk1 family	Protein F11E6.6 {ECO:0000313|EMBL:CAB62801.2} OS=Caenorhabditis elegans PE=4 SV=2	S	Function unknown	Protein F11E6.6 [Caenorhabditis elegans]
F28C10.3	gene40855	319	262	321	59	85	74	12.3010363198914	8.894818411	11.8591233	2.33696400001021	2.93288684	2.51320480000637	7.10306808152903e-14	-2.05305765070093	down	[RTKL]	General function prediction only;; Signal transduction mechanisms;; Transcription;; Replication, recombination and repair	Molecular Function: protein kinase activity (GO:0004672);; Molecular Function: ATP binding (GO:0005524);; Biological Process: protein phosphorylation (GO:0006468);;	--	--	[RT]	General function prediction only;; Signal transduction mechanisms	Protein kinase domain;; Protein tyrosine kinase	Protein F28C10.3 {ECO:0000313|EMBL:CCD61756.1} OS=Caenorhabditis elegans PE=3 SV=2	S	Function unknown	Protein F28C10.3 [Caenorhabditis elegans]
K11G9.1	gene35022	348	385	433	67	50	70	12.8707	14.3789	16.1444	2.41183	1.85381	2.51724	3.52834914330301e-23	-2.64348733136763	down	[I]	Lipid transport and metabolism	Biological Process: metabolic process (GO:0008152);; Molecular Function: hydrolase activity (GO:0016787);;	--	--	[R]	General function prediction only	Carboxylesterase family;; alpha/beta hydrolase fold	Protein K11G9.1 {ECO:0000313|EMBL:CCD72924.1} OS=Caenorhabditis elegans PE=3 SV=1	R	General function prediction only	Protein K11G9.1 [Caenorhabditis elegans]
oac-56	gene22832	258	207	143	12	28	7	9.806815	7.811302	5.28565957	0.4486852	1.028305	0.2793938968	1.39450254017549e-10	-3.70027946263955	down	[I]	Lipid transport and metabolism	Molecular Function: transferase activity, transferring acyl groups other than amino-acyl groups (GO:0016747);;	--	--	--	--	Acyltransferase family	Protein OAC-56 {ECO:0000313|EMBL:CAB60446.1} OS=Caenorhabditis elegans PE=4 SV=1	O	Posttranslational modification, protein turnover, chaperones	Protein OAC-56 [Caenorhabditis elegans]
pgp-9	gene39734	1060	941	750	384	390	378	15.95148	13.95927	11.04666	5.50496	5.7532	5.77934	1.13375477150014e-07	-1.26141788384379	down	[V]	Defense mechanisms	Molecular Function: ATP binding (GO:0005524);; Biological Process: transport (GO:0006810);; Cellular Component: integral component of membrane (GO:0016021);; Molecular Function: ATPase activity (GO:0016887);; Molecular Function: ATPase activity, coupled to transmembrane movement of substances (GO:0042626);; Biological Process: transmembrane transport (GO:0055085);;	K05658|0|cel:CELE_C47A10.1|pgp-9; Protein PGP-9; K05658 ATP-binding cassette, subfamily B (MDR/TAP), member 1 [EC:3.6.3.44] (A)	ABC transporters (ko02010)	[Q]	Secondary metabolites biosynthesis, transport and catabolism	ABC transporter transmembrane region;; ABC transporter;; AAA domain;; RecF/RecN/SMC N terminal domain;; AAA ATPase domain;; Predicted ATPase of the ABC class;; AAA domain;; Protein of unknown function, DUF258;; AAA domain;; P-loop containing region of AAA domain;; Zeta toxin;; Rad17 cell cycle checkpoint protein;; AAA domain;; AAA domain (dynein-related subfamily);; ATPase family associated with …	Protein PGP-9 {ECO:0000313|EMBL:CAB03973.1} OS=Caenorhabditis elegans PE=3 SV=1	S	Function unknown	Protein PGP-9 [Caenorhabditis elegans]
dmd-10	gene37832	1990	1712	731	309	417	195	90.54584886249	66.441705395	25.1618290155948	15.341186550752	15.2295866250334	7.3124291871115	0.00623455186412882	-2.2749373008647	down	--	--	Biological Process: regulation of transcription, DNA-templated (GO:0006355);; Molecular Function: sequence-specific DNA binding (GO:0043565);;	--	--	--	--	DM DNA binding domain	Protein DMD-10 {ECO:0000313|EMBL:CAB01491.2} OS=Caenorhabditis elegans PE=4 SV=1	S	Function unknown	Protein DMD-10 [Caenorhabditis elegans]
rol-6	gene7397	2229	2285	1884	6208	6428	4413	94.9038	94.1774	78.11408	285.4486	298.0239	196.6172	2.18221976935731e-07	1.40922200138324	up	--	--	Molecular Function: structural constituent of cuticle (GO:0042302);;	--	--	[W]	Extracellular structures	Collagen triple helix repeat (20 copies);; Nematode cuticle collagen N-terminal domain	Protein CBR-ROL-6 {ECO:0000313|EMBL:CAP23494.1} OS=Caenorhabditis briggsae PE=4 SV=1	W	Extracellular structures	Protein ROL-6 [Caenorhabditis elegans]
F38A1.9	gene13515	42	67	51	180	138	96	2.220776158906	2.86189200000479	1.841077971	9.157042	7.9293428512	4.632149646	0.00455719289552112	1.36849026895167	up	--	--	--	--	--	[TV]	Signal transduction mechanisms;; Defense mechanisms	--	Protein F38A1.9 {ECO:0000313|EMBL:CCD63953.1} OS=Caenorhabditis elegans PE=4 SV=1	W	Extracellular structures	Protein F38A1.9 [Caenorhabditis elegans]
ZK813.6	gene41743	22	27	40	6	12	11	1.67289	1.5388827541	2.69801	0.494396	0.7109244747	0.63230608344	0.00197874698017625	-1.61941868148772	down	--	--	Molecular Function: protein binding (GO:0005515);;	--	--	[R]	General function prediction only	Kazal-type serine protease inhibitor domain;; Kazal-type serine protease inhibitor domain	Protein ZK813.6 {ECO:0000313|EMBL:CCD63039.1} OS=Caenorhabditis elegans PE=4 SV=1	R	General function prediction only	Protein ZK813.6 [Caenorhabditis elegans]
NA	Caenorhabditis_elegans_newGene_37	46	43	43	98	78	93	2.02754	2.01263	1.94355	4.16293	3.37095	3.99148	0.00875565931408125	1.02273916557496	up	--	--	--	--	--	--	--	--	Protein F22G12.8 {ECO:0000313|EMBL:CAJ58498.1} OS=Caenorhabditis elegans PE=4 SV=1	R	General function prediction only	--
F15H10.8	gene36482	255	234	156	54	32	59	18.0168	16.0527	10.6376	3.92467	2.35467	4.31285	1.91839712718347e-07	-2.15922424699325	down	--	--	--	--	--	--	--	--	Protein F15H10.8 {ECO:0000313|EMBL:CAB60280.2} OS=Caenorhabditis elegans PE=4 SV=1	DO	Cell cycle control, cell division, chromosome partitioning;; Posttranslational modification, protein turnover, chaperones	Protein F15H10.8 [Caenorhabditis elegans]
faah-6	gene12749	104	109	84	227	267	240	3.509597567	3.5798546	2.80260114	7.860625264	9.426977	8.19753725	5.19093208883533e-06	1.30029938736803	up	[J]	Translation, ribosomal structure and biogenesis	--	--	--	[JIT]	Translation, ribosomal structure and biogenesis;; Lipid transport and metabolism;; Signal transduction mechanisms	Amidase	Protein FAAH-6 {ECO:0000313|EMBL:CAB63353.2} OS=Caenorhabditis elegans PE=4 SV=2	U	Intracellular trafficking, secretion, and vesicular transport	Protein FAAH-6 [Caenorhabditis elegans]
chil-22	gene7668	253	286	201	512	493	495	12.1952234	13.77605	9.57228	24.436775906	23.55621628	24.033042714	3.38792712642126e-05	1.01440879019978	up	[G]	Carbohydrate transport and metabolism	Biological Process: carbohydrate metabolic process (GO:0005975);;	--	--	[G]	Carbohydrate transport and metabolism	Glycosyl hydrolases family 18	Protein CHIL-22 {ECO:0000313|EMBL:CAA93870.2} OS=Caenorhabditis elegans PE=3 SV=2	G	Carbohydrate transport and metabolism	Protein R09D1.10 [Caenorhabditis elegans]
T24A6.7	gene33961	42	44	72	19	10	8	6.02656	6.1267	10.0858	2.87853	1.55508	1.18302	0.000169992204592872	-2.095602157958	down	--	--	--	K09935|3.14317e-153|cel:CELE_T24A6.7|T24A6.7; Protein T24A6.7; K09935 hypothetical protein (A)	--	--	--	Domain of unknown function (DUF1768)	Protein T24A6.7 {ECO:0000313|EMBL:CCD63571.1} OS=Caenorhabditis elegans PE=4 SV=1	K	Transcription	Protein T24A6.7 [Caenorhabditis elegans]
clec-51	gene18472	98	104	95	282	337	357	8.77680000045266	9.18568	8.98427	27.27398	29.8889000000003	37.7287	1.31309701644161e-10	1.71213033114066	up	--	--	--	--	--	[TV]	Signal transduction mechanisms;; Defense mechanisms	Lectin C-type domain	Protein CLEC-51, isoform a {ECO:0000313|EMBL:CCD61388.1} OS=Caenorhabditis elegans PE=4 SV=1	S	Function unknown	Protein CLEC-51 [Caenorhabditis elegans]
eol-1	gene38106	86	77	44	206	300	175	5.711672249	4.85481401	2.78885572	14.12279483	20.20713083	11.31436068	0.000252357637559579	1.71112464002745	up	--	--	--	--	--	[L]	Replication, recombination and repair	RAI1 like PD-(D/E)XK nuclease	Protein T26F2.3 {ECO:0000313|EMBL:CAN86644.3} OS=Caenorhabditis elegans PE=4 SV=3	L	Replication, recombination and repair	Protein T26F2.3 [Caenorhabditis elegans]
dhs-21	gene37630	852	876	936	2141	2292	2273	88.10741	88.82913	95.71880406	222.0889838	239.7362634	233.28688018	1.52750205247336e-12	1.32815459526788	up	[IQR]	Lipid transport and metabolism;; Secondary metabolites biosynthesis, transport and catabolism;; General function prediction only	--	K03331|0|cel:CELE_R11D1.11|dhs-21; Protein DHS-21; K03331 L-xylulose reductase [EC:1.1.1.10] (A)	Pentose and glucuronate interconversions (ko00040)	[Q]	Secondary metabolites biosynthesis, transport and catabolism	short chain dehydrogenase;; Enoyl-(Acyl carrier protein) reductase;; KR domain;; Polysaccharide biosynthesis protein	CRE-DHS-21 protein {ECO:0000313|EMBL:EFP05398.1} OS=Caenorhabditis remanei (Caenorhabditis vulgaris) PE=3 SV=1	R	General function prediction only	Protein DHS-21 [Caenorhabditis elegans]
M28.8	gene8063	1277	1420	825	538	506	526	33.29373	37.22131	21.237	13.53939	12.73644	13.37071	0.00209493571628666	-1.17133987309158	down	--	--	--	--	--	--	--	Prominin	Protein M28.8 {ECO:0000313|EMBL:CAA90132.1} OS=Caenorhabditis elegans PE=4 SV=1	R	General function prediction only	Protein M28.8 [Caenorhabditis elegans]
Y68A4B.3	gene39529	42	39	60	4	5	4	5.55848	4.93119	7.62011	0.631306	0.817526	0.640148	1.18397494158223e-11	-3.44163589801248	down	--	--	--	--	--	--	--	--	Protein Y68A4B.3 {ECO:0000313|EMBL:CAA19556.2} OS=Caenorhabditis elegans PE=4 SV=2	TV	Signal transduction mechanisms;; Defense mechanisms	Protein Y68A4B.3 [Caenorhabditis elegans]
fipr-1	gene37477	24	41	26	6	14	13	308.853	513.659	334.036	100.723	236.365	202.454	0.0069969232286925	-1.46735719331573	down	--	--	--	--	--	--	--	--	Uncharacterized protein {ECO:0000313|EnsemblMetazoa:CJA27863} OS=Caenorhabditis japonica PE=4 SV=1	--	--	Protein FIPR-1 [Caenorhabditis elegans]
T24B8.5	gene7533	30	21	55	1	0	7	55.3849	34.159	93.2691	2.41391	2.21766	14.5865	0.000855728436283546	-3.72909831313628	down	--	--	--	--	--	--	--	ShK domain-like	Protein T24B8.5 {ECO:0000313|EMBL:CAA92755.2} OS=Caenorhabditis elegans PE=4 SV=2	U	Intracellular trafficking, secretion, and vesicular transport	Protein T24B8.5 [Caenorhabditis elegans]
F35E12.6	gene38004	5045	6704	5286	829	778	1024	299.82561	396.70992	299.79617	49.176832	45.100572	59.23136	2.60321009783717e-26	-2.69864863505229	down	--	--	--	--	--	--	--	CUB-like domain	Protein F35E12.6 {ECO:0000313|EMBL:CAB04273.2} OS=Caenorhabditis elegans PE=4 SV=2	R	General function prediction only	Protein F35E12.6 [Caenorhabditis elegans]
Y46G5A.36	gene8784	35	47	24	2	6	7	23.6297	28.1991	15.01	1.77187	5.51927	5.34659	1.18638038113699e-05	-2.82674668871699	down	--	--	--	--	--	--	--	--	Protein Y46G5A.36 {ECO:0000313|EMBL:CAE18013.1} OS=Caenorhabditis elegans PE=4 SV=1	I	Lipid transport and metabolism	Protein Y46G5A.36 [Caenorhabditis elegans]
VW02B12L.2	gene8325	15	15	12	37	46	33	1.437942	0.862616121276	0.6561870572299	2.0937515917	7.64556	3.94278	0.00240517912568822	1.46057023533739	up	--	--	Molecular Function: protein tyrosine phosphatase activity (GO:0004725);; Biological Process: protein dephosphorylation (GO:0006470);;	--	--	[T]	Signal transduction mechanisms	Protein-tyrosine phosphatase	Protein VW02B12L.2 {ECO:0000313|EMBL:CAA20333.1} OS=Caenorhabditis elegans PE=4 SV=1	S	Function unknown	Protein VW02B12L.2 [Caenorhabditis elegans]
gmd-2	gene3442	316	218	303	5	4	5	15.4997	10.2919	14.4573	0.293061	0.254953	0.28143	1.29841927637278e-37	-5.9060515863475	down	[M]	Cell wall/membrane/envelope biogenesis	Molecular Function: catalytic activity (GO:0003824);; Molecular Function: coenzyme binding (GO:0050662);;	K01711|0|cel:CELE_F56H6.5|gmd-2; Protein GMD-2; K01711 GDPmannose 4,6-dehydratase [EC:4.2.1.47] (A)	Fructose and mannose metabolism (ko00051);; Amino sugar and nucleotide sugar metabolism (ko00520)	[G]	Carbohydrate transport and metabolism	NAD dependent epimerase/dehydratase family;; RmlD substrate binding domain;; Polysaccharide biosynthesis protein	Putative uncharacterized protein {ECO:0000313|EMBL:EGT46220.1} OS=Caenorhabditis brenneri (Nematode worm) PE=3 SV=1	R	General function prediction only	Protein GMD-2 [Caenorhabditis elegans]
lsy-2	gene41262	7524	6130	3283	814	1262	567	273.754527832318	227.159427852116	109.28358203277	21.054820506949	35.8020352963174	18.7698487079	0.00015146238173519	-2.68749778624103	down	[R]	General function prediction only	--	--	--	[R]	General function prediction only	Zinc finger, C2H2 type;; Zinc-finger double domain;; C2H2-type zinc finger;; C2H2-type zinc finger	Protein LSY-2, isoform a {ECO:0000313|EMBL:CCD71575.1} OS=Caenorhabditis elegans PE=4 SV=2	S	Function unknown	Protein LSY-2, isoform a [Caenorhabditis elegans]
T01D3.6	gene37995	8623	11923	13562	3038	3835	3780	149.115796	204.689389	230.03432176404	53.61500602171	66.2670040287642	66.9005404783	6.75009703696334e-08	-1.68106975846019	down	--	--	Molecular Function: calcium ion binding (GO:0005509);;	--	--	[WV]	Extracellular structures;; Defense mechanisms	Fibrinogen beta and gamma chains, C-terminal globular domain;; von Willebrand factor type D domain;; Trypsin Inhibitor like cysteine rich domain;; Calcium-binding EGF domain	Protein T01D3.6, isoform a {ECO:0000313|EMBL:CAB03262.1} OS=Caenorhabditis elegans PE=4 SV=1	W	Extracellular structures	Protein T01D3.6, isoform a [Caenorhabditis elegans]
C35B1.5	gene14210	2751	2799	2523	5385	4828	6347	469.4802	434.1447	417.9375	967.6	892.78	1099.897	1.81886624484657e-08	1.03208574421391	up	--	--	Molecular Function: antioxidant activity (GO:0016209);; Molecular Function: oxidoreductase activity (GO:0016491);; Biological Process: cell redox homeostasis (GO:0045454);; Biological Process: oxidation-reduction process (GO:0055114);;	K17609|3.8915e-106|cel:CELE_C35B1.5|C35B1.5; Protein C35B1.5; K17609 nucleoredoxin [EC:1.8.1.8] (A)	--	[R]	General function prediction only	Thioredoxin-like;; Thioredoxin;; Thioredoxin;; AhpC/TSA family;; Redoxin;; SCO1/SenC	Protein C35B1.5 {ECO:0000313|EMBL:CCD66740.1} OS=Caenorhabditis elegans PE=4 SV=1	R	General function prediction only	Protein C35B1.5 [Caenorhabditis elegans]
C31H2.4	gene42343	54	73	85	182	198	236	3.18961	4.125368391	4.89646	10.23979	11.41503	13.17531	2.58980713977794e-07	1.53670335926446	up	[ER]	Amino acid transport and metabolism;; General function prediction only	--	K00457|0|cel:CELE_C31H2.4|C31H2.4; Protein C31H2.4; K00457 4-hydroxyphenylpyruvate dioxygenase [EC:1.13.11.27] (A)	Ubiquinone and other terpenoid-quinone biosynthesis (ko00130);; Tyrosine metabolism (ko00350);; Phenylalanine metabolism (ko00360)	[E]	Amino acid transport and metabolism	Glyoxalase/Bleomycin resistance protein/Dioxygenase superfamily;; Glyoxalase/Bleomycin resistance protein/Dioxygenase superfamily;; Glyoxalase-like domain	Putative uncharacterized protein {ECO:0000313|EMBL:EGT29946.1} OS=Caenorhabditis brenneri (Nematode worm) PE=3 SV=1	S	Function unknown	Protein C31H2.4 [Caenorhabditis elegans]
pud-3	gene33541	285	358	543	49	37	90	61.5005	71.0787	110.23	11.5382	8.80327	19.7218	2.99330750854774e-06	-2.75365869296711	down	--	--	--	--	--	--	--	--	Protein PUD-3, isoform a {ECO:0000313|EMBL:CCD69543.1} OS=Caenorhabditis elegans PE=4 SV=1	S	Function unknown	Protein PUD-3, isoform a [Caenorhabditis elegans]
ptr-13	gene8224	1159	1052	976	2904	2801	2354	29.4535455	21.424507528573	20.7021471354183	57.1502640000244	56.328024	48.152785879432	4.27822181535347e-13	1.33356375408342	up	--	--	Cellular Component: integral component of membrane (GO:0016021);;	--	--	[R]	General function prediction only	Patched family;; Sterol-sensing domain of SREBP cleavage-activation;; Protein export membrane protein	Protein PTR-13 {ECO:0000313|EMBL:CAA87375.2} OS=Caenorhabditis elegans PE=4 SV=2	T	Signal transduction mechanisms	Protein PTR-13 [Caenorhabditis elegans]
F49C12.14	gene18881	75	99	122	263	204	243	10.6136	13.7693	16.9758	37.2081	28.7548	33.9308	1.29107571838907e-05	1.26035935520062	up	--	--	--	--	--	--	--	Domain of unknown function (DUF19)	Protein F49C12.14 {ECO:0000313|EMBL:CAA92516.1} OS=Caenorhabditis elegans PE=4 SV=1	S	Function unknown	Protein F49C12.14 [Caenorhabditis elegans]
str-112	gene35213	44	22	30	137	212	236	3.95725	1.941291	2.554608	11.81429	18.84888	20.27221	1.70896015324267e-08	2.60096612632384	up	--	--	--	K08473|0|cel:CELE_F10D2.4|str-112; Protein STR-112; K08473 nematode chemoreceptor (A)	--	--	--	Serpentine type 7TM GPCR chemoreceptor Str;; Serpentine type 7TM GPCR chemoreceptor Srj;; Serpentine type 7TM GPCR chemoreceptor Srd;; Serpentine type 7TM GPCR chemoreceptor Srh;; Serpentine type 7TM GPCR chemoreceptor Sri	Protein STR-112 {ECO:0000313|EMBL:CCD69118.1} OS=Caenorhabditis elegans PE=4 SV=1	S	Function unknown	Protein STR-112 [Caenorhabditis elegans]
F49C12.3	gene18868	7	9	1	137	177	135	0.531464	0.659667	0.130529	9.0643368	11.92567	9.11663	1.69062432352741e-30	4.71443038506439	up	--	--	--	--	--	--	--	Nucleotide-diphospho-sugar transferase	Protein F49C12.3 {ECO:0000313|EMBL:CAA92508.3} OS=Caenorhabditis elegans PE=4 SV=3	S	Function unknown	F49C12.3 [Caenorhabditis elegans]
T24C12.1	gene41298	42	59	44	109	86	107	1.54072242595	2.567662	2.10766	4.290069	3.291842	4.256015	0.00482322491350776	1.05475841416214	up	--	--	--	--	--	--	--	--	Protein T24C12.1 {ECO:0000313|EMBL:CCD71504.1} OS=Caenorhabditis elegans PE=4 SV=1	T	Signal transduction mechanisms	Protein T24C12.1 [Caenorhabditis elegans]
aco-1	gene44649	3432	3590	3551	9593	9993	8389	71.5283	73.335	72.6162	200.667	208.858	173.625	1.08963574760044e-14	1.39981651573835	up	[C]	Energy production and conversion	Biological Process: metabolic process (GO:0008152);;	K01681|0|cel:CELE_ZK455.1|aco-1; Protein ACO-1; K01681 aconitate hydratase [EC:4.2.1.3] (A)	Citrate cycle (TCA cycle) (ko00020);; Glyoxylate and dicarboxylate metabolism (ko00630);; Carbon metabolism (ko01200);; 2-Oxocarboxylic acid metabolism (ko01210);; Biosynthesis of amino acids (ko01230)	[AJ]	RNA processing and modification;; Translation, ribosomal structure and biogenesis	Aconitase family (aconitate hydratase);; Aconitase C-terminal domain	CBN-ACO-1 protein {ECO:0000313|EMBL:EGT30572.1} OS=Caenorhabditis brenneri (Nematode worm) PE=4 SV=1	R	General function prediction only	Protein ACO-1 [Caenorhabditis elegans]
ZC376.3	gene38174	179	181	120	495	528	567	5.34647	5.54059	3.59778	14.2829	15.4411	16.5054	5.13134572838707e-13	1.72219421873736	up	[I]	Lipid transport and metabolism	Biological Process: metabolic process (GO:0008152);; Molecular Function: hydrolase activity (GO:0016787);;	--	--	[R]	General function prediction only	Carboxylesterase family;; alpha/beta hydrolase fold	Protein ZC376.3 {ECO:0000313|EMBL:CAB00887.2} OS=Caenorhabditis elegans PE=4 SV=1	R	General function prediction only	Protein ZC376.3 [Caenorhabditis elegans]
K11H3.3	gene12259	1240	1355	1453	3663	3431	3567	60.273	67.6298	73.4707	166.0463	150.8006	160.7769	1.78271191594983e-14	1.39370200903658	up	--	--	--	K15100|0|cel:CELE_K11H3.3|K11H3.3; Protein K11H3.3; K15100 solute carrier family 25 (mitochondrial citrate transporter), member 1 (A)	--	[C]	Energy production and conversion	Mitochondrial carrier protein	Protein CBG09959 {ECO:0000313|EMBL:CAP29483.1} OS=Caenorhabditis briggsae PE=3 SV=1	C	Energy production and conversion	Protein K11H3.3 [Caenorhabditis elegans]
E03H4.8	gene3491	1908	2091	1816	475	472	608	124.669603341393	137.622234324	119.214451704667	29.804390521	30.2426088	38.19300295	2.75729950098572e-23	-1.90716134163833	down	[R]	General function prediction only	Molecular Function: structural molecule activity (GO:0005198);; Biological Process: intracellular protein transport (GO:0006886);; Biological Process: vesicle-mediated transport (GO:0016192);; Cellular Component: membrane coat (GO:0030117);;	--	--	[U]	Intracellular trafficking, secretion, and vesicular transport	Coatomer WD associated region	Protein E03H4.8 {ECO:0000313|EMBL:CAB04024.1} OS=Caenorhabditis elegans PE=4 SV=1	R	General function prediction only	Protein E03H4.8 [Caenorhabditis elegans]
R07E3.1	gene44317	2225	2112	1837	4117	4339	4101	104.374982629	97.8805262582	85.5549555835	192.8913993606	205.086333158	192.281822595	3.06035308925617e-08	1.01926845023307	up	--	--	Biological Process: proteolysis (GO:0006508);; Molecular Function: cysteine-type peptidase activity (GO:0008234);;	--	--	[O]	Posttranslational modification, protein turnover, chaperones	Papain family cysteine protease;; Cathepsin propeptide inhibitor domain (I29)	Protein R07E3.1, isoform a {ECO:0000313|EMBL:CAA89070.1} OS=Caenorhabditis elegans PE=3 SV=1	S	Function unknown	Protein R07E3.1, isoform a [Caenorhabditis elegans]
scl-24	gene39624	22	18	15	44	45	42	2.92281	2.31435	1.86219	5.97026	6.01879	5.62529	0.00835779206430252	1.24624664977942	up	--	--	--	--	--	[S]	Function unknown	Cysteine-rich secretory protein family	Protein SCL-24 {ECO:0000313|EMBL:CAA16500.1} OS=Caenorhabditis elegans PE=4 SV=1	R	General function prediction only	Protein SCL-24 [Caenorhabditis elegans]
gst-13	gene7577	2147	2208	2061	1011	943	1058	254.9938155716	252.1616144583	239.3681250817	136.10549784268	120.5949311548	132.18710745317	9.02427566369926e-09	-1.09519498699752	down	--	--	Molecular Function: protein binding (GO:0005515);;	--	--	[O]	Posttranslational modification, protein turnover, chaperones	Glutathione S-transferase, N-terminal domain;; Glutathione S-transferase, C-terminal domain;; Glutathione S-transferase, N-terminal domain	Protein GST-13 {ECO:0000313|EMBL:CAA90726.1} OS=Caenorhabditis elegans PE=1 SV=1	R	General function prediction only	Protein GST-13 [Caenorhabditis elegans]
col-137	gene31124	535	478	335	146	194	229	24.9579	21.3702	14.82434	6.75372	9.00258	10.05997	0.000486757789332575	-1.25050968121556	down	--	--	Molecular Function: structural constituent of cuticle (GO:0042302);;	--	--	[W]	Extracellular structures	Collagen triple helix repeat (20 copies);; Nematode cuticle collagen N-terminal domain	Protein COL-137 {ECO:0000313|EMBL:CAB61143.2} OS=Caenorhabditis elegans PE=4 SV=2	S	Function unknown	Protein COL-137 [Caenorhabditis elegans]
K10D11.6	gene20339	540	726	389	185	191	214	21.42599798	28.070161	14.52626	7.324854134	7.481487	8.5115388	0.00136660531189624	-1.4932577746189	down	--	--	--	--	--	--	--	CUB-like domain	Protein K10D11.6 {ECO:0000313|EMBL:CAB03525.1} OS=Caenorhabditis elegans PE=4 SV=1	R	General function prediction only	Protein K10D11.6 [Caenorhabditis elegans]
ZK673.1	gene7990	133	142	122	386	418	426	46.7261	45.2104	39.069	156.3906	163.1982	160.2436	1.09496713703619e-10	1.62697547694071	up	--	--	--	--	--	--	--	ShK domain-like	Putative uncharacterized protein {ECO:0000313|EMBL:EFO86236.1} OS=Caenorhabditis remanei (Caenorhabditis vulgaris) PE=4 SV=1	T	Signal transduction mechanisms	Protein ZK673.1, isoform a [Caenorhabditis elegans]
irg-3	gene33618	809	689	497	160	162	165	110.272653308342	87.45937875	63.794816	24.51163368	22.8037651	27.0948806029123	7.85821715888556e-08	-2.04058411432568	down	--	--	--	--	--	--	--	--	Protein IRG-3 {ECO:0000313|EMBL:CCD66101.1} OS=Caenorhabditis elegans PE=4 SV=1	R	General function prediction only	Protein IRG-3 [Caenorhabditis elegans]
W05E10.1	gene37159	595	658	450	87	80	91	35.8937	40.2538	27.1686	4.97047	4.63542	5.27526	1.47224199778266e-17	-2.72778530774889	down	--	--	Cellular Component: integral component of membrane (GO:0016021);; Biological Process: transmembrane transport (GO:0055085);;	--	--	[R]	General function prediction only	Major Facilitator Superfamily	Protein W05E10.1 {ECO:0000313|EMBL:CAB01247.1} OS=Caenorhabditis elegans PE=4 SV=1	S	Function unknown	Protein W05E10.1 [Caenorhabditis elegans]
F48G7.7	gene33064	76	84	44	8	14	11	19.7021	20.0637	10.7457	2.46227	4.10099	2.91096	4.32540027986969e-06	-2.63434575677848	down	--	--	--	--	--	--	--	ShK domain-like	Protein F48G7.7 {ECO:0000313|EMBL:CCD70352.1} OS=Caenorhabditis elegans PE=4 SV=1	R	General function prediction only	Protein F48G7.7 [Caenorhabditis elegans]
lys-2	gene36429	11827	14811	14820	1812	2126	1938	1005.35	1212.37	1195.29	160.85	183.833	171.025	3.49251608609536e-50	-2.82189651763245	down	--	--	--	--	--	--	--	--	Protein LYS-2 {ECO:0000313|EMBL:CAA16324.1} OS=Caenorhabditis elegans PE=4 SV=1	K	Transcription	Protein LYS-2 [Caenorhabditis elegans]
ugt-63	gene34449	1047	1480	1047	259	316	267	46.0822	64.87303	45.90688	11.301138	13.91065	11.69939	8.62462553936585e-11	-2.08971104534755	down	[GC]	Carbohydrate transport and metabolism;; Energy production and conversion	Biological Process: metabolic process (GO:0008152);; Molecular Function: transferase activity, transferring hexosyl groups (GO:0016758);;	--	--	[GC]	Carbohydrate transport and metabolism;; Energy production and conversion	UDP-glucoronosyl and UDP-glucosyl transferase;; Glycosyltransferase family 28 C-terminal domain	Protein UGT-63 {ECO:0000313|EMBL:CCD63017.1} OS=Caenorhabditis elegans PE=4 SV=1	R	General function prediction only	Protein UGT-63 [Caenorhabditis elegans]
lin-46	gene37741	47	80	66	124	176	128	2.354071932659	3.8146479	2.998450261797	5.77982019803	8.11561124799	5.911380718248	0.000592566591703616	1.14621812265227	up	[H]	Coenzyme transport and metabolism	Biological Process: molybdopterin cofactor biosynthetic process (GO:0032324);;	--	--	[H]	Coenzyme transport and metabolism	MoeA N-terminal region (domain I and II)	Protein LIN-46 {ECO:0000313|EMBL:CAB01440.2} OS=Caenorhabditis elegans PE=2 SV=1	V	Defense mechanisms	Protein LIN-46 [Caenorhabditis elegans]
F54H5.5	gene6623	79	101	100	45	42	41	4.51467	4.70943	5.10872	3.617380029609	3.41853286472	3.20967	0.00272585270079223	-1.13230041435292	down	--	--	--	--	--	--	--	--	Protein F54H5.5 {ECO:0000313|EMBL:CCD68191.1} OS=Caenorhabditis elegans PE=4 SV=2	U	Intracellular trafficking, secretion, and vesicular transport	Protein F54H5.5 [Caenorhabditis elegans]
dhs-28	gene43017	3532	3333	2969	6923	7026	6260	161.2969	149.3975	132.9834	316.5537	323.1865	284.4405	1.88389914310366e-08	1.03429474713487	up	[IQR]	Lipid transport and metabolism;; Secondary metabolites biosynthesis, transport and catabolism;; General function prediction only	--	--	--	--	--	short chain dehydrogenase;; SCP-2 sterol transfer family;; KR domain;; Alkyl sulfatase C-terminal	Protein DHS-28 {ECO:0000313|EMBL:CCD70982.1} OS=Caenorhabditis elegans PE=3 SV=1	Q	Secondary metabolites biosynthesis, transport and catabolism	Protein DHS-28 [Caenorhabditis elegans]
C23H5.8	gene13682	202	171	166	1559	1358	1159	23.6675577982	19.048268	17.329059985	182.9426210213	157.4622505272	132.0482695535	2.82285564716737e-32	2.91386214682174	up	--	--	--	--	--	--	--	--	Protein C23H5.8, isoform a {ECO:0000313|EMBL:CCD65346.1} OS=Caenorhabditis elegans PE=4 SV=1	R	General function prediction only	Protein C23H5.8, isoform a [Caenorhabditis elegans]
cls-2	gene11991	11467	10008	12611	4701	5241	5128	965.39769	849.65432939	1042.17193015482	366.84417063636	419.063190114651	416.168850000004	1.078890888413e-10	-1.18123659832219	down	--	--	--	K16578|0|cel:CELE_R107.6|cls-2; Protein CLS-2, isoform B; K16578 CLIP-associating protein 1/2 (A)	--	[R]	General function prediction only	CLASP N terminal	Protein CLS-2, isoform b {ECO:0000313|EMBL:CCO25650.1} OS=Caenorhabditis elegans PE=4 SV=1	T	Signal transduction mechanisms	Protein CLS-2, isoform b [Caenorhabditis elegans]
C08E3.13	gene4736	360	363	133	956	777	951	1319.476123722	1165.955331628	488.013103148	4526.591980125	3647.885963	3783.5615184582	6.45187233575169e-10	1.64122542044761	up	--	--	--	--	--	--	--	--	Protein C08E3.13 {ECO:0000313|EMBL:CCD63678.1} OS=Caenorhabditis elegans PE=4 SV=1	R	General function prediction only	Protein C08E3.1 [Caenorhabditis elegans]
bigr-1	gene8235	186	192	120	549	583	637	22.88100749292	21.2821265986	13.53200404806	69.132946739	74.1141256301	77.8236212394	6.06811152232149e-15	1.82287183555211	up	[R]	General function prediction only	--	--	--	[R]	General function prediction only	Haloacid dehalogenase-like hydrolase;; haloacid dehalogenase-like hydrolase;; HAD-hyrolase-like	Protein F37H8.3, isoform a {ECO:0000313|EMBL:CAB04344.2} OS=Caenorhabditis elegans PE=4 SV=2	R	General function prediction only	Protein F37H8.3, isoform a [Caenorhabditis elegans]
grl-19	gene13264	783	657	279	24	61	12	218.427	168.682	76.7289	7.10014	19.2961	3.28139	1.83392366485539e-05	-4.15576281001164	down	--	--	--	--	--	--	--	Ground-like domain	Protein GRL-19 {ECO:0000313|EMBL:CCD73170.1} OS=Caenorhabditis elegans PE=4 SV=1	O	Posttranslational modification, protein turnover, chaperones	Protein GRL-19 [Caenorhabditis elegans]
F26D11.2	gene35532	452	436	214	42	55	68	15.02116	14.21777011	7.42103	1.387292	1.844923	2.23085989777	3.42495923274771e-05	-2.74663045158587	down	--	--	--	--	--	--	--	--	Protein F26D11.2 {ECO:0000313|EMBL:CCD70048.1} OS=Caenorhabditis elegans PE=4 SV=1	TV	Signal transduction mechanisms;; Defense mechanisms	Protein F26D11.2 [Caenorhabditis elegans]
sqt-2	gene4198	2497	2767	2194	5865	5819	4569	176.2793	188.0412	153.6446	426.5949	427.3109	322.5261	1.24119316273411e-09	1.11927787659086	up	--	--	Molecular Function: structural constituent of cuticle (GO:0042302);;	--	--	[W]	Extracellular structures	Collagen triple helix repeat (20 copies);; Nematode cuticle collagen N-terminal domain	Protein SQT-2 {ECO:0000313|EMBL:CCD61131.1} OS=Caenorhabditis elegans PE=4 SV=1	K	Transcription	Protein SQT-2 [Caenorhabditis elegans]
C33H5.2	gene18342	17	19	15	545	542	476	0.737117	0.826466	0.627407	22.6112	22.7247	20.0055	1.59991611112391e-61	4.93311899078988	up	--	--	--	--	--	[S]	Function unknown	Glycosyltransferase family 92	Putative uncharacterized protein {ECO:0000313|EMBL:EFP05639.1} OS=Caenorhabditis remanei (Caenorhabditis vulgaris) PE=4 SV=1	I	Lipid transport and metabolism	Protein C33H5.2 [Caenorhabditis elegans]
ckb-4	gene33460	175	160	174	758	837	791	9.4591471296	8.8241602551	9.1357572066	42.1983865351	46.5967745558	44.0953757599	2.81062433988913e-23	2.22467466293842	up	[M]	Cell wall/membrane/envelope biogenesis	--	--	--	[M]	Cell wall/membrane/envelope biogenesis	Choline/ethanolamine kinase;; Phosphotransferase enzyme family	Protein CKB-4 {ECO:0000313|EMBL:CCD67444.1} OS=Caenorhabditis elegans PE=4 SV=1	G	Carbohydrate transport and metabolism	Protein CKB-4 [Caenorhabditis elegans]
Y113G7B.12	gene40514	284	265	251	666	725	825	4.420052	4.22319	3.9620856015	10.31584	11.36768	13.06663923	4.40110733112915e-11	1.4651867011367	up	--	--	--	--	--	[R]	General function prediction only	Reverse transcriptase (RNA-dependent DNA polymerase);; Endonuclease/Exonuclease/phosphatase family;; Endonuclease-reverse transcriptase	Protein Y113G7B.12 {ECO:0000313|EMBL:CAB76739.2} OS=Caenorhabditis elegans PE=4 SV=2	R	General function prediction only	Protein Y113G7B.12 [Caenorhabditis elegans]
C06B3.7	gene38075	422	493	507	72	76	82	30.2435	35.3081158	35.40865	5.308910148	5.647300269	5.684898	4.99687916976415e-25	-2.631518506519	down	--	--	--	--	--	--	--	--	Protein C06B3.7 {ECO:0000313|EMBL:CAB01117.2} OS=Caenorhabditis elegans PE=4 SV=2	R	General function prediction only	Protein C06B3.7 [Caenorhabditis elegans]
oac-3	gene38070	32	37	28	4	3	4	1.21057825239	1.2276662439	1.01213661976	0.1468234	0.136080193	0.16928765037	1.25605567421161e-08	-3.14497796108498	down	--	--	Molecular Function: transferase activity, transferring acyl groups other than amino-acyl groups (GO:0016747);;	--	--	[R]	General function prediction only	Acyltransferase family	Protein OAC-3 {ECO:0000313|EMBL:CAB01113.2} OS=Caenorhabditis elegans PE=4 SV=2	R	General function prediction only	Protein OAC-3 [Caenorhabditis elegans]
Y5H2A.1	gene33520	3	0	0	52	91	109	0.834709	0	0.233781	15.7896	27.0261	31.1675	4.7351406926969e-12	6.37419250020512	up	--	--	--	--	--	--	--	Caenorhabditis protein of unknown function, DUF282	Protein Y5H2A.1 {ECO:0000313|EMBL:CCD70997.1} OS=Caenorhabditis elegans PE=4 SV=1	R	General function prediction only	Protein Y5H2A.1 [Caenorhabditis elegans]
F55G1.9	gene18217	1192	1180	974	394	346	398	92.8137	91.6519	75.2369	30.0853	26.5884	30.0358	4.24823836188365e-14	-1.56084163455855	down	[E]	Amino acid transport and metabolism	--	K00286|0|cel:CELE_F55G1.9|F55G1.9; Protein F55G1.9; K00286 pyrroline-5-carboxylate reductase [EC:1.5.1.2] (A)	Arginine and proline metabolism (ko00330);; Biosynthesis of amino acids (ko01230)	[E]	Amino acid transport and metabolism	Pyrroline-5-carboxylate reductase dimerisation;; NADP oxidoreductase coenzyme F420-dependent	Pyrroline-5-carboxylate reductase {ECO:0000256|RuleBase:RU003903} OS=Caenorhabditis brenneri (Nematode worm) PE=3 SV=1	S	Function unknown	Protein F55G1.9 [Caenorhabditis elegans]
gsto-1	gene11589	171	218	157	525	441	429	15.4595400017889	20.1480800006138	15.055056	45.32479	38.414024	37.026199	3.71697233600969e-08	1.34901666842908	up	[O]	Posttranslational modification, protein turnover, chaperones	Molecular Function: protein binding (GO:0005515);;	K00799|0|cel:CELE_C29E4.7|gsto-1; Protein GSTO-1; K00799 glutathione S-transferase [EC:2.5.1.18] (A)	Glutathione metabolism (ko00480);; Metabolism of xenobiotics by cytochrome P450 (ko00980);; Drug metabolism - cytochrome P450 (ko00982)	[O]	Posttranslational modification, protein turnover, chaperones	Glutathione S-transferase, C-terminal domain;; Glutathione S-transferase, N-terminal domain;; Glutathione S-transferase, N-terminal domain;; Glutathione S-transferase, N-terminal domain	Putative uncharacterized protein {ECO:0000313|EMBL:EGT56590.1} OS=Caenorhabditis brenneri (Nematode worm) PE=3 SV=1	F	Nucleotide transport and metabolism	Protein GSTO-1 [Caenorhabditis elegans]
ZK355.3	gene5198	187	155	61	16	18	10	49.7029	38.1824	14.9145	4.78596	5.15571	2.80631	0.00127805014008847	-3.20344178637834	down	--	--	--	--	--	--	--	--	Protein ZK355.3 {ECO:0000313|EMBL:CCD73705.1} OS=Caenorhabditis elegans PE=4 SV=1	S	Function unknown	Protein ZK355.3 [Caenorhabditis elegans]
Y54G2A.13	gene13854	63	83	97	32	52	32	1.373612	1.758113968	2.02865180200782	0.779723970003554	1.20892358100007	0.75395676	0.00734392214680847	-1.06920513007828	down	--	--	--	--	--	--	--	--	Protein Y54G2A.13 {ECO:0000313|EMBL:CCD83501.2} OS=Caenorhabditis elegans PE=4 SV=3	TV	Signal transduction mechanisms;; Defense mechanisms	Y54G2A.13 [Caenorhabditis elegans]
grl-23	gene37574	16706	14412	6690	963	1687	197	1457.03463055566	1260.68440621	600.15109144753	89.9997600001017	162.996492554009	17.2520803055016	9.40748265549707e-06	-3.73895046278365	down	--	--	--	--	--	--	--	Ground-like domain	Protein GRL-23, isoform b {ECO:0000313|EMBL:CCE72012.1} OS=Caenorhabditis elegans PE=4 SV=1	R	General function prediction only	Protein GRL-23, isoform b [Caenorhabditis elegans]
Y40C5A.3	gene18151	6822	5302	2368	325	787	108	63.682442055987	47.2131457414724	20.7071104976587	3.3075273362154	7.4899081504401	1.11964213251613	0.000210689648205682	-3.57881741474981	down	--	--	--	--	--	--	--	--	Protein Y40C5A.3, isoform m {ECO:0000313|EMBL:CDM63548.1} OS=Caenorhabditis elegans PE=4 SV=1	R	General function prediction only	Y40C5A.3, isoform m [Caenorhabditis elegans]
lury-1	gene12863	50	49	30	114	79	77	68.64058	81.59967	37.40497	102.0754	120.5614	97.8061	0.00611224866021365	1.05963818440421	up	--	--	--	--	--	--	--	--	Protein Y75B8A.11, isoform a {ECO:0000313|EMBL:CAA22099.2} OS=Caenorhabditis elegans PE=4 SV=2	K	Transcription	Protein Y75B8A.11, isoform a [Caenorhabditis elegans]
tre-3	gene37175	887	854	769	2284	2352	1967	22.8419805163009	22.1510212327701	20.4081168585488	65.28844738507	65.2915603	55.6722452776	1.27192381788863e-13	1.39071985492907	up	[G]	Carbohydrate transport and metabolism	Molecular Function: alpha,alpha-trehalase activity (GO:0004555);; Biological Process: trehalose metabolic process (GO:0005991);;	K01194|0|cel:CELE_W05E10.4|tre-3; Protein TRE-3, isoform A; K01194 alpha,alpha-trehalase [EC:3.2.1.28] (A)	Starch and sucrose metabolism (ko00500)	[G]	Carbohydrate transport and metabolism	Trehalase	Trehalase {ECO:0000256|RuleBase:RU361180} OS=Caenorhabditis elegans PE=3 SV=1	S	Function unknown	Protein TRE-3, isoform b [Caenorhabditis elegans]
C28D4.10	gene19047	61	39	26	5	2	2	37.0686563512	20.928292	14.7568167012	3.960604398	2.15901	1.730169	5.04667782562943e-05	-3.81477957961182	down	--	--	Molecular Function: protein binding (GO:0005515);;	--	--	--	--	Ubiquitin family	Protein C28D4.10, isoform a {ECO:0000313|EMBL:CAE17728.1} OS=Caenorhabditis elegans PE=4 SV=1	O	Posttranslational modification, protein turnover, chaperones	Protein C28D4.10 [Caenorhabditis elegans]
pept-1	gene42886	9616	9680	5779	2547	2359	1940	191.8217	192.6601	113.8908	52.4639	48.396	39.11084	9.26630493545442e-06	-1.87894876866901	down	[E]	Amino acid transport and metabolism	Molecular Function: transporter activity (GO:0005215);; Biological Process: transport (GO:0006810);; Cellular Component: membrane (GO:0016020);;	K14206|0|cel:CELE_K04E7.2|pept-1; Protein PEPT-1; K14206 solute carrier family 15 (oligopeptide transporter), member 1 (A)	--	[E]	Amino acid transport and metabolism	POT family	CRE-PEPT-1 protein {ECO:0000313|EMBL:EFO82401.1} OS=Caenorhabditis remanei (Caenorhabditis vulgaris) PE=3 SV=1	O	Posttranslational modification, protein turnover, chaperones	Protein PEPT-1 [Caenorhabditis elegans]
R02C2.7	gene32945	132	165	111	62	54	84	56.8141	64.2253	46.031	29.8008	27.4349	36.6347	0.00255360591084746	-1.03325777788136	down	--	--	--	--	--	--	--	Domain of unknown function (DUF4440);; SnoaL-like domain;; SnoaL-like domain	Protein R02C2.7 {ECO:0000313|EMBL:CCD68555.1} OS=Caenorhabditis elegans PE=4 SV=1	K	Transcription	Protein R02C2.7 [Caenorhabditis elegans]
endu-2	gene43578	7189	6877	6416	2973	3014	2694	214.6287	203.8079	186.6852	90.6138	91.8548	81.6965	6.91111517746798e-12	-1.24301775597043	down	--	--	Molecular Function: hydrolase activity, acting on ester bonds (GO:0016788);;	--	--	[R]	General function prediction only	Endoribonuclease XendoU	Protein M60.2 {ECO:0000313|EMBL:CCD69425.1} OS=Caenorhabditis elegans PE=4 SV=2	S	Function unknown	Protein M60.2 [Caenorhabditis elegans]
cpr-8	gene33207	62	43	69	400	349	377	4.55771	3.00249	4.76054	30.20011	27.6592	27.97977	2.12152056264011e-23	2.69043808574309	up	--	--	Biological Process: proteolysis (GO:0006508);; Molecular Function: cysteine-type peptidase activity (GO:0008234);;	K01363|0|cel:CELE_W07B8.1|W07B8.1; Protein W07B8.1; K01363 cathepsin B [EC:3.4.22.1] (A)	Lysosome (ko04142)	[O]	Posttranslational modification, protein turnover, chaperones	Papain family cysteine protease	Protein W07B8.1 {ECO:0000313|EMBL:CCD74286.1} OS=Caenorhabditis elegans PE=3 SV=1	O	Posttranslational modification, protein turnover, chaperones	Protein W07B8.1 [Caenorhabditis elegans]
C34H4.2	gene13585	3150	3897	3189	1596	1552	1434	78.7922	99.48463	83.26384	48.38472	45.2772300009284	40.217314	2.44316091109825e-10	-1.16356603801239	down	--	--	--	--	--	--	--	Transmembrane glycoprotein	Protein C34H4.2 {ECO:0000313|EMBL:CCD66700.1} OS=Caenorhabditis elegans PE=4 SV=2	R	General function prediction only	Protein C34H4.2 [Caenorhabditis elegans]
W02H5.8	gene33636	253	181	176	1552	1398	1502	8.48713	6.14882	6.04698	48.5409	45.2305	46.5878	2.48338930579022e-43	2.8617728721319	up	[G]	Carbohydrate transport and metabolism	Molecular Function: glycerone kinase activity (GO:0004371);; Biological Process: glycerol metabolic process (GO:0006071);;	K00863|0|cel:CELE_W02H5.8|W02H5.8; Protein W02H5.8; K00863 dihydroxyacetone kinase [EC:2.7.1.29] (A)	Glycerolipid metabolism (ko00561);; Carbon metabolism (ko01200)	[G]	Carbohydrate transport and metabolism	Dak1 domain;; DAK2 domain	Protein W02H5.8 {ECO:0000313|EMBL:CCD71686.1} OS=Caenorhabditis elegans PE=4 SV=1	S	Function unknown	Protein W02H5.8 [Caenorhabditis elegans]
T08E11.1	gene4824	60	76	55	138	158	113	2.05156	2.62521	1.86426	4.52797	5.23934	3.79451	0.00125652080563786	1.0941313992597	up	--	--	Molecular Function: protein binding (GO:0005515);;	--	--	--	--	FTH domain;; F-box domain	Protein T08E11.1 {ECO:0000313|EMBL:CCD63720.1} OS=Caenorhabditis elegans PE=4 SV=2	R	General function prediction only	Protein T08E11.1 [Caenorhabditis elegans]
W10C8.4	gene547	2359	2245	2112	6000	6046	6679	60.9810306427471	54.2556543962	58.8686542345	149.0523755968	155.5014898312	167.6348225431	1.63588881544439e-16	1.474690895296	up	--	--	--	--	--	--	--	Glutathione S-transferase, C-terminal domain;; Glutathione S-transferase, C-terminal domain;; Glutathione S-transferase, N-terminal domain	Protein W10C8.4, isoform a {ECO:0000313|EMBL:CCD73396.1} OS=Caenorhabditis elegans PE=3 SV=2	R	General function prediction only	Protein W10C8.4, isoform a [Caenorhabditis elegans]
lbp-6	gene1638	2051	2178	1662	6638	5928	5640	588.4398	591.267	476.4372	1986.743	1824.311	1622.16	9.17909502401343e-20	1.62294801435841	up	--	--	--	--	--	[I]	Lipid transport and metabolism	Lipocalin / cytosolic fatty-acid binding protein family;; Lipocalin / cytosolic fatty-acid binding protein family	CRE-LBP-6 protein {ECO:0000313|EMBL:EFP03185.1} OS=Caenorhabditis remanei (Caenorhabditis vulgaris) PE=3 SV=1	C	Energy production and conversion	Protein LBP-6 [Caenorhabditis elegans]
F09C6.11	gene39356	31	50	27	7	9	4	86.30312	86.62105	102.23036	1.79798	42.28681	14.894687	0.000126494956650829	-2.43744637833136	down	--	--	--	--	--	--	--	--	Protein F09C6.11, isoform a {ECO:0000313|EMBL:CCA65548.1} OS=Caenorhabditis elegans PE=4 SV=1	K	Transcription	Protein F09C6.11, isoform a [Caenorhabditis elegans]
F49C12.6	gene18872	675	697	548	4712	5310	4005	21.339215	19.19761	17.650101	180.239702272133	201.19664341	150.843983000002	8.08419659208738e-36	2.86405321910868	up	--	--	Molecular Function: carbohydrate transmembrane transporter activity (GO:0015144);; Cellular Component: integral component of membrane (GO:0016021);; Biological Process: carbohydrate transmembrane transport (GO:0034219);;	--	--	--	--	CEO family (DUF1632);; Sugar transport protein	Protein F49C12.6 {ECO:0000313|EMBL:CAA92510.1} OS=Caenorhabditis elegans PE=4 SV=1	S	Function unknown	Protein F49C12.6 [Caenorhabditis elegans]
H02F09.3	gene41095	921	1029	475	143	139	96	10.749258	11.544214	5.4606881646	1.767007061	1.6747801801	1.166128382431	4.02515714570245e-05	-2.68793264719773	down	--	--	--	--	--	--	--	--	Protein H02F09.3 {ECO:0000313|EMBL:CCD61779.1} OS=Caenorhabditis elegans PE=4 SV=1	R	General function prediction only	Protein H02F09.3 [Caenorhabditis elegans]
R04B5.5	gene36343	429	446	450	760	954	1030	28.6653	29.0307	29.6936	48.9367	63.1384	65.7185	1.34557500978359e-06	1.04631168908675	up	[ER]	Amino acid transport and metabolism;; General function prediction only	Biological Process: oxidation-reduction process (GO:0055114);;	K00008|0|cel:CELE_R04B5.5|R04B5.5; Protein R04B5.5; K00008 L-iditol 2-dehydrogenase [EC:1.1.1.14] (A)	Pentose and glucuronate interconversions (ko00040);; Fructose and mannose metabolism (ko00051)	[Q]	Secondary metabolites biosynthesis, transport and catabolism	Alcohol dehydrogenase GroES-like domain;; Zinc-binding dehydrogenase	Protein R04B5.5 {ECO:0000313|EMBL:CAA94841.1} OS=Caenorhabditis elegans PE=4 SV=1	Q	Secondary metabolites biosynthesis, transport and catabolism	Protein R04B5.5 [Caenorhabditis elegans]
NA	Caenorhabditis_elegans_newGene_542	49	46	29	130	129	150	0.2424818	0.2478441	0.159026	0.652974000000005	0.673023	0.80918	2.49285461816477e-07	1.71553345150123	up	--	--	Molecular Function: protein tyrosine phosphatase activity (GO:0004725);; Biological Process: protein dephosphorylation (GO:0006470);;	--	--	--	--	--	Protein Y113G7C.1 {ECO:0000313|EMBL:CAA22059.1} OS=Caenorhabditis elegans PE=4 SV=1	O	Posttranslational modification, protein turnover, chaperones	PREDICTED: tyrosine-protein phosphatase non-receptor type 22 isoform X3 [Ailuropoda melanoleuca]
cri-1	gene2534	1895	1934	594	212	294	103	60.289650179303	62.4830460247592	18.88993963069	6.10061092703502	8.0876373699	3.01672821137491	0.00549824690776649	-2.86851170842736	down	--	--	--	--	--	[T]	Signal transduction mechanisms	--	Protein CRI-1 {ECO:0000313|EMBL:CAB03168.2} OS=Caenorhabditis elegans PE=4 SV=2	S	Function unknown	Protein CRI-1 [Caenorhabditis elegans]
gpdh-2	gene12260	4903	4174	3903	13017	12213	11603	273.51688	236.96327	221.78864	680.83599	672.05456	610.41223	9.38119430332364e-17	1.49959639972832	up	[C]	Energy production and conversion	Molecular Function: glycerol-3-phosphate dehydrogenase [NAD+] activity (GO:0004367);; Biological Process: carbohydrate metabolic process (GO:0005975);; Molecular Function: oxidoreductase activity, acting on the CH-OH group of donors, NAD or NADP as acceptor (GO:0016616);; Biological Process: glycerol-3-phosphate catabolic process (GO:0046168);; Molecular Function: NAD binding (GO:0051287);; Biolo…	K00006|0|cbr:CBG09958|Cbr-gpdh-2; C. briggsae CBR-GPDH-2 protein; K00006 glycerol-3-phosphate dehydrogenase (NAD+) [EC:1.1.1.8] (A)	Glycerophospholipid metabolism (ko00564)	[C]	Energy production and conversion	NAD-dependent glycerol-3-phosphate dehydrogenase N-terminus;; NAD-dependent glycerol-3-phosphate dehydrogenase C-terminus	Glycerol-3-phosphate dehydrogenase [NAD(+)] {ECO:0000256|RuleBase:RU361243} OS=Caenorhabditis elegans PE=3 SV=1	C	Energy production and conversion	Protein GPDH-2, isoform b [Caenorhabditis elegans]
nhr-127	gene39107	22	18	40	63	86	68	1.161299	1.003029	1.94992852	3.64666	4.90553	3.68065	0.000326703867301875	1.43830983005953	up	--	--	Molecular Function: sequence-specific DNA binding transcription factor activity (GO:0003700);; Cellular Component: nucleus (GO:0005634);; Biological Process: regulation of transcription, DNA-templated (GO:0006355);; Molecular Function: zinc ion binding (GO:0008270);; Biological Process: steroid hormone mediated signaling pathway (GO:0043401);; Molecular Function: sequence-specific DNA binding (GO…	--	--	[T]	Signal transduction mechanisms	Ligand-binding domain of nuclear hormone receptor;; Zinc finger, C4 type (two domains)	CRE-NHR-127 protein {ECO:0000313|EMBL:EFP12763.1} OS=Caenorhabditis remanei (Caenorhabditis vulgaris) PE=3 SV=1	R	General function prediction only	Protein NHR-127 [Caenorhabditis elegans]
Y55F3AM.11	gene13465	210	223	155	72	106	88	11.20487531	11.2195185251	8.3003003693	3.9455993926	6.041614473	4.9530781674	0.000165291118875238	-1.14983074783261	down	--	--	--	--	--	--	--	Methyltransferase domain;; Methyltransferase FkbM domain	Protein Y55F3AM.11 {ECO:0000313|EMBL:CCD74069.1} OS=Caenorhabditis elegans PE=4 SV=1	R	General function prediction only	Protein Y55F3AM.11 [Caenorhabditis elegans]
Y38F1A.8	gene8832	532	662	330	196	214	159	36.9124	43.03216	20.83508633	12.354132842	13.6864402	9.8992548593	0.00584034089315942	-1.4271251460396	down	--	--	--	--	--	[T]	Signal transduction mechanisms	Frag1/DRAM/Sfk1 family	Protein Y38F1A.8 {ECO:0000313|EMBL:CAA21633.1} OS=Caenorhabditis elegans PE=4 SV=1	C	Energy production and conversion	Protein Y38F1A.8 [Caenorhabditis elegans]
sodh-1	gene37245	3941	2959	4418	45151	46811	46570	250.834	185.024	278.929	2871.13	3014.02	2911.03	2.91855044615413e-68	3.60989595808058	up	[R]	General function prediction only	Biological Process: oxidation-reduction process (GO:0055114);;	K13953|0|cel:CELE_K12G11.3|sodh-1; Protein SODH-1; K13953 alcohol dehydrogenase, propanol-preferring [EC:1.1.1.1] (A)	Glycolysis / Gluconeogenesis (ko00010);; Fatty acid degradation (ko00071);; Tyrosine metabolism (ko00350);; Retinol metabolism (ko00830);; Metabolism of xenobiotics by cytochrome P450 (ko00980);; Drug metabolism - cytochrome P450 (ko00982);; Degradation of aromatic compounds (ko01220)	[Q]	Secondary metabolites biosynthesis, transport and catabolism	Alcohol dehydrogenase GroES-like domain;; Zinc-binding dehydrogenase	Protein CBR-SODH-1 {ECO:0000313|EMBL:CAP39759.1} OS=Caenorhabditis briggsae PE=4 SV=1	Q	Secondary metabolites biosynthesis, transport and catabolism	Protein SODH-1 [Caenorhabditis elegans]
pho-4	gene6016	589	664	520	1317	1443	1266	27.2187	30.5885	23.9985	59.7494	66.8357	57.7445	5.36112255650579e-09	1.17856079173518	up	--	--	Molecular Function: acid phosphatase activity (GO:0003993);;	--	--	[I]	Lipid transport and metabolism	Histidine phosphatase superfamily (branch 2)	Protein PHO-4 {ECO:0000313|EMBL:CCD68012.1} OS=Caenorhabditis elegans PE=4 SV=5	I	Lipid transport and metabolism	Protein PHO-4 [Caenorhabditis elegans]
hacd-1	gene33272	495	619	505	11883	11638	11014	26.577644	32.74658	26.696764543	642.31942	625.8496397	586.207325548	1.62416976866455e-111	4.41094939572482	up	[I]	Lipid transport and metabolism	Molecular Function: 3-hydroxyacyl-CoA dehydrogenase activity (GO:0003857);; Biological Process: fatty acid metabolic process (GO:0006631);; Molecular Function: oxidoreductase activity (GO:0016491);; Biological Process: oxidation-reduction process (GO:0055114);;	K00022|0|cel:CELE_R09B5.6|hacd-1; Protein HACD-1; K00022 3-hydroxyacyl-CoA dehydrogenase [EC:1.1.1.35] (A)	Fatty acid elongation (ko00062);; Fatty acid degradation (ko00071);; Valine, leucine and isoleucine degradation (ko00280);; Lysine degradation (ko00310);; Tryptophan metabolism (ko00380);; Butanoate metabolism (ko00650);; Fatty acid metabolism (ko01212)	[I]	Lipid transport and metabolism	3-hydroxyacyl-CoA dehydrogenase, NAD binding domain;; 3-hydroxyacyl-CoA dehydrogenase, C-terminal domain;; NAD-dependent glycerol-3-phosphate dehydrogenase N-terminus;; NADP oxidoreductase coenzyme F420-dependent;; NAD binding domain of 6-phosphogluconate dehydrogenase	Protein HACD-1 {ECO:0000313|EMBL:CCD68882.1} OS=Caenorhabditis elegans PE=4 SV=1	I	Lipid transport and metabolism	Protein HACD-1 [Caenorhabditis elegans]
F49C12.4	gene18869	21	31	9	619	693	587	1.55465700000544	2.279363	0.669763	44.00736	49.66503	41.66874	8.7442988615735e-68	4.95373308999515	up	--	--	--	--	--	--	--	Methyltransferase FkbM domain	Protein F49C12.4 {ECO:0000313|EMBL:CAA92509.1} OS=Caenorhabditis elegans PE=4 SV=1	S	Function unknown	Protein F49C12.4 [Caenorhabditis elegans]
K07C5.2	gene36451	378	452	449	2732	2424	3014	30.6144	36.373	35.6709	218.602	193.644	243.061	3.41141162003402e-45	2.67202620202491	up	[R]	General function prediction only	--	--	--	[R]	General function prediction only	Aldo/keto reductase family	Protein K07C5.2 {ECO:0000313|EMBL:CAA94895.1} OS=Caenorhabditis elegans PE=4 SV=1	R	General function prediction only	Protein K07C5.2 [Caenorhabditis elegans]
F08F3.4	gene34538	741	835	1040	150	150	127	45.7977	51.0128	62.9316	9.33693	9.16006	7.95131	2.20409939823231e-22	-2.61761207713485	down	[MG]	Cell wall/membrane/envelope biogenesis;; Carbohydrate transport and metabolism	Molecular Function: catalytic activity (GO:0003824);; Molecular Function: 3-beta-hydroxy-delta5-steroid dehydrogenase activity (GO:0003854);; Biological Process: steroid biosynthetic process (GO:0006694);; Molecular Function: oxidoreductase activity, acting on the CH-OH group of donors, NAD or NADP as acceptor (GO:0016616);; Molecular Function: coenzyme binding (GO:0050662);; Biological Process: …	K15789|0|cel:CELE_F08F3.4|F08F3.4; Protein F08F3.4; K15789 threonine 3-dehydrogenase [EC:1.1.1.103] (A)	Glycine, serine and threonine metabolism (ko00260)	[R]	General function prediction only	NAD dependent epimerase/dehydratase family;; RmlD substrate binding domain;; Male sterility protein;; 3-beta hydroxysteroid dehydrogenase/isomerase family	Protein F08F3.4 {ECO:0000313|EMBL:CCD65594.1} OS=Caenorhabditis elegans PE=4 SV=2	Q	Secondary metabolites biosynthesis, transport and catabolism	Protein F08F3.4 [Caenorhabditis elegans]
M6.11	gene40877	164	131	69	6	11	2	59.9491	42.8128	23.1423	2.81857	4.82935	1.08275	8.2413319527745e-07	-4.26764027654892	down	--	--	Molecular Function: carbohydrate binding (GO:0030246);;	--	--	[W]	Extracellular structures	Galactoside-binding lectin	Galectin {ECO:0000256|RuleBase:RU102079} OS=Caenorhabditis elegans PE=4 SV=1	W	Extracellular structures	Protein M6.11 [Caenorhabditis elegans]
ugt-17	gene36350	115	111	122	883	845	828	4.758472	4.72500439725	5.1360405423	35.55284	34.463455	34.044955	3.23172305520422e-36	2.87290835308241	up	[GC]	Carbohydrate transport and metabolism;; Energy production and conversion	Biological Process: metabolic process (GO:0008152);; Molecular Function: transferase activity, transferring hexosyl groups (GO:0016758);;	--	--	[GC]	Carbohydrate transport and metabolism;; Energy production and conversion	UDP-glucoronosyl and UDP-glucosyl transferase;; Glycosyltransferase family 28 C-terminal domain	Protein UGT-17, isoform b {ECO:0000313|EMBL:CAN86590.1} OS=Caenorhabditis elegans PE=4 SV=1	S	Function unknown	Protein UGT-17, isoform b [Caenorhabditis elegans]
F46C5.1	gene7427	138	167	166	1128	717	1045	54.31596	66.13338	70.21467	549.5054	366.0252	478.2864	2.46410544144781e-12	2.61415503925361	up	--	--	--	--	--	--	--	--	Putative uncharacterized protein {ECO:0000313|EMBL:EFO85988.1} OS=Caenorhabditis remanei (Caenorhabditis vulgaris) PE=4 SV=1	T	Signal transduction mechanisms	Protein F46C5.1 [Caenorhabditis elegans]
fat-5	gene39723	555	504	265	1391	1496	1128	27.6399570000003	23.16446233	13.83662958895	73.5302	78.4211422975	56.655400039642	5.9295925808736e-10	1.59351029549253	up	[I]	Lipid transport and metabolism	--	K00507|0|cel:CELE_W06D12.3|fat-5; Protein FAT-5; K00507 stearoyl-CoA desaturase (delta-9 desaturase) [EC:1.14.19.1] (A)	Biosynthesis of unsaturated fatty acids (ko01040);; Fatty acid metabolism (ko01212)	[I]	Lipid transport and metabolism	Fatty acid desaturase	CBN-FAT-5 protein {ECO:0000313|EMBL:EGT49222.1} OS=Caenorhabditis brenneri (Nematode worm) PE=3 SV=1	I	Lipid transport and metabolism	Protein FAT-5 [Caenorhabditis elegans]
ugt-9	gene34372	447	576	339	75	69	102	18.3311122931	23.615092	13.7704089414	3.0469956948	2.8446538521	4.1831548188	2.13892657954207e-08	-2.47405175145746	down	[GC]	Carbohydrate transport and metabolism;; Energy production and conversion	Biological Process: metabolic process (GO:0008152);; Molecular Function: transferase activity, transferring hexosyl groups (GO:0016758);;	--	--	[GC]	Carbohydrate transport and metabolism;; Energy production and conversion	UDP-glucoronosyl and UDP-glucosyl transferase;; Glycosyltransferase family 28 C-terminal domain	Protein UGT-9, isoform a {ECO:0000313|EMBL:CCD66997.1} OS=Caenorhabditis elegans PE=4 SV=1	S	Function unknown	Protein UGT-9, isoform a [Caenorhabditis elegans]
F17C11.11	gene36729	1968	2038	2409	500	426	533	158.876000000419	167.5745	200.8013	40.169340298135	35.29429	42.6189500000002	3.17121122849553e-29	-2.13961318752223	down	--	--	--	--	--	--	--	--	Protein F17C11.11, isoform a {ECO:0000313|EMBL:CAC35886.1} OS=Caenorhabditis elegans PE=4 SV=1	S	Function unknown	Protein F17C11.11, isoform a [Caenorhabditis elegans]
col-183	gene45384	7499	7116	2027	643	1229	130	344.528	307.715	89.362	31.5145	61.1518	6.16389	0.00763191484670592	-3.06392991038163	down	--	--	Molecular Function: structural constituent of cuticle (GO:0042302);;	--	--	[W]	Extracellular structures	Nematode cuticle collagen N-terminal domain	Protein COL-183 {ECO:0000313|EMBL:CAA91932.1} OS=Caenorhabditis elegans PE=4 SV=1	P	Inorganic ion transport and metabolism	Protein COL-183 [Caenorhabditis elegans]
clec-21	gene4715	156	120	75	25	31	13	8.12413	6.12777	3.84507	1.26737	1.63347	0.691968	0.000207280287088455	-2.35402562915052	down	--	--	--	--	--	[TV]	Signal transduction mechanisms;; Defense mechanisms	Lectin C-type domain;; CUB domain;; Chordopoxvirus A33R protein;; UL45 protein	Protein CLEC-21 {ECO:0000313|EMBL:CCD63699.1} OS=Caenorhabditis elegans PE=4 SV=2	TV	Signal transduction mechanisms;; Defense mechanisms	Protein CLEC-21 [Caenorhabditis elegans]
T07A5.1	gene12419	93	114	102	53	35	47	5.4923682605	6.66717487366	5.94019656464	3.01194094719	2.1130122858	2.76352988535	0.00100609936915419	-1.19815746107133	down	--	--	--	--	--	--	--	LicD family	Protein CBG24613 {ECO:0000313|EMBL:CAP21175.2} OS=Caenorhabditis briggsae PE=4 SV=2	R	General function prediction only	Protein T07A5.1 [Caenorhabditis elegans]
C08A9.3	gene46577	168	129	53	11	12	5	5.025270859	3.807661033	1.602049	0.32507503639	0.3680635446	0.1648940631	0.000640681310726875	-3.65229490563286	down	--	--	Cellular Component: integral component of membrane (GO:0016021);; Biological Process: dsRNA transport (GO:0033227);; Molecular Function: RNA transmembrane transporter activity (GO:0051033);;	--	--	--	--	dsRNA-gated channel SID-1	Protein C08A9.3, isoform b {ECO:0000313|EMBL:CCD63620.1} OS=Caenorhabditis elegans PE=4 SV=1	R	General function prediction only	Protein C08A9.3, isoform b [Caenorhabditis elegans]
nhr-156	gene34073	59	56	45	126	132	106	3.38662104365	3.200460477405	2.58944110121	7.099918	7.44831463966	5.980309	0.000687067837750954	1.18061566146894	up	--	--	Molecular Function: sequence-specific DNA binding transcription factor activity (GO:0003700);; Cellular Component: nucleus (GO:0005634);; Biological Process: regulation of transcription, DNA-templated (GO:0006355);; Molecular Function: zinc ion binding (GO:0008270);; Biological Process: steroid hormone mediated signaling pathway (GO:0043401);; Molecular Function: sequence-specific DNA binding (GO…	--	--	[T]	Signal transduction mechanisms	Ligand-binding domain of nuclear hormone receptor;; Zinc finger, C4 type (two domains)	CBN-NHR-284 protein {ECO:0000313|EMBL:EGT31079.1} OS=Caenorhabditis brenneri (Nematode worm) PE=4 SV=1	K	Transcription	CBN-NHR-284 protein [Caenorhabditis brenneri]
col-42	gene40021	19554	17375	15214	35473	36796	40097	800.56	649.139	573.365	1634.84	1642.78	1731.35	8.03710877081903e-08	1.10242247680943	up	--	--	Molecular Function: structural constituent of cuticle (GO:0042302);;	--	--	[W]	Extracellular structures	Collagen triple helix repeat (20 copies);; Nematode cuticle collagen N-terminal domain	Protein Y69H2.14 {ECO:0000313|EMBL:CAD56615.1} OS=Caenorhabditis elegans PE=4 SV=1	K	Transcription	Protein Y69H2.14 [Caenorhabditis elegans]
dod-23	gene7277	1446	1781	1845	579	476	943	164.095297	176.093337	191.78798	69.679284	61.344516	117.028754	8.76010077498635e-08	-1.347011501058	down	--	--	--	--	--	--	--	--	Protein DOD-23 {ECO:0000313|EMBL:CAA91387.1} OS=Caenorhabditis elegans PE=4 SV=1	O	Posttranslational modification, protein turnover, chaperones	Protein DOD-23 [Caenorhabditis elegans]
hmit-1.1	gene39987	430	471	432	9020	8477	7130	14.249838	14.949320192	14.47438247	320.0555	304.9157	252.0571	2.8387261976973e-81	4.20348784859834	up	[GEPR]	Carbohydrate transport and metabolism;; Amino acid transport and metabolism;; Inorganic ion transport and metabolism;; General function prediction only	Cellular Component: integral component of membrane (GO:0016021);; Molecular Function: transmembrane transporter activity (GO:0022857);; Biological Process: transmembrane transport (GO:0055085);;	K08150|0|cel:CELE_Y51A2D.4|hmit-1.1; Protein HMIT-1.1; K08150 MFS transporter, SP family, solute carrier family 2 (myo-inositol transporter), member 13 (A)	--	[R]	General function prediction only	Sugar (and other) transporter;; Major Facilitator Superfamily	Protein HMIT-1.1 {ECO:0000313|EMBL:CAA16400.1} OS=Caenorhabditis elegans PE=3 SV=1	S	Function unknown	Protein HMIT-1.1 [Caenorhabditis elegans]
gst-16	gene8952	1036	993	902	212	156	191	143.1754	128.7718	119.1657	30.47574	22.14492	27.14603	2.66074594490984e-28	-2.39506321692535	down	--	--	Molecular Function: protein binding (GO:0005515);;	--	--	[O]	Posttranslational modification, protein turnover, chaperones	Glutathione S-transferase, N-terminal domain;; Glutathione S-transferase, N-terminal domain;; Glutathione S-transferase, C-terminal domain	Protein GST-16 {ECO:0000313|EMBL:CAB02291.1} OS=Caenorhabditis elegans PE=1 SV=1	O	Posttranslational modification, protein turnover, chaperones	Protein GST-16 [Caenorhabditis elegans]
Y9C9A.16	gene14770	216	151	103	458	381	439	7.6919416	5.66412758600049	3.65892485964234	17.183186489422	14.337404967	15.9457307799	8.37025514133129e-09	1.43587933916558	up	[R]	General function prediction only	Molecular Function: oxidoreductase activity (GO:0016491);; Biological Process: oxidation-reduction process (GO:0055114);;	--	--	[C]	Energy production and conversion	--	Protein Y9C9A.16, isoform b {ECO:0000313|EMBL:CCM09386.1} OS=Caenorhabditis elegans PE=4 SV=1	R	General function prediction only	Protein Y9C9A.16, isoform b [Caenorhabditis elegans]
T28A11.17	gene33863	274	221	87	18	21	15	17.99661194561	13.16435485295	3.5589485779	0.598700848100004	0.39285790661	0.9979545664	0.000825152084977644	-3.43838094431863	down	--	--	--	--	--	--	--	Peptidase family M13	Protein T28A11.17 {ECO:0000313|EMBL:CCD70573.1} OS=Caenorhabditis elegans PE=4 SV=2	S	Function unknown	Protein T28A11.17 [Caenorhabditis elegans]
ZK228.4	gene39976	3040	3632	2688	268	280	315	197.3481	219.4375	173.52264	17.2640870706	17.409451679	19.796028338	9.62917926473896e-37	-3.44363712062911	down	[KR]	Transcription;; General function prediction only	Molecular Function: N-acetyltransferase activity (GO:0008080);;	--	--	--	--	Protein of unknown function (DUF1248);; Acetyltransferase (GNAT) domain	Protein ZK228.4, isoform b {ECO:0000313|EMBL:CAN99701.1} OS=Caenorhabditis elegans PE=4 SV=1	S	Function unknown	Protein ZK228.4, isoform b [Caenorhabditis elegans]
amt-1	gene42165	78	43	24	618	561	635	3.57857	1.99464	1.11929	26.0702	24.4768	26.8319	5.29618078192632e-45	3.63593573805589	up	[P]	Inorganic ion transport and metabolism	Molecular Function: ammonium transmembrane transporter activity (GO:0008519);; Biological Process: ammonium transport (GO:0015696);; Cellular Component: membrane (GO:0016020);;	K03320|0|cel:CELE_C05E11.4|amt-1; Protein AMT-1; K03320 ammonium transporter, Amt family (A)	--	[P]	Inorganic ion transport and metabolism	Ammonium Transporter Family	Protein CBR-AMT-1 {ECO:0000313|EMBL:CAP32998.1} OS=Caenorhabditis briggsae PE=4 SV=1	S	Function unknown	Protein AMT-1 [Caenorhabditis elegans]
M60.7	gene43583	523	528	476	213	231	155	22.9681	22.29444	20.34778	9.34985	10.0882	6.87155	1.71428632502697e-08	-1.35456708610765	down	[R]	General function prediction only	Molecular Function: protein binding (GO:0005515);; Biological Process: intracellular signal transduction (GO:0035556);;	--	--	[R]	General function prediction only	Ankyrin repeats (3 copies);; Ankyrin repeat;; Ankyrin repeats (many copies);; Ankyrin repeat;; Ankyrin repeats (many copies);; SOCS box	Protein M60.7 {ECO:0000313|EMBL:CCD69430.1} OS=Caenorhabditis elegans PE=4 SV=1	S	Function unknown	hypothetical protein M60.7 - Caenorhabditis elegans
col-54	gene1317	410	403	253	1124	1120	942	28.202464114	28.093629223	17.6111989643	81.42681	83.44034	64.939992	3.96885881179604e-14	1.57353814038403	up	--	--	Molecular Function: zinc ion binding (GO:0008270);; Molecular Function: structural constituent of cuticle (GO:0042302);;	--	--	[W]	Extracellular structures	Collagen triple helix repeat (20 copies);; Nematode cuticle collagen N-terminal domain	Protein COL-54 {ECO:0000313|EMBL:CCD66436.1} OS=Caenorhabditis elegans PE=4 SV=1	R	General function prediction only	Protein COL-54 [Caenorhabditis elegans]
M01D1.12	gene4530	144	164	122	301	305	263	4.5553400149873	5.7483	3.24822300025182	9.03761303314	9.5931983752	8.20767579339	0.000294179750022245	1.0103055052347	up	--	--	--	--	--	--	--	F-box associated	Protein MATH-34, isoform a {ECO:0000313|EMBL:CCD71282.1} OS=Caenorhabditis elegans PE=4 SV=1	S	Function unknown	protein M01D1.2 [imported] - Caenorhabditis elegans
ZK488.6	gene33050	84	80	97	2	0	0	3.32527	3.0869	3.72074	0.0869604	0	0.0368097	7.01676466191874e-29	-7.030066661585	down	--	--	--	--	--	[S]	Function unknown	Glycosyltransferase family 92	Protein ZK488.6 {ECO:0000313|EMBL:CCD71525.2} OS=Caenorhabditis elegans PE=4 SV=2	R	General function prediction only	Protein ZK488.6 [Caenorhabditis elegans]
K11H12.11	gene13372	67	55	41	15	25	25	4.14403	3.2423	2.43097	0.968526	1.57954	1.5567	0.00234742487004989	-1.33279375904681	down	--	--	--	--	--	--	--	Transmembrane glycoprotein	Protein K11H12.11 {ECO:0000313|EMBL:CCD70981.1} OS=Caenorhabditis elegans PE=4 SV=1	T	Signal transduction mechanisms	Protein K11H12.11 [Caenorhabditis elegans]
mpc-1	gene10456	717	619	615	1664	1682	1729	221.0022	174.5547	186.573	556.425	593.817	528.466	1.49925737024488e-12	1.37436912660255	up	--	--	Cellular Component: mitochondrial inner membrane (GO:0005743);; Biological Process: mitochondrial pyruvate transport (GO:0006850);;	--	--	[S]	Function unknown	Uncharacterised protein family (UPF0041)	Putative uncharacterized protein {ECO:0000313|EMBL:EGT51965.1} OS=Caenorhabditis brenneri (Nematode worm) PE=4 SV=1	B	Chromatin structure and dynamics	Protein R07E5.13 [Caenorhabditis elegans]
C32H11.9	gene20317	4325	5390	4447	28	29	18	288.83	360.303	292.566	1.95985	1.95096	1.26567	6.51153715247051e-149	-7.564812390438	down	--	--	--	--	--	--	--	CUB-like domain	Protein C32H11.9 {ECO:0000313|EMBL:CAB05135.1} OS=Caenorhabditis elegans PE=4 SV=1	S	Function unknown	Protein C32H11.9 [Caenorhabditis elegans]
C54F6.5	gene35377	51	57	45	197	197	267	640.588877000033	360.634815000001	2.6678399894	56.172110901	96.4428344694	28.9339831023881	1.381027170219e-12	2.1065156218192	up	--	--	--	--	--	--	--	--	Protein C54F6.5 {ECO:0000313|EMBL:CCD62987.2} OS=Caenorhabditis elegans PE=4 SV=3	MW	Cell wall/membrane/envelope biogenesis;; Extracellular structures	C54F6.5 [Caenorhabditis elegans]
msp-77	gene19113	210	289	366	154	136	129	104.245	127.816	171.459	91.6141	82.9922	68.7724	0.00467884159166238	-1.04735359436115	down	--	--	--	--	--	--	--	MSP (Major sperm protein) domain	Major sperm protein {ECO:0000256|RuleBase:RU003425} OS=Caenorhabditis remanei (Caenorhabditis vulgaris) PE=4 SV=1	S	Function unknown	Protein MSP-77 [Caenorhabditis elegans]
cyp-25A1	gene10293	76	90	88	768	930	889	3.2231	3.77576	3.68186	31.5499	38.9258	36.7776	6.20793619425939e-46	3.3448711733995	up	[Q]	Secondary metabolites biosynthesis, transport and catabolism	Molecular Function: iron ion binding (GO:0005506);; Molecular Function: oxidoreductase activity, acting on paired donors, with incorporation or reduction of molecular oxygen (GO:0016705);; Molecular Function: heme binding (GO:0020037);; Biological Process: oxidation-reduction process (GO:0055114);;	--	--	[Q]	Secondary metabolites biosynthesis, transport and catabolism	Cytochrome P450	Protein CYP-25A1 {ECO:0000313|EMBL:CAA91268.3} OS=Caenorhabditis elegans PE=3 SV=3	G	Carbohydrate transport and metabolism	Protein CYP-25A1 [Caenorhabditis elegans]
npa-1	gene35186	16157	13874	9307	36881	35252	33523	214.7748	196.5427	130.1598	455.2307	450.069	440.703	8.20666435088682e-13	1.41899280226174	up	--	--	--	--	--	--	--	Rab3 GTPase-activating protein catalytic subunit;; Phage uncharacterised protein (Phage_XkdX);; Protein of unknown function (DUF3775);; Drug resistance and apoptosis regulator;; Anti-Sigma Factor A;; Maintenance of mitochondrial structure and function	Protein NPA-1, isoform a {ECO:0000313|EMBL:CCD70075.1} OS=Caenorhabditis elegans PE=2 SV=1	K	Transcription	Protein NPA-1, isoform a [Caenorhabditis elegans]
F01D4.8	gene19360	226	170	109	684	642	566	9.95559800004276	6.78319834864	4.779511	29.6378040973776	28.9745960236133	26.116197	1.95960270385524e-16	1.89839295417595	up	[E]	Amino acid transport and metabolism	--	--	--	[E]	Amino acid transport and metabolism	Pyridoxal-phosphate dependent enzyme	Protein F01D4.8 {ECO:0000313|EMBL:CAB02888.1} OS=Caenorhabditis elegans PE=4 SV=1	K	Transcription	Protein F01D4.8 [Caenorhabditis elegans]
C17F4.12	gene5335	4	13	15	23	41	35	0.23730015	1.605794	3.637465	1.887478	20.2881	9.0771	0.00231290345989358	1.62976920570344	up	--	--	--	--	--	--	--	--	Protein C17F4.12 {ECO:0000313|EMBL:CCD64915.1} OS=Caenorhabditis elegans PE=4 SV=1	R	General function prediction only	Protein C17F4.12 [Caenorhabditis elegans]
prk-1	gene11294	781	731	651	1578	1737	1519	24.41081	23.353324	19.7953651000025	45.4719409142635	51.95594956	43.185555	4.37150917754718e-09	1.15525732952967	up	[RTKL]	General function prediction only;; Signal transduction mechanisms;; Transcription;; Replication, recombination and repair	Molecular Function: protein kinase activity (GO:0004672);; Molecular Function: ATP binding (GO:0005524);; Biological Process: protein phosphorylation (GO:0006468);;	--	--	[T]	Signal transduction mechanisms	Protein kinase domain;; Protein tyrosine kinase;; Kinase-like	Protein PRK-1, isoform d {ECO:0000313|EMBL:CCO25652.1} OS=Caenorhabditis elegans PE=3 SV=1	T	Signal transduction mechanisms	Protein PRK-1, isoform d [Caenorhabditis elegans]
cyp-34A10	gene34105	314	446	319	131	124	133	12.6599	18.1306	12.8971	5.13942	4.90142	5.2369	3.80387195326173e-07	-1.4794807153786	down	[Q]	Secondary metabolites biosynthesis, transport and catabolism	Molecular Function: iron ion binding (GO:0005506);; Molecular Function: oxidoreductase activity, acting on paired donors, with incorporation or reduction of molecular oxygen (GO:0016705);; Molecular Function: heme binding (GO:0020037);; Biological Process: oxidation-reduction process (GO:0055114);;	K17956|0|cel:CELE_B0213.16|cyp-34A10; Protein CYP-34A10; K17956 cytochrome P450, family 34, subfamily A (A)	--	[Q]	Secondary metabolites biosynthesis, transport and catabolism	Cytochrome P450	Protein CYP-34A10 {ECO:0000313|EMBL:CCD61366.1} OS=Caenorhabditis elegans PE=3 SV=1	S	Function unknown	Protein CYP-34A10 [Caenorhabditis elegans]
M02D8.5	gene43804	80	61	85	264	262	289	2.29834	1.71329235496	2.289814810782	7.244651	7.42844	8.195539	3.84960829972337e-11	1.84659475753512	up	--	--	--	--	--	--	--	CUB domain	Protein M02D8.5 {ECO:0000313|EMBL:CCD68799.1} OS=Caenorhabditis elegans PE=4 SV=3	S	Function unknown	Protein M02D8.5 [Caenorhabditis elegans]
daf-9	gene42777	144	167	152	486	392	371	4.21486032597	4.86987600025065	4.1069678301566	14.059025378	11.108915	10.7424821800001	1.31515544643329e-08	1.4279647021405	up	[Q]	Secondary metabolites biosynthesis, transport and catabolism	Molecular Function: iron ion binding (GO:0005506);; Molecular Function: oxidoreductase activity, acting on paired donors, with incorporation or reduction of molecular oxygen (GO:0016705);; Molecular Function: heme binding (GO:0020037);; Biological Process: oxidation-reduction process (GO:0055114);;	--	--	[Q]	Secondary metabolites biosynthesis, transport and catabolism	Cytochrome P450	CRE-DAF-9 protein {ECO:0000313|EMBL:EFO82524.1} OS=Caenorhabditis remanei (Caenorhabditis vulgaris) PE=3 SV=1	K	Transcription	Protein DAF-9, isoform a [Caenorhabditis elegans]
T22F3.8	gene33998	76	107	76	25	35	27	3.97165	5.51626	3.93116	1.26713	1.80973	1.39886	2.94744860238689e-05	-1.57798111751538	down	[GEPR]	Carbohydrate transport and metabolism;; Amino acid transport and metabolism;; Inorganic ion transport and metabolism;; General function prediction only	Cellular Component: integral component of membrane (GO:0016021);; Biological Process: transmembrane transport (GO:0055085);;	--	--	[G]	Carbohydrate transport and metabolism	Major Facilitator Superfamily	Protein T22F3.8 {ECO:0000313|EMBL:CCD70904.1} OS=Caenorhabditis elegans PE=4 SV=1	G	Carbohydrate transport and metabolism	Protein T22F3.8 [Caenorhabditis elegans]
mlcd-1	gene10511	624	686	1031	1624	1605	1850	27.2441	29.6143	43.9057	72.3159	70.3334	82.4382	1.36655197419104e-08	1.11560699822019	up	[G]	Carbohydrate transport and metabolism	Biological Process: fatty acid biosynthetic process (GO:0006633);; Molecular Function: malonyl-CoA decarboxylase activity (GO:0050080);;	K01578|0|cel:CELE_F35G12.1|mlcd-1; Protein MLCD-1, isoform A; K01578 malonyl-CoA decarboxylase [EC:4.1.1.9] (A)	beta-Alanine metabolism (ko00410);; Propanoate metabolism (ko00640);; Peroxisome (ko04146)	[G]	Carbohydrate transport and metabolism	Malonyl-CoA decarboxylase (MCD)	Protein MLCD-1, isoform a {ECO:0000313|EMBL:CAA86324.2} OS=Caenorhabditis elegans PE=4 SV=2	O	Posttranslational modification, protein turnover, chaperones	Protein MLCD-1, isoform a [Caenorhabditis elegans]
R193.2	gene40999	510	624	392	2114	1847	1352	4.5192031	5.303347	3.312754802	19.49352386	16.450530095	12.48829183	1.0768598497906e-07	1.79482456434075	up	--	--	--	--	--	--	--	von Willebrand factor type A domain;; von Willebrand factor type A domain;; SEA domain	Protein R193.2 {ECO:0000313|EMBL:CCD63165.2} OS=Caenorhabditis elegans PE=4 SV=5	R	General function prediction only	Protein R193.2 [Caenorhabditis elegans]
K02E11.5	gene38198	173	143	81	32	31	26	96.3065	71.9168	42.8157	20.6443	21.3978	15.223	0.000466375235159269	-2.16440636669195	down	--	--	--	--	--	--	--	--	Protein K02E11.5 {ECO:0000313|EMBL:CAB01222.1} OS=Caenorhabditis elegans PE=4 SV=1	G	Carbohydrate transport and metabolism	Protein K02E11.5 [Caenorhabditis elegans]
col-41	gene46003	2952	3021	1782	11366	11625	8103	82.7835	80.7432	48.0061	357.911	363.327	243.972	3.20676345474189e-11	1.99740718223641	up	--	--	Molecular Function: structural constituent of cuticle (GO:0042302);;	--	--	[W]	Extracellular structures	Collagen triple helix repeat (20 copies);; Nematode cuticle collagen N-terminal domain	Protein COL-41 {ECO:0000313|EMBL:CAA96674.1} OS=Caenorhabditis elegans PE=4 SV=1	T	Signal transduction mechanisms	Protein COL-41 [Caenorhabditis elegans]
F15H10.5	gene36489	328	331	125	3	9	2	27.1301	27.8095	10.4515	0.272171	0.793808	0.232506	5.16823889324947e-08	-5.81522928764112	down	--	--	--	--	--	--	--	--	Protein F15H10.5 {ECO:0000313|EMBL:CAA98262.4} OS=Caenorhabditis elegans PE=4 SV=4	DO	Cell cycle control, cell division, chromosome partitioning;; Posttranslational modification, protein turnover, chaperones	Protein F15H10.5 [Caenorhabditis elegans]
ptd-2	gene36039	13	29	35	74	73	44	0.336756	0.753585	0.8807	1.83036	1.81031	1.12564	0.00777537476919357	1.31050324469123	up	--	--	Cellular Component: membrane (GO:0016020);; Cellular Component: integral component of membrane (GO:0016021);;	--	--	[T]	Signal transduction mechanisms	Patched family;; MMPL family	Protein PTD-2 {ECO:0000313|EMBL:CCD68931.1} OS=Caenorhabditis elegans PE=4 SV=2	T	Signal transduction mechanisms	Protein PTD-2 [Caenorhabditis elegans]
scl-2	gene20357	3012	2535	2603	7318	7730	10518	376.3294	298.3066	314.10042	949.424	1010.2754	1297.0292	2.27756186591773e-08	1.64450482118595	up	[S]	Function unknown	--	--	--	[S]	Function unknown	Cysteine-rich secretory protein family	Protein SCL-2, isoform a {ECO:0000313|EMBL:CAA94344.1} OS=Caenorhabditis elegans PE=4 SV=1	T	Signal transduction mechanisms	Protein SCL-2, isoform a [Caenorhabditis elegans]
E02C12.8	gene36077	317	361	302	94	88	121	33.46931972	25.7091178907	18.3105649289	9.63000948400886	11.6373329588962	9.825053995	1.74258835073721e-10	-1.69772572213828	down	--	--	--	--	--	--	--	Protein of unknown function (DUF1679)	Protein E02C12.8, isoform c {ECO:0000313|EMBL:CCD68594.2} OS=Caenorhabditis elegans PE=4 SV=2	R	General function prediction only	E02C12.8, isoform c [Caenorhabditis elegans]
pccb-1	gene41609	7200	6808	6832	14206	14700	14440	253.769306455034	236.50513981711	238.783333331	494.921254431018	518.168275395022	497.564105379077	2.03512362967705e-08	1.05219046009175	up	[I]	Lipid transport and metabolism	--	K01966|0|cel:CELE_F52E4.1|pccb-1; Protein PCCB-1, isoform A; K01966 propionyl-CoA carboxylase beta chain [EC:6.4.1.3] (A)	Valine, leucine and isoleucine degradation (ko00280);; Glyoxylate and dicarboxylate metabolism (ko00630);; Propanoate metabolism (ko00640)	[EI]	Amino acid transport and metabolism;; Lipid transport and metabolism	Carboxyl transferase domain	Protein PCCB-1, isoform a {ECO:0000313|EMBL:CCD66477.1} OS=Caenorhabditis elegans PE=4 SV=1	P	Inorganic ion transport and metabolism	Protein PCCB-1, isoform a [Caenorhabditis elegans]
F41E6.5	gene35773	313	293	335	1748	1635	2063	19.510614	18.75493	21.32036	104.06674	99.59597	123.03254	2.49782973339061e-37	2.52912748064751	up	[C]	Energy production and conversion	Molecular Function: catalytic activity (GO:0003824);; Molecular Function: oxidoreductase activity (GO:0016491);; Biological Process: oxidation-reduction process (GO:0055114);;	K11517|0|cbr:CBG01477|Hypothetical protein CBG01477; K11517 (S)-2-hydroxy-acid oxidase [EC:1.1.3.15] (A)	Glyoxylate and dicarboxylate metabolism (ko00630);; Peroxisome (ko04146)	[C]	Energy production and conversion	FMN-dependent dehydrogenase;; Nitronate monooxygenase;; IMP dehydrogenase / GMP reductase domain;; Thiazole biosynthesis protein ThiG	Protein F41E6.5, isoform b {ECO:0000313|EMBL:CCD64095.1} OS=Caenorhabditis elegans PE=4 SV=1	O	Posttranslational modification, protein turnover, chaperones	Protein F41E6.5, isoform b [Caenorhabditis elegans]
R04B5.6	gene36342	140	135	76	23	14	11	10.7297	10.1869	5.79948	1.71609	1.10263	0.826218	4.84588369203148e-07	-2.87658467642864	down	[ER]	Amino acid transport and metabolism;; General function prediction only	Biological Process: oxidation-reduction process (GO:0055114);;	K00008|0|cel:CELE_R04B5.6|R04B5.6; Protein R04B5.6; K00008 L-iditol 2-dehydrogenase [EC:1.1.1.14] (A)	Pentose and glucuronate interconversions (ko00040);; Fructose and mannose metabolism (ko00051)	[Q]	Secondary metabolites biosynthesis, transport and catabolism	Alcohol dehydrogenase GroES-like domain;; Zinc-binding dehydrogenase	Protein R04B5.6 {ECO:0000313|EMBL:CAA94842.1} OS=Caenorhabditis elegans PE=4 SV=1	Q	Secondary metabolites biosynthesis, transport and catabolism	Protein R04B5.6 [Caenorhabditis elegans]
tre-5	gene4213	432	416	538	180	208	176	12.5783	12.1604	15.6823	5.16403	6.0126	5.04078	1.16412794060797e-07	-1.30031458718687	down	[G]	Carbohydrate transport and metabolism	Molecular Function: alpha,alpha-trehalase activity (GO:0004555);; Biological Process: trehalose metabolic process (GO:0005991);;	K01194|0|cel:CELE_C23H3.7|tre-5; Protein TRE-5; K01194 alpha,alpha-trehalase [EC:3.2.1.28] (A)	Starch and sucrose metabolism (ko00500)	[G]	Carbohydrate transport and metabolism	Trehalase;; Amylo-alpha-1,6-glucosidase	Trehalase {ECO:0000256|RuleBase:RU361180} OS=Caenorhabditis elegans PE=2 SV=1	K	Transcription	Protein TRE-5 [Caenorhabditis elegans]
msp-79	gene19061	149	215	237	82	129	74	74.8916	96.6497	112.771	49.2989	80.1446	39.9736	0.00371407068012468	-1.07865299965126	down	--	--	--	--	--	--	--	MSP (Major sperm protein) domain	Major sperm protein {ECO:0000256|RuleBase:RU003425} OS=Caenorhabditis remanei (Caenorhabditis vulgaris) PE=4 SV=1	S	Function unknown	Protein MSP-77 [Caenorhabditis elegans]
cyp-35A4	gene34129	71	141	74	1	0	6	3.24905	6.59046	3.38698	0.0495031	0	0.293469	5.62867310082034e-08	-5.35633070722988	down	[Q]	Secondary metabolites biosynthesis, transport and catabolism	Molecular Function: iron ion binding (GO:0005506);; Molecular Function: oxidoreductase activity, acting on paired donors, with incorporation or reduction of molecular oxygen (GO:0016705);; Molecular Function: heme binding (GO:0020037);; Biological Process: oxidation-reduction process (GO:0055114);;	K17957|0|cel:CELE_C49G7.8|cyp-35A4; Protein CYP-35A4; K17957 cytochrome P450, family 35 (A)	--	[Q]	Secondary metabolites biosynthesis, transport and catabolism	Cytochrome P450	Protein CYP-35A4 {ECO:0000313|EMBL:CCD67691.1} OS=Caenorhabditis elegans PE=3 SV=1	S	Function unknown	Protein CYP-35A4 [Caenorhabditis elegans]
asp-16	gene40150	61	50	26	3	2	0	3.39896	2.64283	1.40578	0.180642	0.16033	0.0496542	5.97552350177087e-07	-4.78321716761832	down	--	--	--	--	--	[O]	Posttranslational modification, protein turnover, chaperones	Eukaryotic aspartyl protease;; Xylanase inhibitor N-terminal	Protein ASP-16 {ECO:0000313|EMBL:CAD31820.1} OS=Caenorhabditis elegans PE=4 SV=1	U	Intracellular trafficking, secretion, and vesicular transport	Protein ASP-16 [Caenorhabditis elegans]
pck-1	gene9394	11572	9803	10296	21666	25487	21197	289.019204	235.986376084325	254.88775118	546.9442	647.3226459	526.743445392007	1.29176982836962e-08	1.1050584264507	up	[C]	Energy production and conversion	Molecular Function: phosphoenolpyruvate carboxykinase activity (GO:0004611);; Biological Process: gluconeogenesis (GO:0006094);;	K01596|0|cbr:CBG00466|Hypothetical protein CBG00466; K01596 phosphoenolpyruvate carboxykinase (GTP) [EC:4.1.1.32] (A)	Glycolysis / Gluconeogenesis (ko00010);; Citrate cycle (TCA cycle) (ko00020);; Pyruvate metabolism (ko00620);; FoxO signaling pathway (ko04068)	[C]	Energy production and conversion	Phosphoenolpyruvate carboxykinase	Protein PCK-1, isoform a {ECO:0000313|EMBL:CCD71753.1} OS=Caenorhabditis elegans PE=3 SV=2	W	Extracellular structures	Protein PCK-1, isoform a [Caenorhabditis elegans]
ZK813.2	gene41748	946	1142	1358	488	427	668	664.893	705.231	883.346	411.78	369.29	501.916	2.36595506815287e-05	-1.12474222384267	down	--	--	--	--	--	--	--	--	Protein ZK813.2 {ECO:0000313|EMBL:CCD63035.1} OS=Caenorhabditis elegans PE=4 SV=1	R	General function prediction only	Protein ZK813.2 [Caenorhabditis elegans]
K01A6.7	gene19864	83	76	44	442	396	357	26.94226	26.88693	20.565705	163.649	111.2166	81.74557	3.74178075443132e-22	2.55089285769791	up	--	--	--	--	--	--	--	--	Protein K01A6.7 {ECO:0000313|EMBL:CBI63226.1} OS=Caenorhabditis elegans PE=4 SV=1	S	Function unknown	Protein K01A6.7 [Caenorhabditis elegans]
tag-293	gene35294	4	4	8	280	240	157	0.442806	0.482424	0.871861	31.8681	27.1659	17.2453	6.17487059314694e-18	5.40229296900482	up	--	--	--	--	--	--	--	ShK domain-like	Protein TAG-293 {ECO:0000313|EMBL:CCD62698.2} OS=Caenorhabditis elegans PE=4 SV=2	S	Function unknown	Protein TAG-293 [Caenorhabditis elegans]
clec-48	gene39844	628	497	370	2219	2201	1556	43.95249	33.0182	24.85781	164.8485	162.1839	111.6823	3.49952420577478e-11	1.99265412431006	up	--	--	--	--	--	[TV]	Signal transduction mechanisms;; Defense mechanisms	Lectin C-type domain	Protein CLEC-48 {ECO:0000313|EMBL:CAB03881.1} OS=Caenorhabditis elegans PE=4 SV=1	TV	Signal transduction mechanisms;; Defense mechanisms	Protein CLEC-48 [Caenorhabditis elegans]
dhs-2	gene1175	220	212	195	2318	2706	2768	15.3813712197	14.1911574624792	12.8758008317	140.2143386854	168.258534250506	169.508463931	1.76553296163605e-73	3.6307648919103	up	[IQR]	Lipid transport and metabolism;; Secondary metabolites biosynthesis, transport and catabolism;; General function prediction only	--	--	--	[QR]	Secondary metabolites biosynthesis, transport and catabolism;; General function prediction only	short chain dehydrogenase;; Enoyl-(Acyl carrier protein) reductase	Protein DHS-2, isoform a {ECO:0000313|EMBL:CCD65438.1} OS=Caenorhabditis elegans PE=3 SV=2	S	Function unknown	Protein DHS-2, isoform a [Caenorhabditis elegans]
mul-1	gene14224	1234	1482	1081	90	120	111	136.4716	138.903	106.4465	11.44514	14.03479	11.00872229	1.71615269052238e-34	-3.56889255951278	down	--	--	--	--	--	--	--	ShK domain-like	Protein MUL-1 {ECO:0000313|EMBL:CCD66748.1} OS=Caenorhabditis elegans PE=4 SV=2	S	Function unknown	Protein F49F1.6 [Caenorhabditis elegans]
K06H6.2	gene33047	423	390	419	0	0	8	28.6486	24.8996	27.2782	0	0	0.579707	2.90898281336239e-74	-7.27123424634144	down	--	--	--	--	--	--	--	Methyltransferase domain;; Methyltransferase FkbM domain	Protein K06H6.2 {ECO:0000313|EMBL:CCD64473.1} OS=Caenorhabditis elegans PE=4 SV=1	MW	Cell wall/membrane/envelope biogenesis;; Extracellular structures	Protein K06H6.2 [Caenorhabditis elegans]
C14C6.6	gene33032	170	160	161	0	0	0	5.85495	5.31932	5.311971	0	0	0.03311398	9.53378861098755e-48	-Inf	down	--	--	--	--	--	[S]	Function unknown	Glycosyltransferase family 92	Protein C14C6.6 {ECO:0000313|EMBL:CCD64462.2} OS=Caenorhabditis elegans PE=4 SV=2	K	Transcription	Protein C14C6.6 [Caenorhabditis elegans]
C18H9.5	gene6645	113	138	95	32	43	31	6.34865	7.86729	5.38526	1.725401	2.372259	1.759299	9.07368146287293e-07	-1.71152135180993	down	[GEPR]	Carbohydrate transport and metabolism;; Amino acid transport and metabolism;; Inorganic ion transport and metabolism;; General function prediction only	Cellular Component: integral component of membrane (GO:0016021);; Biological Process: transmembrane transport (GO:0055085);;	--	--	[G]	Carbohydrate transport and metabolism	Major Facilitator Superfamily;; Sugar (and other) transporter	Protein C18H9.5 {ECO:0000313|EMBL:CCD65264.1} OS=Caenorhabditis elegans PE=4 SV=1	S	Function unknown	Protein C18H9.5 [Caenorhabditis elegans]
lys-10	gene18529	3	0	0	54	51	69	0.400283	0	0	7.0701	6.7137	8.98531	1.28299415380576e-20	5.84006999489982	up	--	--	--	--	--	--	--	--	Protein LYS-10 {ECO:0000313|EMBL:CCD68532.1} OS=Caenorhabditis elegans PE=4 SV=1	T	Signal transduction mechanisms	Protein LYS-10 [Caenorhabditis elegans]
mltn-1	gene8869	489	383	585	1205	1527	1210	11.186936049254	8.777738034	13.31238781223	26.481890031	34.5916510311617	26.4578173598	1.68403329498756e-11	1.43254826691988	up	--	--	--	--	--	--	--	Moulting cycle	Protein MLTN-1 {ECO:0000313|EMBL:CAE17802.2} OS=Caenorhabditis elegans PE=4 SV=2	L	Replication, recombination and repair	Protein MLTN-1 [Caenorhabditis elegans]
clec-2	gene5237	3467	4233	1892	1	1	1	167.758	195.789	88.632	0.0544228	0.0955863	0.090358	1.41868087284764e-25	-11.6488198145636	down	--	--	--	--	--	[TV]	Signal transduction mechanisms;; Defense mechanisms	Lectin C-type domain;; CUB domain	Protein CLEC-2 {ECO:0000313|EMBL:CCD61973.1} OS=Caenorhabditis elegans PE=4 SV=1	R	General function prediction only	Protein CLEC-2 [Caenorhabditis elegans]
T07G12.5	gene19392	153	126	108	633	577	476	6.712970334	6.4773011232	4.61293607300002	30.704559202	28.693193876	21.972905407	7.14596333124312e-19	2.11759174930688	up	--	--	Molecular Function: transporter activity (GO:0005215);; Biological Process: transport (GO:0006810);; Cellular Component: membrane (GO:0016020);; Biological Process: transmembrane transport (GO:0055085);;	--	--	[F]	Nucleotide transport and metabolism	Permease family	Protein T07G12.5, isoform a {ECO:0000313|EMBL:CAB05270.1} OS=Caenorhabditis elegans PE=4 SV=1	F	Nucleotide transport and metabolism	Protein T07G12.5, isoform a [Caenorhabditis elegans]
K02E11.4	gene38195	77	100	54	29	31	21	37.9141	39.60038	22.90668	14.36584	22.21059668	10.191080644543	0.00143564773936539	-1.51720361880407	down	--	--	--	--	--	--	--	--	Protein K02E11.4 {ECO:0000313|EMBL:CAB01218.2} OS=Caenorhabditis elegans PE=4 SV=2	G	Carbohydrate transport and metabolism	Protein K02E11.4 [Caenorhabditis elegans]
H25K10.1	gene30026	382	464	315	69	65	54	14.767396	17.061917	12.582298	2.4881311146	2.494941	2.068354	4.96327384643677e-16	-2.63130599522379	down	[R]	General function prediction only	Molecular Function: acid phosphatase activity (GO:0003993);; Molecular Function: hydrolase activity (GO:0016787);; Molecular Function: metal ion binding (GO:0046872);;	--	--	[G]	Carbohydrate transport and metabolism	Calcineurin-like phosphoesterase;; Iron/zinc purple acid phosphatase-like protein C;; Calcineurin-like phosphoesterase superfamily domain;; PhoD-like phosphatase	Purple acid phosphatase {ECO:0000256|RuleBase:RU361203} OS=Caenorhabditis elegans PE=3 SV=2	S	Function unknown	Protein H25K10.1 [Caenorhabditis elegans]
sdz-35	gene5316	38	51	58	16	8	10	4.90822	6.46015	7.261	2.13453	1.11325	1.29925	2.59854179944066e-06	-2.1141662571246	down	--	--	Molecular Function: protein binding (GO:0005515);; Biological Process: protein homooligomerization (GO:0051260);;	--	--	[P]	Inorganic ion transport and metabolism	BTB/POZ domain;; BTB/POZ domain	Protein SDZ-35 {ECO:0000313|EMBL:CCD64936.1} OS=Caenorhabditis elegans PE=4 SV=2	T	Signal transduction mechanisms	Protein SDZ-35 [Caenorhabditis elegans]
W03B1.3	gene14304	149	147	101	374	299	257	6.935969	4.893299	4.23338359864	12.38183	9.205963	8.133254	2.07473232181439e-05	1.22253561244965	up	--	--	--	--	--	--	--	--	Protein W03B1.3 {ECO:0000313|EMBL:CCD71907.1} OS=Caenorhabditis elegans PE=4 SV=3	J	Translation, ribosomal structure and biogenesis	Protein W03B1.3 [Caenorhabditis elegans]
grd-9	gene34723	596	507	294	48	64	8	15.2226	12.8409	7.41987	1.27661	1.69328	0.221064	7.72543767004373e-08	-3.5482269584005	down	--	--	--	--	--	--	--	Ground-like domain	Protein GRD-9 {ECO:0000313|EMBL:CCD62894.1} OS=Caenorhabditis elegans PE=4 SV=2	R	General function prediction only	Protein GRD-9 [Caenorhabditis elegans]
Y39G8B.1	gene9064	1663	1461	1478	4194	4118	4129	83.059387589	67.101146028	69.118782907	203.82264115	213.60494619	191.101066496	2.02910138572766e-15	1.43012233577762	up	[R]	General function prediction only	--	K00011|0|cel:CELE_Y39G8B.1|Y39G8B.1; Protein Y39G8B.1, isoform A; K00011 aldehyde reductase [EC:1.1.1.21] (A)	Pentose and glucuronate interconversions (ko00040);; Fructose and mannose metabolism (ko00051);; Galactose metabolism (ko00052);; Glycerolipid metabolism (ko00561)	[R]	General function prediction only	Aldo/keto reductase family	Protein Y39G8B.1, isoform b {ECO:0000313|EMBL:CAB60335.1} OS=Caenorhabditis elegans PE=4 SV=1	T	Signal transduction mechanisms	Protein Y39G8B.1, isoform b [Caenorhabditis elegans]
zipt-2.3	gene8966	35	40	22	84	59	72	2.93806	3.24287	1.8629	6.8977	4.92494	5.93134	0.00531018181709176	1.14261625159291	up	--	--	Cellular Component: membrane (GO:0016020);; Biological Process: metal ion transport (GO:0030001);; Molecular Function: metal ion transmembrane transporter activity (GO:0046873);; Biological Process: transmembrane transport (GO:0055085);;	K14709|0|cel:CELE_Y54G9A.4|Y54G9A.4; Protein Y54G9A.4; K14709 solute carrier family 39 (zinc transporter), member 1/2/3 (A)	--	[P]	Inorganic ion transport and metabolism	ZIP Zinc transporter	Protein Y54G9A.4 {ECO:0000313|EMBL:CAA21695.1} OS=Caenorhabditis elegans PE=4 SV=1	R	General function prediction only	Protein Y54G9A.4 [Caenorhabditis elegans]
F14F9.4	gene34455	2746	3242	3186	381	434	532	46.8544	55.1942	53.6813	6.3909	7.47372	8.93116	2.65331342551208e-49	-2.77129645030256	down	--	--	--	--	--	--	--	--	Protein F14F9.4 {ECO:0000313|EMBL:CCD62732.1} OS=Caenorhabditis elegans PE=4 SV=1	R	General function prediction only	Protein F14F9.4 [Caenorhabditis elegans]
clec-47	gene38579	1475	2130	641	94	112	82	457.662	600.099	184.089	32.2935	38.4486	26.4614	0.000452239956415776	-3.88853816125156	down	--	--	--	--	--	[TV]	Signal transduction mechanisms;; Defense mechanisms	Lectin C-type domain	Protein CLEC-47 {ECO:0000313|EMBL:CAB05809.1} OS=Caenorhabditis elegans PE=4 SV=1	G	Carbohydrate transport and metabolism	Protein CLEC-47 [Caenorhabditis elegans]
asp-12	gene35654	149	172	172	64	45	61	6.433318067	7.63247	7.50981	3.1103386868	2.071868	2.78948400000003	1.05950589483781e-06	-1.53938170351021	down	--	--	--	--	--	[O]	Posttranslational modification, protein turnover, chaperones	Eukaryotic aspartyl protease;; Xylanase inhibitor N-terminal	Protein ASP-12 {ECO:0000313|EMBL:CCD64748.1} OS=Caenorhabditis elegans PE=3 SV=1	S	Function unknown	Protein ASP-12 [Caenorhabditis elegans]
W02B12.4	gene8337	247	261	232	106	140	110	8.3237240272906	9.23657255530077	8.10868200055647	3.63589951622	4.91934907003065	3.842081012	0.000248531833445638	-1.06009009754298	down	[I]	Lipid transport and metabolism	--	--	--	[R]	General function prediction only	Carboxylesterase family	Protein W02B12.4 {ECO:0000313|EMBL:CAA91397.3} OS=Caenorhabditis elegans PE=4 SV=3	I	Lipid transport and metabolism	Protein W02B12.4 [Caenorhabditis elegans]
Y49E10.29	gene12926	114	134	140	63	78	52	2.91883	3.23342	3.33788	1.890874	2.160664	1.498658	0.0037036866495902	-1.0106947038017	down	--	--	--	--	--	--	--	--	Protein Y49E10.29 {ECO:0000313|EMBL:CAM33505.1} OS=Caenorhabditis elegans PE=4 SV=1	K	Transcription	Protein Y49E10.29 [Caenorhabditis elegans]
F22F7.2	gene33465	2505	2754	2512	9494	8643	6993	91.991004225	96.487714666	91.244140982	358.962120316	331.59574593	252.352499243	1.97195988844654e-15	1.68924589874301	up	[S]	Function unknown	Molecular Function: oxidoreductase activity (GO:0016491);; Biological Process: oxidation-reduction process (GO:0055114);;	--	--	[S]	Function unknown	Saccharopine dehydrogenase	Protein F22F7.2 {ECO:0000313|EMBL:CCD67441.1} OS=Caenorhabditis elegans PE=4 SV=2	G	Carbohydrate transport and metabolism	Protein F22F7.2 [Caenorhabditis elegans]
C32H11.3	gene20309	118	87	64	11	7	8	7.791158	5.529073	4.173815	0.769052	0.530039345783	0.5559329936	2.43098869948243e-08	-3.37763949426074	down	--	--	--	--	--	--	--	CUB-like domain	Protein C32H11.3 {ECO:0000313|EMBL:CAB05130.1} OS=Caenorhabditis elegans PE=4 SV=1	S	Function unknown	Protein C32H11.3 [Caenorhabditis elegans]
srj-38	gene33157	51	52	29	149	155	130	2.76343434279	2.691840898091	1.51991234858	7.7878899	8.21792	6.9786228	1.69869620893482e-07	1.71089680472036	up	--	--	--	K08473|0|cel:CELE_T02B11.5|srj-38; Protein SRJ-38; K08473 nematode chemoreceptor (A)	--	--	--	Serpentine type 7TM GPCR chemoreceptor Srj;; Serpentine type 7TM GPCR chemoreceptor Str;; Serpentine type 7TM GPCR chemoreceptor Srd;; Serpentine type 7TM GPCR chemoreceptor Srh;; Serpentine type 7TM GPCR chemoreceptor Sri	Protein SRJ-57 {ECO:0000313|EMBL:CCD71819.1} OS=Caenorhabditis elegans PE=4 SV=1	T	Signal transduction mechanisms	Protein SRJ-38 [Caenorhabditis elegans]
Y45G12B.3	gene33648	672	648	640	1626	1713	1589	24.6242010139969	22.7680004871806	23.3124000001413	57.7472140436891	62.6980675264	54.976771732595	1.11943546103071e-11	1.32581575254932	up	[R]	General function prediction only	Molecular Function: oxidoreductase activity (GO:0016491);; Biological Process: oxidation-reduction process (GO:0055114);;	K00109|0|cel:CELE_Y45G12B.3|Y45G12B.3; Protein Y45G12B.3; K00109 2-hydroxyglutarate dehydrogenase [EC:1.1.99.2] (A)	Butanoate metabolism (ko00650)	[S]	Function unknown	FAD dependent oxidoreductase	Putative uncharacterized protein {ECO:0000313|EMBL:EGT30836.1} OS=Caenorhabditis brenneri (Nematode worm) PE=4 SV=1	O	Posttranslational modification, protein turnover, chaperones	Protein Y45G12B.3 [Caenorhabditis elegans]
fil-1	gene38493	151	160	148	69	60	65	12.063	12.8153	11.8184	5.37273	4.73177	4.96548	0.000119653238522218	-1.24654763593557	down	--	--	Molecular Function: hydrolase activity (GO:0016787);;	--	--	--	--	Lipase (class 2)	Protein FIL-1 {ECO:0000313|EMBL:CAB01664.1} OS=Caenorhabditis elegans PE=4 SV=1	S	Function unknown	Protein FIL-1 [Caenorhabditis elegans]
clec-186	gene20286	1450	1932	1548	558	561	587	76.11063	96.9451	77.38875	32.18384	31.3441	33.14518	1.77946428011352e-13	-1.53472961990263	down	--	--	--	--	--	[TV]	Signal transduction mechanisms;; Defense mechanisms	Lectin C-type domain	Protein CLEC-186 {ECO:0000313|EMBL:CAB05324.2} OS=Caenorhabditis elegans PE=4 SV=2	G	Carbohydrate transport and metabolism	Protein CLEC-186 [Caenorhabditis elegans]
F23F1.2	gene4204	1200	1077	347	117	156	87	128.1749	112.0513	36.53754	12.92918	17.13637	9.36704	0.00657670182280606	-2.8741492920171	down	--	--	Molecular Function: calcium ion binding (GO:0005509);;	--	--	--	--	EF-hand domain pair;; EF hand;; EF-hand domain;; Secreted protein acidic and rich in cysteine Ca binding region;; EF-hand domain pair;; EF hand	Protein F23F1.2 {ECO:0000313|EMBL:CCD62361.1} OS=Caenorhabditis elegans PE=4 SV=2	S	Function unknown	Protein F23F1.2 [Caenorhabditis elegans]
ugt-8	gene34376	1963	2064	1701	228	213	290	56.56948	54.826333	46.84858	7.231317	6.2529	7.4948	1.5682642386048e-49	-2.97476751312736	down	[GC]	Carbohydrate transport and metabolism;; Energy production and conversion	Biological Process: metabolic process (GO:0008152);; Molecular Function: transferase activity, transferring hexosyl groups (GO:0016758);;	--	--	[GC]	Carbohydrate transport and metabolism;; Energy production and conversion	UDP-glucoronosyl and UDP-glucosyl transferase;; Glycosyltransferase family 28 C-terminal domain;; Glycosyl transferase family 1	Protein UGT-8 {ECO:0000313|EMBL:CCD62608.1} OS=Caenorhabditis elegans PE=4 SV=1	CG	Energy production and conversion;; Carbohydrate transport and metabolism	Protein UGT-8 [Caenorhabditis elegans]
grl-20	gene13686	10537	9565	3848	676	1238	114	1302.15784000012	1067.42911	492.369408301	86.8377768568	170.1756006183	14.926066947	0.000107784075906079	-3.56986022497211	down	--	--	--	--	--	--	--	Ground-like domain	Protein GRL-20 {ECO:0000313|EMBL:CCD65348.1} OS=Caenorhabditis elegans PE=4 SV=1	R	General function prediction only	Protein GRL-20 [Caenorhabditis elegans]
fbxa-127	gene39309	291	384	342	128	142	124	10.8331009737897	13.632295218744	12.0409427396768	5.1277923	5.14890126685002	4.74608394450585	1.86215160406187e-07	-1.37144851849125	down	--	--	Molecular Function: protein binding (GO:0005515);;	--	--	--	--	FTH domain;; F-box domain	Protein FBXA-127 {ECO:0000313|EMBL:CAD89750.1} OS=Caenorhabditis elegans PE=4 SV=1	G	Carbohydrate transport and metabolism	Protein FBXA-127 [Caenorhabditis elegans]
tag-314	gene36493	2519	2657	2049	1107	1107	1021	100.474840868146	103.014862869186	77.21223246	42.975713813	44.1364255753	41.208516599	5.11453116475677e-10	-1.16415015107132	down	--	--	Molecular Function: metal ion binding (GO:0046872);;	--	--	[O]	Posttranslational modification, protein turnover, chaperones	IBR domain;; Zinc finger, C3HC4 type (RING finger)	Protein TAG-314 {ECO:0000313|EMBL:CAA98263.5} OS=Caenorhabditis elegans PE=4 SV=1	DO	Cell cycle control, cell division, chromosome partitioning;; Posttranslational modification, protein turnover, chaperones	Protein TAG-314 [Caenorhabditis elegans]
haf-9	gene1393	1952	2044	1589	3986	3878	3568	54.47112706	58.39876621	45.04150815	105.72771	104.92841	95.442729	2.47515389978527e-08	1.0285413029833	up	[V]	Defense mechanisms	Molecular Function: ATP binding (GO:0005524);; Biological Process: transport (GO:0006810);; Cellular Component: integral component of membrane (GO:0016021);; Molecular Function: ATPase activity (GO:0016887);; Molecular Function: ATPase activity, coupled to transmembrane movement of substances (GO:0042626);; Biological Process: transmembrane transport (GO:0055085);;	K05656|0|cel:CELE_ZK484.2|haf-9; Protein HAF-9, isoform A; K05656 ATP-binding cassette, subfamily B (MDR/TAP), member 9 (A)	ABC transporters (ko02010);; Lysosome (ko04142)	[U]	Intracellular trafficking, secretion, and vesicular transport	ABC transporter transmembrane region;; ABC transporter	Protein HAF-9, isoform a {ECO:0000313|EMBL:CCD65798.1} OS=Caenorhabditis elegans PE=3 SV=2	S	Function unknown	Protein HAF-9, isoform a [Caenorhabditis elegans]
W08E12.2	gene13966	44	58	97	433	333	424	33.3997	39.71	70.9147	371.34	309.935	323.952	2.06282577065281e-22	2.57964961236621	up	--	--	--	--	--	--	--	--	Protein W08E12.2 {ECO:0000313|EMBL:CCD74010.1} OS=Caenorhabditis elegans PE=4 SV=1	K	Transcription	Protein W08E12.2 [Caenorhabditis elegans]
pgp-5	gene44477	9026	12707	10168	1034	1182	1289	153.934160038006	221.683169712051	174.929805864105	16.8174442314037	19.4677230072527	21.5697860000001	1.24272044161821e-26	-3.18970944117213	down	[V]	Defense mechanisms	Molecular Function: ATP binding (GO:0005524);; Biological Process: transport (GO:0006810);; Cellular Component: integral component of membrane (GO:0016021);; Molecular Function: ATPase activity (GO:0016887);; Molecular Function: ATPase activity, coupled to transmembrane movement of substances (GO:0042626);; Biological Process: transmembrane transport (GO:0055085);;	K05660|0|cel:CELE_C05A9.1|pgp-5; Protein PGP-5, isoform B; K05660 ATP-binding cassette, subfamily B (MDR/TAP), member 5 (A)	ABC transporters (ko02010)	[Q]	Secondary metabolites biosynthesis, transport and catabolism	ABC transporter;; ABC transporter transmembrane region;; RecF/RecN/SMC N terminal domain;; AAA domain;; AAA ATPase domain;; AAA domain;; AAA domain;; Protein of unknown function, DUF258;; P-loop containing region of AAA domain;; AAA domain;; ATPase family associated with various cellular activities (AAA);; AAA domain (dynein-related subfamily);; Molybdopterin guanine dinucleotide synthesis protei…	Protein PGP-5, isoform a {ECO:0000313|EMBL:CAA94202.2} OS=Caenorhabditis elegans PE=3 SV=2	R	General function prediction only	Protein PGP-5, isoform a [Caenorhabditis elegans]
F25D1.5	gene36545	157	241	153	63	72	82	14.1285	22.0463	13.9084	5.75871	6.71425	7.42237	0.000746418039967544	-1.34848532675665	down	[IQR]	Lipid transport and metabolism;; Secondary metabolites biosynthesis, transport and catabolism;; General function prediction only	--	--	--	[R]	General function prediction only	Enoyl-(Acyl carrier protein) reductase;; short chain dehydrogenase;; KR domain	Protein F25D1.5 {ECO:0000313|EMBL:CAA98264.1} OS=Caenorhabditis elegans PE=1 SV=1	Q	Secondary metabolites biosynthesis, transport and catabolism	Protein F25D1.5 [Caenorhabditis elegans]
ugt-47	gene36347	407	536	427	942	1080	1123	16.767948	21.71509	17.328398	37.924562	43.788131	45.86922	1.28392981380607e-08	1.19499843536844	up	[GC]	Carbohydrate transport and metabolism;; Energy production and conversion	Biological Process: metabolic process (GO:0008152);; Molecular Function: transferase activity, transferring hexosyl groups (GO:0016758);;	--	--	[GC]	Carbohydrate transport and metabolism;; Energy production and conversion	UDP-glucoronosyl and UDP-glucosyl transferase;; Glycosyltransferase family 28 C-terminal domain;; Glycosyl transferase family 1	CBN-UGT-47 protein {ECO:0000313|EMBL:EGT42702.1} OS=Caenorhabditis brenneri (Nematode worm) PE=4 SV=1	Q	Secondary metabolites biosynthesis, transport and catabolism	Protein UGT-47 [Caenorhabditis elegans]
C13A2.1	gene35267	337	374	161	52	75	68	9.77595	12.31332	5.04631	1.44897000000057	2.78434	2.51653	0.00157951740608266	-2.16768424725286	down	--	--	--	--	--	[S]	Function unknown	Glycosyltransferase family 92	Protein C13A2.1 {ECO:0000313|EMBL:CCD63108.2} OS=Caenorhabditis elegans PE=4 SV=4	S	Function unknown	Protein C13A2.1 [Caenorhabditis elegans]
C13A2.6	gene35260	272	240	99	11	18	5	10.59	9.2535	4.13756	0.416989965	0.78574	0.211364829	1.60868837184621e-05	-4.17554701794958	down	--	--	--	--	--	[S]	Function unknown	Glycosyltransferase family 92	Protein C13A2.6 {ECO:0000313|EMBL:CCD63100.1} OS=Caenorhabditis elegans PE=4 SV=1	S	Function unknown	Protein C13A2.6 [Caenorhabditis elegans]
slc-36.5	gene6733	249	231	152	670	586	483	14.2301354968273	13.274825373673	9.0341443971	35.9211435410003	34.348837	27.189849000067	1.32429413892679e-08	1.45422369963121	up	--	--	--	--	--	[E]	Amino acid transport and metabolism	Transmembrane amino acid transporter protein	Protein C44B7.6, isoform a {ECO:0000313|EMBL:CCD61559.1} OS=Caenorhabditis elegans PE=4 SV=2	T	Signal transduction mechanisms	Protein C44B7.6, isoform a [Caenorhabditis elegans]
C31B8.12	gene33729	18	23	15	100	76	119	0.985804	1.23252	0.790643	5.452	4.2076	6.49376	1.88151122011391e-10	2.3925621379368	up	--	--	--	--	--	--	--	Methyltransferase FkbM domain	Protein C31B8.12 {ECO:0000313|EMBL:CCD66303.1} OS=Caenorhabditis elegans PE=4 SV=3	S	Function unknown	Protein C31B8.12 [Caenorhabditis elegans]
C02F12.5	gene41809	215	226	240	552	445	631	48.05216	47.41121	52.8214	130.7455	106.46605	142.49384	1.31950917890223e-07	1.25382439608866	up	--	--	Molecular Function: serine-type endopeptidase inhibitor activity (GO:0004867);;	--	--	[O]	Posttranslational modification, protein turnover, chaperones	Kunitz/Bovine pancreatic trypsin inhibitor domain	Putative uncharacterized protein {ECO:0000313|EMBL:EGT30633.1} OS=Caenorhabditis brenneri (Nematode worm) PE=4 SV=1	S	Function unknown	Protein C02F12.5 [Caenorhabditis elegans]
oac-7	gene39129	247	297	274	39	61	40	8.23559	9.790674	8.90291	1.2901716	1.992129	1.277616	9.38325443101557e-19	-2.5504470346855	down	--	--	Molecular Function: transferase activity, transferring acyl groups other than amino-acyl groups (GO:0016747);;	--	--	[R]	General function prediction only	Acyltransferase family	Protein OAC-7 {ECO:0000313|EMBL:CAB05690.3} OS=Caenorhabditis elegans PE=4 SV=3	R	General function prediction only	Protein OAC-7 [Caenorhabditis elegans]
C08E3.1	gene4737	70	59	21	203	205	243	289.3911	208.9573	87.2552	1145.03	1163.909	1200.203	1.44520465009994e-12	2.10926622620028	up	--	--	--	--	--	--	--	--	Protein C08E3.13 {ECO:0000313|EMBL:CCD63678.1} OS=Caenorhabditis elegans PE=4 SV=1	R	General function prediction only	Protein C08E3.1 [Caenorhabditis elegans]
gst-23	gene33852	39	23	22	72	62	62	5.67244	3.21095	3.1775	11.019	9.69366	9.15911	0.00358350005233257	1.21556901972087	up	--	--	Molecular Function: protein binding (GO:0005515);;	--	--	[O]	Posttranslational modification, protein turnover, chaperones	Glutathione S-transferase, N-terminal domain;; Glutathione S-transferase, C-terminal domain	Protein GST-23 {ECO:0000313|EMBL:CCD70568.1} OS=Caenorhabditis elegans PE=1 SV=1	S	Function unknown	Protein GST-23 [Caenorhabditis elegans]
C13A2.9	gene35257	1028	882	423	27	84	17	81.7249	70.3621	33.6638	2.20387	6.76509	1.40356	7.52057386777874e-07	-4.19592058699678	down	--	--	--	--	--	--	--	Methyltransferase FkbM domain	Protein C13A2.9 {ECO:0000313|EMBL:CCD63101.2} OS=Caenorhabditis elegans PE=4 SV=2	S	Function unknown	Protein C13A2.9 [Caenorhabditis elegans]
hpo-15	gene34571	3646	4341	3390	1513	1696	1634	121.8295	145.742	112.098	47.93872	55.65204	52.8793	1.14470176595393e-11	-1.23652883078369	down	--	--	Molecular Function: oxidoreductase activity (GO:0016491);; Biological Process: oxidation-reduction process (GO:0055114);;	--	--	[H]	Coenzyme transport and metabolism	Flavin containing amine oxidoreductase;; NAD(P)-binding Rossmann-like domain	Protein HPO-15 {ECO:0000313|EMBL:CCD65133.1} OS=Caenorhabditis elegans PE=4 SV=1	R	General function prediction only	Protein HPO-15 [Caenorhabditis elegans]
F32D8.2	gene36700	734	720	286	106	150	86	25.4717008	27.825943	10.9280691	8.153409	10.0863518	6.697025	0.00358634199960126	-2.35458561031688	down	--	--	--	--	--	--	--	Protein of unknown function (DUF229)	Protein F32D8.2 {ECO:0000313|EMBL:CAA98454.2} OS=Caenorhabditis elegans PE=4 SV=2	S	Function unknown	Protein F32D8.2 [Caenorhabditis elegans]
F07G11.1	gene35274	643	549	261	16	40	10	48.8469536479001	41.810823	19.7949408928	1.2847192864	3.09473944152	0.87677327	3.40286623010559e-07	-4.46833712089052	down	--	--	--	--	--	--	--	Methyltransferase FkbM domain	Protein F07G11.1 {ECO:0000313|EMBL:CCD64329.1} OS=Caenorhabditis elegans PE=4 SV=1	G	Carbohydrate transport and metabolism	Protein F07G11.1 [Caenorhabditis elegans]
C05D12.2	gene8320	285	388	325	3255	3271	3162	4.6442181	6.3470765178	5.197926715	52.064671046	52.137604001	51.26900116	1.22085367205809e-65	3.27560333760462	up	--	--	--	--	--	--	--	--	Protein C05D12.2 {ECO:0000313|EMBL:CAA90754.2} OS=Caenorhabditis elegans PE=4 SV=2	S	Function unknown	Protein C05D12.2 [Caenorhabditis elegans]
dod-24	gene20320	32926	37669	20837	767	685	1473	1966.63	2157.08	1188.48	47.7363	42.1803	90.5516	2.47789341321518e-17	-4.97200547968471	down	--	--	--	--	--	--	--	CUB-like domain	Protein DOD-24 {ECO:0000313|EMBL:CAB05138.1} OS=Caenorhabditis elegans PE=4 SV=1	S	Function unknown	Protein DOD-24 [Caenorhabditis elegans]
clec-24	gene39346	27	62	41	75	100	90	1.641095968	3.47119558	2.187395	4.36544959	5.61912780000158	4.9527734186098	0.00903124848679176	1.02490579299373	up	--	--	--	--	--	[TV]	Signal transduction mechanisms;; Defense mechanisms	Lectin C-type domain	Protein CLEC-24, isoform b {ECO:0000313|EMBL:CBA11609.2} OS=Caenorhabditis elegans PE=4 SV=2	TV	Signal transduction mechanisms;; Defense mechanisms	CLEC-24, isoform b [Caenorhabditis elegans]
col-170	gene42838	1061	922	836	1862	1829	2435	56.6094	46.5402	42.7559	113.872	109.298	136.366	1.03889545528578e-06	1.11456468991503	up	--	--	Molecular Function: structural constituent of cuticle (GO:0042302);;	--	--	[W]	Extracellular structures	Collagen triple helix repeat (20 copies);; Nematode cuticle collagen N-terminal domain	Protein COL-170 {ECO:0000313|EMBL:CCD62757.1} OS=Caenorhabditis elegans PE=4 SV=1	W	Extracellular structures	Protein COL-170 [Caenorhabditis elegans]
Y39B6A.29	gene40143	139	134	71	12	9	13	6.772113044	6.4801743024	3.5719283544	0.59634439765	0.463257133127531	0.7321164246	2.49285461816477e-07	-3.34540252195812	down	--	--	Cellular Component: integral component of membrane (GO:0016021);; Biological Process: transmembrane transport (GO:0055085);;	--	--	[S]	Function unknown	Ion channel regulatory protein UNC-93	Protein Y39B6A.29, isoform a {ECO:0000313|EMBL:CAC51051.2} OS=Caenorhabditis elegans PE=4 SV=2	U	Intracellular trafficking, secretion, and vesicular transport	Protein Y39B6A.29, isoform a [Caenorhabditis elegans]
C25D7.5	gene38517	405	523	456	185	189	223	27.154724	34.084480943	33.16522567	24.97664936	24.1459913	26.73491701709	7.70520428970279e-07	-1.21660834499586	down	--	--	--	--	--	[S]	Function unknown	--	Protein C25D7.5 {ECO:0000313|EMBL:CAB02776.2} OS=Caenorhabditis elegans PE=4 SV=2	S	Function unknown	Protein C25D7.5 [Caenorhabditis elegans]
clec-85	gene13870	2961	3962	2671	685	661	708	257.25120504	331.291210298	223.915191967	60.969880719	59.478215562	60.694621789	1.58413120769724e-11	-2.22808838387728	down	--	--	--	--	--	[TV]	Signal transduction mechanisms;; Defense mechanisms	Lectin C-type domain	Protein CLEC-85, isoform a {ECO:0000313|EMBL:CCD83493.1} OS=Caenorhabditis elegans PE=4 SV=1	TV	Signal transduction mechanisms;; Defense mechanisms	Protein CLEC-85 [Caenorhabditis elegans]
gpd-3	gene41618	22275	19706	19698	46764	47028	46900	653.637507	582.05812	619.326385	1438.00042	1490.960861	1390.97949	1.50780446706906e-08	1.18501322311229	up	[G]	Carbohydrate transport and metabolism	Molecular Function: oxidoreductase activity, acting on the aldehyde or oxo group of donors, NAD or NADP as acceptor (GO:0016620);; Biological Process: oxidation-reduction process (GO:0055114);;	K00134|0|cel:CELE_K10B3.7|gpd-3; Protein GPD-3; K00134 glyceraldehyde 3-phosphate dehydrogenase [EC:1.2.1.12] (A)	Glycolysis / Gluconeogenesis (ko00010);; Carbon metabolism (ko01200);; Biosynthesis of amino acids (ko01230)	[G]	Carbohydrate transport and metabolism	Glyceraldehyde 3-phosphate dehydrogenase, C-terminal domain;; Glyceraldehyde 3-phosphate dehydrogenase, NAD binding domain	Glyceraldehyde-3-phosphate dehydrogenase {ECO:0000256|RuleBase:RU361160} OS=Caenorhabditis remanei (Caenorhabditis vulgaris) PE=3 SV=1	R	General function prediction only	Protein GPD-3 [Caenorhabditis elegans]
C56G2.9	gene11099	11	20	11	35	48	41	1.55422	2.69075	1.53754	5.11883	7.21152	5.62702	0.000914263207299253	1.5578447374232	up	--	--	--	--	--	[R]	General function prediction only	--	Protein C56G2.9 {ECO:0000313|EMBL:CCD66343.1} OS=Caenorhabditis elegans PE=4 SV=2	R	General function prediction only	Protein C56G2.9 [Caenorhabditis elegans]
tag-10	gene8956	408	360	337	2107	1894	1794	15.196511905	13.0720674731078	12.5521455992315	78.87140899	71.44484	65.42059541	2.09335132919523e-34	2.38584700715488	up	[U]	Intracellular trafficking, secretion, and vesicular transport	--	--	--	--	--	WD40-like Beta Propeller Repeat	Protein TAG-10, isoform a {ECO:0000313|EMBL:CAB05698.2} OS=Caenorhabditis elegans PE=4 SV=1	R	General function prediction only	Protein TAG-10, isoform a [Caenorhabditis elegans]
abhd-3.2	gene40960	153	194	180	538	548	509	10.62981	13.08275	10.886978918	33.00439	33.71759	31.33402	2.15228829606732e-11	1.59431973362126	up	[R]	General function prediction only	--	K13696|0|cbr:CBG08080|Hypothetical protein CBG08080; K13696 abhydrolase domain-containing protein 1/3 (A)	--	[R]	General function prediction only	Alpha/beta hydrolase family	Putative uncharacterized protein {ECO:0000313|EMBL:EGT54838.1} OS=Caenorhabditis brenneri (Nematode worm) PE=4 SV=1	G	Carbohydrate transport and metabolism	Protein C44C1.5, isoform a [Caenorhabditis elegans]
pitr-4	gene36179	76	88	45	8	16	13	3.28088	3.83852	1.97116	0.3626	0.682022	0.541716	1.58223810766712e-05	-2.50414138011814	down	[P]	Inorganic ion transport and metabolism	Molecular Function: inorganic phosphate transmembrane transporter activity (GO:0005315);; Biological Process: phosphate ion transport (GO:0006817);; Cellular Component: membrane (GO:0016020);;	--	--	[P]	Inorganic ion transport and metabolism	Phosphate transporter family	Protein PITR-4 {ECO:0000313|EMBL:CAB11776.1} OS=Caenorhabditis elegans PE=4 SV=1	P	Inorganic ion transport and metabolism	Protein PITR-4 [Caenorhabditis elegans]
irg-1	gene33960	991	1259	965	106	105	110	85.36964	105.64289	81.43069	8.52958000049023	9.32767000000005	8.57835000000636	5.48006853319873e-36	-3.32830364213493	down	--	--	--	--	--	--	--	Domain of unknown function (DUF1768)	Protein IRG-1 {ECO:0000313|EMBL:CCD62487.1} OS=Caenorhabditis elegans PE=4 SV=1	S	Function unknown	Protein IRG-1 [Caenorhabditis elegans]
Y58A7A.3	gene34437	2177	2533	3050	435	440	603	42.5428886036	50.5712117736014	60.2058826436731	8.28411829	8.4596477165	11.6051480270754	7.4971206978089e-21	-2.39503478860865	down	--	--	--	--	--	--	--	--	Protein Y58A7A.3 {ECO:0000313|EMBL:CCD63022.1} OS=Caenorhabditis elegans PE=4 SV=1	C	Energy production and conversion	Protein Y58A7A.3 [Caenorhabditis elegans]
F43H9.4	gene35562	1808	1951	1561	421	534	381	144.1651	155.6084	123.785	34.12173	42.7715	30.5753	1.02807305843933e-24	-1.99825965641779	down	--	--	--	--	--	--	--	--	Protein F43H9.4 {ECO:0000313|EMBL:CCD71176.1} OS=Caenorhabditis elegans PE=4 SV=1	O	Posttranslational modification, protein turnover, chaperones	Protein F43H9.4 [Caenorhabditis elegans]
cyp-25A2	gene10294	424	395	308	2882	2896	2733	18.1189	16.7845	13.1406	118.624	121.29	113.769	1.06250090163701e-52	2.91138759274015	up	[Q]	Secondary metabolites biosynthesis, transport and catabolism	Molecular Function: iron ion binding (GO:0005506);; Molecular Function: oxidoreductase activity, acting on paired donors, with incorporation or reduction of molecular oxygen (GO:0016705);; Molecular Function: heme binding (GO:0020037);; Biological Process: oxidation-reduction process (GO:0055114);;	--	--	[Q]	Secondary metabolites biosynthesis, transport and catabolism	Cytochrome P450	Protein CYP-25A2 {ECO:0000313|EMBL:CAA91267.2} OS=Caenorhabditis elegans PE=3 SV=2	G	Carbohydrate transport and metabolism	Protein CYP-25A2 [Caenorhabditis elegans]
gst-25	gene262	47	46	34	145	125	114	6.00176	5.58424	4.30007	19.2743	17.2114	14.5328	2.49261314473746e-06	1.59091904609056	up	--	--	--	K00799|2.2403e-104|cbr:CBG06825|Cbr-gst-1; C. briggsae CBR-GST-1 protein; K00799 glutathione S-transferase [EC:2.5.1.18] (A)	Glutathione metabolism (ko00480);; Metabolism of xenobiotics by cytochrome P450 (ko00980);; Drug metabolism - cytochrome P450 (ko00982)	[O]	Posttranslational modification, protein turnover, chaperones	Glutathione S-transferase, N-terminal domain;; Glutathione S-transferase, C-terminal domain	Protein GST-25 {ECO:0000313|EMBL:CCD70778.1} OS=Caenorhabditis elegans PE=3 SV=1	U	Intracellular trafficking, secretion, and vesicular transport	GST-25 [Caenorhabditis elegans]
F35E12.9	gene38006	1254	1436	1186	389	385	396	51.9449400000242	59.0686000001272	49.006674	16.2410310000009	15.77374129706	17.2938413322015	1.0835649122114e-17	-1.73234177149029	down	--	--	--	--	--	--	--	CUB-like domain	Protein F35E12.9, isoform b {ECO:0000313|EMBL:CAI91173.1} OS=Caenorhabditis elegans PE=4 SV=1	R	General function prediction only	Protein F35E12.9, isoform b [Caenorhabditis elegans]
ugt-28	gene1007	439	451	499	143	155	178	17.68298	18.77018	20.73098	5.40428	5.98935	6.72921	2.54290091370173e-10	-1.54858337053686	down	[GC]	Carbohydrate transport and metabolism;; Energy production and conversion	Biological Process: metabolic process (GO:0008152);; Molecular Function: transferase activity, transferring hexosyl groups (GO:0016758);;	--	--	[GC]	Carbohydrate transport and metabolism;; Energy production and conversion	UDP-glucoronosyl and UDP-glucosyl transferase;; Glycosyltransferase family 28 C-terminal domain	Protein UGT-28 {ECO:0000313|EMBL:CCD64216.1} OS=Caenorhabditis elegans PE=4 SV=1	U	Intracellular trafficking, secretion, and vesicular transport	Protein UGT-28 [Caenorhabditis elegans]
ZK84.1	gene6360	4502	3729	2932	1293	1677	1361	65.272697595	52.46037035	41.112022289	20.8435339	25.9345545	21.268787	1.34835795392236e-05	-1.37203121011773	down	--	--	--	--	--	--	--	--	Protein ZK84.1 {ECO:0000313|EMBL:CCD73326.1} OS=Caenorhabditis elegans PE=4 SV=1	R	General function prediction only	Protein ZK84.1 [Caenorhabditis elegans]
gst-4	gene19246	4194	3692	3507	14319	12804	14253	277.131030284	227.492200000002	226.618000000071	1099.37139	937.391099	1096.2702	8.59395332425852e-25	1.85576691711626	up	[O]	Posttranslational modification, protein turnover, chaperones	Molecular Function: protein binding (GO:0005515);;	K00799|6.36308e-150|cel:CELE_K08F4.7|gst-4; Protein GST-4; K00799 glutathione S-transferase [EC:2.5.1.18] (A)	Glutathione metabolism (ko00480);; Metabolism of xenobiotics by cytochrome P450 (ko00980);; Drug metabolism - cytochrome P450 (ko00982)	[O]	Posttranslational modification, protein turnover, chaperones	Glutathione S-transferase, N-terminal domain;; Glutathione S-transferase, N-terminal domain;; Glutathione S-transferase, C-terminal domain	Protein CBR-GST-4 {ECO:0000313|EMBL:CAP24347.1} OS=Caenorhabditis briggsae PE=3 SV=1	S	Function unknown	Protein GST-4 [Caenorhabditis elegans]
cth-1	gene39024	223	193	223	11736	14343	16988	11.0988786850164	9.54064089900071	11.2959927	517.27874745	651.64900682	770.59708056	5.34139506372731e-56	6.0703933438293	up	[E]	Amino acid transport and metabolism	Biological Process: biosynthetic process (GO:0009058);; Molecular Function: pyridoxal phosphate binding (GO:0030170);;	K01758|0|cel:CELE_F22B8.6|cth-1; Protein CTH-1, isoform B; K01758 cystathionine gamma-lyase [EC:4.4.1.1] (A)	Glycine, serine and threonine metabolism (ko00260);; Cysteine and methionine metabolism (ko00270);; Selenocompound metabolism (ko00450);; Biosynthesis of amino acids (ko01230)	[E]	Amino acid transport and metabolism	Cys/Met metabolism PLP-dependent enzyme;; Aminotransferase class I and II;; Methionine gamma-lyase;; DegT/DnrJ/EryC1/StrS aminotransferase family;; Aminotransferase class-V	Protein CTH-1, isoform a {ECO:0000313|EMBL:CAB05492.1} OS=Caenorhabditis elegans PE=3 SV=1	R	General function prediction only	Protein CTH-1, isoform a [Caenorhabditis elegans]
pqn-96	gene11776	38529	27381	38704	16417	22726	11428	711.8404	492.658044062	712.134943	288.737555421379	412.119363	197.7827486498	0.00176041835720112	-1.05295270739302	down	--	--	--	--	--	--	--	--	CRE-PQN-96 protein {ECO:0000313|EMBL:EFP02364.1} OS=Caenorhabditis remanei (Caenorhabditis vulgaris) PE=4 SV=1	S	Function unknown	Protein PQN-96 [Caenorhabditis elegans]
hsp-16.41	gene33377	2604	2050	3019	671	1275	283	970.936	685.982	1047.75	282.602	543.872	109.464	1.12500890581949e-05	-1.78706655993103	down	--	--	--	--	--	[O]	Posttranslational modification, protein turnover, chaperones	Hsp20/alpha crystallin family	Putative uncharacterized protein {ECO:0000313|EMBL:EFP05435.1} OS=Caenorhabditis remanei (Caenorhabditis vulgaris) PE=3 SV=1	T	Signal transduction mechanisms	Protein HSP-16.41 [Caenorhabditis elegans]
irg-4	gene20169	13352	18326	8129	27	54	70	929.649	1269.485	556.4788	1.960491	3.79756	4.9697716899	5.78463419847065e-18	-8.04829143614175	down	--	--	--	--	--	--	--	CUB-like domain	Protein F08G5.6 {ECO:0000313|EMBL:CAA94586.1} OS=Caenorhabditis elegans PE=4 SV=1	S	Function unknown	Protein F08G5.6 [Caenorhabditis elegans]
Y38A10A.2	gene34790	283	325	161	116	89	78	9.52227	10.9819	5.37822	3.86439	2.97035	2.62249	0.00699147514542285	-1.44816177798784	down	--	--	--	--	--	--	--	Protein of unknown function (DUF229)	Protein Y38A10A.2 {ECO:0000313|EMBL:CCD69633.1} OS=Caenorhabditis elegans PE=4 SV=2	R	General function prediction only	Protein Y38A10A.2 [Caenorhabditis elegans]
nhr-237	gene33315	129	169	100	56	67	69	8.488063	10.9819595120464	6.47519084840149	3.692601184	4.507653409	4.52107487869001	0.0054228293428464	-1.05669899341586	down	--	--	Molecular Function: sequence-specific DNA binding transcription factor activity (GO:0003700);; Cellular Component: nucleus (GO:0005634);; Biological Process: regulation of transcription, DNA-templated (GO:0006355);; Molecular Function: zinc ion binding (GO:0008270);; Biological Process: steroid hormone mediated signaling pathway (GO:0043401);; Molecular Function: sequence-specific DNA binding (GO…	--	--	[T]	Signal transduction mechanisms	Ligand-binding domain of nuclear hormone receptor;; Zinc finger, C4 type (two domains)	Protein NHR-237 {ECO:0000313|EMBL:CCD69586.1} OS=Caenorhabditis elegans PE=3 SV=1	R	General function prediction only	Protein NHR-237 [Caenorhabditis elegans]
col-103	gene13394	17376	17053	13248	37065	35047	41128	503.0099962	472.184899	374.116209	1175.07138819	1131.592444975	1242.790779	8.33554937296727e-10	1.24279775923557	up	--	--	Molecular Function: structural constituent of cuticle (GO:0042302);;	--	--	[W]	Extracellular structures	Nematode cuticle collagen N-terminal domain	Protein COL-103 {ECO:0000313|EMBL:CCD71939.1} OS=Caenorhabditis elegans PE=4 SV=1	CG	Energy production and conversion;; Carbohydrate transport and metabolism	Protein COL-103 [Caenorhabditis elegans]
T10B5.8	gene33384	145	164	155	291	366	517	6.37915	6.93472	6.624422	11.89452	15.19563	21.41173	0.00201481986940011	1.3353369015608	up	[C]	Energy production and conversion	Molecular Function: FMN binding (GO:0010181);; Molecular Function: oxidoreductase activity (GO:0016491);; Biological Process: oxidation-reduction process (GO:0055114);;	--	--	[CR]	Energy production and conversion;; General function prediction only	NADH:flavin oxidoreductase / NADH oxidase family	Protein T10B5.8 {ECO:0000313|EMBL:CCD74228.1} OS=Caenorhabditis elegans PE=4 SV=1	R	General function prediction only	Protein T10B5.8 [Caenorhabditis elegans]
irg-6	gene20307	81	123	55	2	1	8	3.61966	5.11596	2.17821685	0.1032235227	0.0906876416	0.33789246491	3.0122114097502e-07	-4.56270892688352	down	--	--	--	--	--	--	--	CUB-like domain	Protein C32H11.1, isoform a {ECO:0000313|EMBL:CCG28076.1} OS=Caenorhabditis elegans PE=4 SV=1	S	Function unknown	Protein C32H11.1, isoform a [Caenorhabditis elegans]
smf-2	gene42988	72	62	80	19	15	9	3.31847	2.87278	3.69989	0.86348	0.688703	0.406882	1.45610247686466e-08	-2.31868710459556	down	[P]	Inorganic ion transport and metabolism	Molecular Function: transporter activity (GO:0005215);; Biological Process: transport (GO:0006810);; Cellular Component: membrane (GO:0016020);;	K12347|0|cel:CELE_K11G12.3|smf-2; Protein SMF-2; K12347 natural resistance-associated macrophage protein (A)	Lysosome (ko04142)	[P]	Inorganic ion transport and metabolism	Natural resistance-associated macrophage protein	Protein SMF-2 {ECO:0000313|EMBL:CCD70795.2} OS=Caenorhabditis elegans PE=3 SV=2	S	Function unknown	Protein SMF-2 [Caenorhabditis elegans]
Y17D7B.3	gene40084	29	31	36	3	1	0	2.93261	3.01565	3.44187	0.337789	0.192935	0.0918682	2.20545396783728e-12	-4.58736748333065	down	--	--	--	--	--	--	--	--	Protein Y17D7B.3 {ECO:0000313|EMBL:CAA16300.1} OS=Caenorhabditis elegans PE=4 SV=1	S	Function unknown	Protein Y17D7B.3 [Caenorhabditis elegans]
Y56A3A.33	gene12831	192	186	211	70	112	70	12.2941	11.676	13.3865	4.43723	7.24616	4.35336	4.95545707470167e-05	-1.22869404289961	down	[L]	Replication, recombination and repair	--	K14570|0|cel:CELE_Y56A3A.33|Y56A3A.33; Protein Y56A3A.33; K14570 RNA exonuclease 1 [EC:3.1.-.-] (A)	Ribosome biogenesis in eukaryotes (ko03008)	[L]	Replication, recombination and repair	Exonuclease	Protein Y56A3A.33 {ECO:0000313|EMBL:CAB60521.1} OS=Caenorhabditis elegans PE=4 SV=1	R	General function prediction only	Protein Y56A3A.33 [Caenorhabditis elegans]
Y4C6B.4	gene15341	132	142	126	455	429	422	5.49521000048972	6.31650297209	4.7489212899	18.8479	17.47824	17.84549	8.18973961155867e-12	1.70284167127659	up	[GEPR]	Carbohydrate transport and metabolism;; Amino acid transport and metabolism;; Inorganic ion transport and metabolism;; General function prediction only	Cellular Component: integral component of membrane (GO:0016021);; Biological Process: transmembrane transport (GO:0055085);;	--	--	[G]	Carbohydrate transport and metabolism	Major Facilitator Superfamily	Protein Y4C6B.4, isoform a {ECO:0000313|EMBL:CCD71125.1} OS=Caenorhabditis elegans PE=4 SV=1	G	Carbohydrate transport and metabolism	Protein Y4C6B.4, isoform a [Caenorhabditis elegans]
C10G8.3	gene34506	163	124	79	34	30	36	23.15074	16.08991	9.31325	3.79382	3.771648	4.822582	0.00123414332102871	-1.87898140144145	down	--	--	Molecular Function: serine-type endopeptidase inhibitor activity (GO:0004867);;	--	--	[O]	Posttranslational modification, protein turnover, chaperones	Kunitz/Bovine pancreatic trypsin inhibitor domain	Protein C10G8.3 {ECO:0000313|EMBL:CCD64158.1} OS=Caenorhabditis elegans PE=4 SV=2	O	Posttranslational modification, protein turnover, chaperones	Protein C10G8.3 [Caenorhabditis elegans]
col-174	gene43314	1472	1209	576	260	353	185	51.6864	38.9538000048692	20.0502	8.795449	11.9355951920196	5.6476830471228	0.00782058539868065	-2.03691720903825	down	--	--	Molecular Function: structural constituent of cuticle (GO:0042302);;	--	--	[W]	Extracellular structures	Collagen triple helix repeat (20 copies);; Nematode cuticle collagen N-terminal domain	Protein COL-174 {ECO:0000313|EMBL:CCD71292.1} OS=Caenorhabditis elegans PE=4 SV=1	S	Function unknown	Protein COL-174 [Caenorhabditis elegans]
F14F9.3	gene34457	268	289	289	104	89	155	5.43669147	5.7326158758	5.95299101	1.865419356	1.818975026092	3.0253686	3.10359846660147e-06	-1.2853188410727	down	--	--	--	--	--	--	--	--	Protein F14F9.3 {ECO:0000313|EMBL:CCD62731.1} OS=Caenorhabditis elegans PE=4 SV=1	R	General function prediction only	Protein F14F9.3 [Caenorhabditis elegans]
[truncated: 199 more rows]
