# Supplementary material for: Effects of excess sugars and lipids on the growth and development of Caenorhabditis elegans
Source: Genes Nutr. 2020 Jan 29;15:1. doi: 10.1186/s12263-020-0659-1 (PMC6988283; doi:10.1186/s12263-020-0659-1)
Supplement: Supplementary file 5 — Additional file 5: File S4. Genes significantly up-regulated and down-regulated in nematodes after 3.29 μM resveratrol treatment compared to the 400 mM sucrose- 500 μg/mL stearic acid treated group. [file 12263_2020_659_MOESM5_ESM.xls]

gene_name	#ID	suc-ste-1_Count	suc-ste-2_Count	suc-ste-3_Count	suc-ste-res-1_Count	suc-ste-res-2_Count	suc-ste-res-3_Count	suc-ste-1_FPKM	suc-ste-2_FPKM	suc-ste-3_FPKM	suc-ste-res-1_FPKM	suc-ste-res-2_FPKM	suc-ste-res-3_FPKM	FDR	log2FC	regulated	COG_class	COG_class_annotation	GO_annotation	KEGG_annotation	KEGG_pathway_annotation	KOG_class	KOG_class_annotation	Pfam_annotation	Swiss-Prot_annotation	eggNOG_class	eggNOG_class_annotation	NR_annotation
gst-21	gene33354	37	56	59	110	100	119	4.31855490638	6.7957445528	6.88373984305	13.1131201657	12.0726129411	14.5895428568	0.00971290860803213	1.1198696185424	up	--	--	Molecular Function: protein binding (GO:0005515);;	--	--	[O]	Posttranslational modification, protein turnover, chaperones	Glutathione S-transferase, N-terminal domain;; Glutathione S-transferase, N-terminal domain;; Glutathione S-transferase, C-terminal domain	Protein GST-21, isoform b {ECO:0000313|EMBL:CCD74374.1} OS=Caenorhabditis elegans PE=3 SV=1	T	Signal transduction mechanisms	Protein GST-21, isoform b [Caenorhabditis elegans]
sdz-30	gene3756	42	48	48	16	0	16	1.46211	1.73333	1.6875	0.600768	0.000898212	0.592494	0.000147841064474426	-2.10803721429123	down	--	--	--	--	--	--	--	--	Protein SDZ-30 {ECO:0000313|EMBL:CAB03286.1} OS=Caenorhabditis elegans PE=4 SV=1	S	Function unknown	Protein SDZ-30 [Caenorhabditis elegans]
pqn-97	gene33057	63	72	68	30	23	26	20.6938	23.654	20.9932	10.0831	7.68057	8.78835	0.00971290860803213	-1.35556418565794	down	--	--	--	--	--	--	--	Domain of unknown function DUF148	Protein PQN-97 {ECO:0000313|EMBL:CCD71528.1} OS=Caenorhabditis elegans PE=4 SV=1	R	General function prediction only	Protein PQN-97 [Caenorhabditis elegans]
R02C2.7	gene32945	62	54	84	278	291	329	29.8008	27.4349	36.6347	136.563	142.463	161.663	4.44851182108353e-21	2.17224050956149	up	--	--	--	--	--	--	--	Domain of unknown function (DUF4440);; SnoaL-like domain;; SnoaL-like domain	Protein R02C2.7 {ECO:0000313|EMBL:CCD68555.1} OS=Caenorhabditis elegans PE=4 SV=1	K	Transcription	Protein R02C2.7 [Caenorhabditis elegans]
amt-1	gene42165	618	561	635	371	319	155	26.0702	24.4768	26.8319	16.2176	13.9787	6.78628	0.00297202250043322	-1.09486549740142	down	[P]	Inorganic ion transport and metabolism	Molecular Function: ammonium transmembrane transporter activity (GO:0008519);; Biological Process: ammonium transport (GO:0015696);; Cellular Component: membrane (GO:0016020);;	K03320|0|cel:CELE_C05E11.4|amt-1; Protein AMT-1; K03320 ammonium transporter, Amt family (A)	--	[P]	Inorganic ion transport and metabolism	Ammonium Transporter Family	Protein CBR-AMT-1 {ECO:0000313|EMBL:CAP32998.1} OS=Caenorhabditis briggsae PE=4 SV=1	S	Function unknown	Protein AMT-1 [Caenorhabditis elegans]
C54F6.5	gene35377	197	197	267	94	108	114	56.172110901	96.4428344694	28.9339831023881	72.6585901	270.28431285	90.56265964918	0.00297202250043322	-1.058622880902	down	--	--	--	--	--	--	--	--	Protein C54F6.5 {ECO:0000313|EMBL:CCD62987.2} OS=Caenorhabditis elegans PE=4 SV=3	MW	Cell wall/membrane/envelope biogenesis;; Extracellular structures	C54F6.5 [Caenorhabditis elegans]
ugt-8	gene34376	228	213	290	505	549	727	7.231317	6.2529	7.4948	15.3969	15.924983883	20.96917	0.000591930904765663	1.29024945316471	up	[GC]	Carbohydrate transport and metabolism;; Energy production and conversion	Biological Process: metabolic process (GO:0008152);; Molecular Function: transferase activity, transferring hexosyl groups (GO:0016758);;	--	--	[GC]	Carbohydrate transport and metabolism;; Energy production and conversion	UDP-glucoronosyl and UDP-glucosyl transferase;; Glycosyltransferase family 28 C-terminal domain;; Glycosyl transferase family 1	Protein UGT-8 {ECO:0000313|EMBL:CCD62608.1} OS=Caenorhabditis elegans PE=4 SV=1	CG	Energy production and conversion;; Carbohydrate transport and metabolism	Protein UGT-8 [Caenorhabditis elegans]
gst-25	gene262	145	125	114	49	55	54	19.2743	17.2114	14.5328	6.66929	7.38483	7.34073	0.000591930904765663	-1.27398341107502	down	--	--	--	K00799|2.2403e-104|cbr:CBG06825|Cbr-gst-1; C. briggsae CBR-GST-1 protein; K00799 glutathione S-transferase [EC:2.5.1.18] (A)	Glutathione metabolism (ko00480);; Metabolism of xenobiotics by cytochrome P450 (ko00980);; Drug metabolism - cytochrome P450 (ko00982)	[O]	Posttranslational modification, protein turnover, chaperones	Glutathione S-transferase, N-terminal domain;; Glutathione S-transferase, C-terminal domain	Protein GST-25 {ECO:0000313|EMBL:CCD70778.1} OS=Caenorhabditis elegans PE=3 SV=1	U	Intracellular trafficking, secretion, and vesicular transport	GST-25 [Caenorhabditis elegans]
ugt-41	gene35225	482	638	539	1186	1171	1291	22.77309	28.95721	23.99496	52.6934	51.49331	58.535	2.43133614035931e-11	1.14353386687855	up	[GC]	Carbohydrate transport and metabolism;; Energy production and conversion	Biological Process: metabolic process (GO:0008152);; Molecular Function: transferase activity, transferring hexosyl groups (GO:0016758);;	--	--	[GC]	Carbohydrate transport and metabolism;; Energy production and conversion	UDP-glucoronosyl and UDP-glucosyl transferase;; Glycosyltransferase family 28 C-terminal domain	Protein UGT-41 {ECO:0000313|EMBL:CCD69125.1} OS=Caenorhabditis elegans PE=4 SV=2	S	Function unknown	Protein UGT-41 [Caenorhabditis elegans]
H23N18.4	gene34375	22	13	19	47	53	53	0.909688	0.51537957	0.75385518	1.8298947926	2.142649	2.134693	0.00971290860803213	1.50884975787159	up	[GC]	Carbohydrate transport and metabolism;; Energy production and conversion	Biological Process: metabolic process (GO:0008152);; Molecular Function: transferase activity, transferring hexosyl groups (GO:0016758);;	--	--	[GC]	Carbohydrate transport and metabolism;; Energy production and conversion	UDP-glucoronosyl and UDP-glucosyl transferase;; Glycosyltransferase family 28 C-terminal domain;; Glycosyl transferase family 1	Protein H23N18.4 {ECO:0000313|EMBL:CCD62609.1} OS=Caenorhabditis elegans PE=4 SV=1	CG	Energy production and conversion;; Carbohydrate transport and metabolism	Protein H23N18.4 [Caenorhabditis elegans]
